# Supplementary material for: Integrative Spatial Transcriptomics and Immunoinformatics for Prognostic Multi-Epitope Vaccine Construct Prediction Against Synovial Sarcoma
Source: Pharmaceuticals (Basel). 2026 Feb 7;19(2):282. doi: 10.3390/ph19020282 (PMC12943697; doi:10.3390/ph19020282)
Supplement: Supplementary file 1 [file pharmaceuticals-19-00282-s001.zip › Supplementary Tables.xlsx]

## Sheet: Table S1
Table S1: Top differentially expressed gene by GEO2R.
GeneID	padj	pvalue	lfcSE	stat	log2FoldChange	baseMean	Symbol	Description
60681	8.37e-26	4.19e-30	0.3112	11.3997	3.54793	1521.84	FKBP10	FKBP prolyl isomerase 10
10536	7.28e-24	7.29e-28	0.2287	10.9416	2.50192	242.11	P3H3	prolyl 3-hydroxylase 3
51280	1.69e-19	2.54e-23	0.2369	9.94924	2.3572	832.9	GOLM1	golgi membrane protein 1
4237	5.32e-19	1.07e-22	0.4044	9.80554	3.96499	249	MFAP2	microfibril associated protein 2
101101776	1.43e-18	3.57e-22	0.5423	9.68274	5.25053	135.96	BMS1P17	BMS1 pseudogene 17
4192	1.67e-18	5.03e-22	0.4616	9.64772	4.45308	766.04	MDK	midkine
79070	8.85e-17	3.1e-20	0.2806	9.21529	2.58594	136.54	POGLUT2	protein O-glucosyltransferase 2
414763	8.91e-17	3.57e-20	0.544	9.20029	5.00465	142.9	BMS1P18	BMS1 pseudogene 18
92312	1.62e-16	7.32e-20	0.5308	9.12284	4.84268	289.04	MEX3A	mex-3 RNA binding family member A
106480334	2.02e-16	1.01e-19	0.604	9.08787	5.4894	61.38	BMS1P22	BMS1 pseudogene 22
2048	1.75e-15	1.05e-18	0.4389	8.82958	3.87495	418.59	EPHB2	EPH receptor B2
84446	1.75e-15	1e-18	0.4602	8.83514	4.06606	107.29	BRSK1	BR serine/threonine kinase 1
65108	2.58e-15	1.68e-18	0.3561	8.77677	3.12505	532.22	MARCKSL1	MARCKS like 1
9900	1.24e-14	8.73e-18	0.4801	8.58958	4.12364	157.17	SV2A	synaptic vesicle glycoprotein 2A
374654	1.26e-14	9.47e-18	0.2578	8.58018	2.21233	156.34	KIF7	kinesin family member 7
5625	1.39e-14	1.11e-17	0.5536	-8.56164	-4.73953	91.32	PRODH	proline dehydrogenase 1
503637	2.26e-14	1.93e-17	0.6046	8.49814	5.13801	337.7	DUXAP8	double homeobox A pseudogene 8
503638	3.35e-14	3.07e-17	0.5977	8.44377	5.04705	765.73	DUXAP9	double homeobox A pseudogene 9
192683	3.35e-14	3.19e-17	0.3541	8.43944	2.98868	92.63	SCAMP5	secretory carrier membrane protein 5
493869	3.48e-14	3.49e-17	0.2847	8.42895	2.3997	329.28	GPX8	glutathione peroxidase 8 (putative)
503639	3.93e-14	4.34e-17	0.6015	8.40342	5.05494	422.28	DUXAP10	double homeobox A pseudogene 10
4323	3.93e-14	4.29e-17	0.3352	8.40479	2.81764	2624.95	MMP14	matrix metallopeptidase 14
9823	6.57e-14	7.57e-17	0.228	8.33776	1.90085	571.04	ARMCX2	armadillo repeat containing X-linked 2
81618	7.41e-14	8.91e-17	0.4625	8.31851	3.84713	2107.12	ITM2C	integral membrane protein 2C
105376806	1.12e-13	1.41e-16	0.4574	8.26412	3.77968	62.47	LOC105376806	uncharacterized LOC105376806
114004396	1.58e-13	2.14e-16	0.6673	8.2141	5.48105	104.29	LNCRNA-ATB	lncRNA activated by TGF-beta
10609	1.58e-13	2.09e-16	0.288	8.21708	2.36637	214.88	P3H4	prolyl 3-hydroxylase family member 4 (inactive)
220213	3.57e-13	5e-16	0.7264	-8.11147	-5.89203	5442.92	OTUD1	OTU deubiquitinase 1
55083	1.06e-12	1.54e-15	0.5712	7.97369	4.55433	1225.23	KIF26B	kinesin family member 26B
200844	1.62e-12	2.54e-15	0.5052	7.91146	3.99701	73.65	CFAP20DC	CFAP20 domain containing
101928819	1.62e-12	2.48e-15	0.9352	-7.91479	-7.40208	1751.82	LOC101928819	uncharacterized LOC101928819
100170841	1.62e-12	2.6e-15	0.5095	7.90866	4.02966	59.14	EPOP	elongin BC and polycomb repressive complex 2 associated protein
57863	1.66e-12	2.74e-15	0.6156	-7.90238	-4.86481	28.96	CADM3	cell adhesion molecule 3
4653	2.09e-12	3.55e-15	0.9955	-7.86976	-7.83461	482.31	MYOC	myocilin
2201	3.24e-12	5.68e-15	0.8215	7.8109	6.41704	2901.78	FBN2	fibrillin 2
64175	4.3e-12	7.75e-15	0.2566	7.77164	1.99411	362.87	P3H1	prolyl 3-hydroxylase 1
54908	5.56e-12	1.03e-14	0.2072	7.73531	1.60246	155.25	SPDL1	spindle apparatus coiled-coil protein 1
80727	5.74e-12	1.09e-14	0.3578	7.72808	2.76493	525.72	TTYH3	tweety family member 3
6624	6.16e-12	1.2e-14	0.3248	7.71568	2.50617	774	FSCN1	fascin actin-bundling protein 1
29128	8.21e-12	1.64e-14	0.3838	7.67574	2.94567	128.37	UHRF1	ubiquitin like with PHD and ring finger domains 1
1063	1.29e-11	2.64e-14	0.4716	7.61467	3.59087	763.81	CENPF	centromere protein F
3925	1.53e-11	3.23e-14	0.3465	7.58888	2.6298	964.38	STMN1	stathmin 1
100628315	1.59e-11	3.44e-14	0.6572	7.5805	4.98165	5209.15	DNM3OS	DNM3 opposite strand/antisense RNA
123591	1.59e-11	3.51e-14	0.3712	-7.57794	-2.81258	74.69	TMEM266	transmembrane protein 266
286410	1.69e-11	3.8e-14	0.2386	7.56757	1.80586	997.89	ATP11C	ATPase phospholipid transporting 11C
728239	2.1e-11	4.83e-14	0.5256	7.53641	3.96109	152.87	MAGED4	MAGE family member D4
26049	2.11e-11	4.96e-14	0.47	7.53291	3.54038	266.36	FAM169A	family with sequence similarity 169 member A
102724788	2.28e-11	5.47e-14	0.5915	-7.52008	-4.44779	130.55	LOC102724788	replaced by ID 5625
100129940	2.56e-11	6.27e-14	0.6635	7.50225	4.97762	205.02	HMGA2-AS1	HMGA2 antisense RNA 1
22873	2.68e-11	6.84e-14	0.3548	7.49093	2.65779	728.4	DZIP1	DAZ interacting zinc finger protein 1
81557	2.68e-11	6.77e-14	0.5261	7.49223	3.94135	154.95	MAGED4B	MAGE family member D4B
1107	3.01e-11	7.84e-14	0.3089	7.47295	2.30852	2622.27	CHD3	chromodomain helicase DNA binding protein 3
80023	3.12e-11	8.29e-14	0.2699	7.46564	2.01504	110.25	NRSN2	neurensin 2
3790	4.54e-11	1.23e-13	0.4357	-7.41371	-3.22999	282.83	KCNS3	potassium voltage-gated channel modifier subfamily S member 3
57198	5.84e-11	1.61e-13	0.2508	7.37783	1.85016	676.89	ATP8B2	ATPase phospholipid transporting 8B2
165215	6.74e-11	1.89e-13	0.3025	7.35638	2.22553	479.21	FAM171B	family with sequence similarity 171 member B
80336	6.77e-11	1.93e-13	0.3752	7.35338	2.7588	198.35	PABPC1L	poly(A) binding protein cytoplasmic 1 like
10360	7.05e-11	2.05e-13	0.2717	7.34551	1.99559	112.99	NPM3	nucleophosmin/nucleoplasmin 3
26608	8e-11	2.36e-13	0.1909	7.32644	1.3986	293.87	TBL2	transducin beta like 2
163688	1.14e-10	3.44e-13	0.9841	-7.27594	-7.16046	364.71	CALML6	calmodulin like 6
10846	1.16e-10	3.63e-13	0.4725	7.26871	3.43481	912.62	PDE10A	phosphodiesterase 10A
79989	1.16e-10	3.67e-13	0.2552	7.2673	1.85439	165.19	TTC26	tetratricopeptide repeat domain 26
9314	1.16e-10	3.66e-13	0.4382	-7.26776	-3.18473	941.89	KLF4	KLF transcription factor 4
1009	1.4e-10	4.48e-13	0.4407	7.24025	3.19086	2476.45	CDH11	cadherin 11
8091	1.45e-10	4.71e-13	0.8505	7.2333	6.15202	133.36	HMGA2	high mobility group AT-hook 2
56265	2.07e-10	6.94e-13	0.5722	7.18069	4.10895	591.47	CPXM1	carboxypeptidase X, M14 family member 1
23627	2.07e-10	6.93e-13	0.9567	7.18089	6.86984	72	PRND	prion like protein doppel
9787	2.43e-10	8.28e-13	0.5339	7.15649	3.82108	111.92	DLGAP5	DLG associated protein 5
55830	2.45e-10	8.46e-13	0.1327	7.15343	0.94939	457.57	GLT8D1	glycosyltransferase 8 domain containing 1
100861402	2.47e-10	8.66e-13	0.1907	7.15022	1.3633	233.57	CERS6-AS1	CERS6 antisense RNA 1
9686	2.72e-10	9.69e-13	0.1175	7.1349	0.838379	738.77	VGLL4	vestigial like family member 4
56952	2.83e-10	1.02e-12	0.3797	7.12774	2.70676	139.09	PRTFDC1	phosphoribosyl transferase domain containing 1
65243	2.9e-10	1.08e-12	0.3769	7.12051	2.68357	100.79	ZFP69B	ZFP69 zinc finger protein B
162967	2.9e-10	1.07e-12	0.1304	7.12069	0.928376	508.73	ZNF320	zinc finger protein 320
27244	2.95e-10	1.11e-12	0.3946	-7.11617	-2.80787	1958.03	SESN1	sestrin 1
2571	2.98e-10	1.15e-12	0.6862	7.11176	4.8804	173.05	GAD1	glutamate decarboxylase 1
4957	2.98e-10	1.15e-12	0.2729	7.11113	1.94033	535.56	ODF2	outer dense fiber of sperm tails 2
891	3.09e-10	1.21e-12	0.406	7.1047	2.88459	165.94	CCNB1	cyclin B1
2872	3.48e-10	1.38e-12	0.4213	-7.08639	-2.98582	3535.69	MKNK2	MAPK interacting serine/threonine kinase 2
55835	3.62e-10	1.45e-12	0.1911	7.07896	1.35288	326.35	CENPJ	centromere protein J
1019	4.01e-10	1.63e-12	0.1871	7.06335	1.32184	578.63	CDK4	cyclin dependent kinase 4
286006	5.23e-10	2.15e-12	0.455	-7.0246	-3.19648	345.39	LSMEM1	leucine rich single-pass membrane protein 1
105371450	5.68e-10	2.36e-12	0.248	7.01119	1.73901	170.2	THBS3-AS1	THBS3 antisense RNA 1
127602	5.92e-10	2.49e-12	0.6184	7.00388	4.33093	991.7	DNAH14	dynein axonemal heavy chain 14
5471	6.76e-10	2.88e-12	0.222	6.98358	1.55034	282.79	PPAT	phosphoribosyl pyrophosphate amidotransferase
406977	6.97e-10	3.01e-12	0.6773	6.97725	4.72556	176.46	MIR199A2	microRNA 199a-2
83468	6.97e-10	3.04e-12	0.4545	6.97598	3.17051	597.9	GLT8D2	glycosyltransferase 8 domain containing 2
4288	7.43e-10	3.27e-12	0.547	6.9654	3.81024	766.69	MKI67	marker of proliferation Ki-67
8341	7.88e-10	3.51e-12	0.409	6.95554	2.84494	146.6	H2BC15	H2B clustered histone 15
10984	1.14e-09	5.18e-12	0.4726	6.90054	3.26131	14827.3	KCNQ1OT1	KCNQ1 opposite strand/antisense transcript 1
101927957	1.14e-09	5.14e-12	0.4381	6.90176	3.02348	52.57	LINC01572	long intergenic non-protein coding RNA 1572
6491	1.15e-09	5.38e-12	0.3233	6.89511	2.22888	121.44	STIL	STIL centriolar assembly protein
871	1.15e-09	5.43e-12	0.2841	6.89379	1.95874	1434.07	SERPINH1	serpin family H member 1
4563	1.15e-09	5.38e-12	0.3683	-6.89508	-2.53915	56.17	TRNG	tRNA-Gly
699	1.16e-09	5.54e-12	0.5334	6.89105	3.67537	149.13	BUB1	BUB1 mitotic checkpoint serine/threonine kinase
81532	1.32e-09	6.36e-12	0.1418	-6.87125	-0.974175	248.62	MOB2	MOB kinase activator 2
9601	1.33e-09	6.48e-12	0.3438	6.86862	2.36153	1301.86	PDIA4	protein disulfide isomerase family A member 4
57650	1.36e-09	6.74e-12	0.2769	6.86304	1.90014	199.54	CIP2A	cellular inhibitor of PP2A
54462	1.36e-09	6.7e-12	0.1632	-6.86387	-1.12014	1926.52	CCSER2	coiled-coil serine rich protein 2
107986762	1.55e-09	7.75e-12	0.2869	6.84309	1.96302	71.09	LOC107986762
7059	1.55e-09	7.96e-12	0.2255	6.83931	1.54208	586.92	THBS3	thrombospondin 3
10403	1.55e-09	8.01e-12	0.4369	6.83845	2.98743	88.27	NDC80	NDC80 kinetochore complex component
60436	1.55e-09	7.88e-12	0.3115	6.8407	2.13056	260.33	TGIF2	TGFB induced factor homeobox 2
767557	1.58e-09	8.22e-12	0.3943	-6.83458	-2.69464	257.02	SYS1-DBNDD2	SYS1-DBNDD2 readthrough (NMD candidate)
10112	1.64e-09	8.62e-12	0.4143	6.82791	2.82891	142.29	KIF20A	kinesin family member 20A
83871	1.75e-09	9.27e-12	0.3053	6.8174	2.08121	467.41	RAB34	RAB34, member RAS oncogene family
576	1.78e-09	9.61e-12	0.5671	6.8122	3.86327	218.51	ADGRB2	adhesion G protein-coupled receptor B2
1062	1.78e-09	9.58e-12	0.4381	6.81262	2.98489	272.33	CENPE	centromere protein E
9678	1.8e-09	9.83e-12	0.2097	6.80893	1.42773	1626.67	PHF14	PHD finger protein 14
4175	1.88e-09	1.03e-11	0.1953	6.80158	1.32817	506.28	MCM6	minichromosome maintenance complex component 6
284406	1.89e-09	1.05e-11	0.2838	6.79936	1.92935	199.61	ZFP82	ZFP82 zinc finger protein
56992	1.98e-09	1.11e-11	0.4679	6.79127	3.17744	125.48	KIF15	kinesin family member 15
201475	2.17e-09	1.23e-11	0.2176	-6.77681	-1.47454	1615.07	RAB12	RAB12, member RAS oncogene family
440519	2.22e-09	1.27e-11	0.3187	6.77196	2.15853	82.34	ZNF724	zinc finger protein 724
4920	2.42e-09	1.4e-11	0.5967	6.75823	4.03271	249.99	ROR2	receptor tyrosine kinase like orphan receptor 2
57106	2.47e-09	1.44e-11	0.3973	6.7542	2.68362	73.37	NAT14	N-acetyltransferase 14 (putative)
95681	2.47e-09	1.46e-11	0.2948	6.75186	1.99049	144.95	CEP41	centrosomal protein 41
147841	2.47e-09	1.47e-11	0.4336	6.75069	2.92712	47.77	SPC24	SPC24 component of NDC80 kinetochore complex
24137	2.47e-09	1.47e-11	0.5639	6.75042	3.80628	105.09	KIF4A	kinesin family member 4A
140680	2.5e-09	1.51e-11	0.3513	6.74735	2.37026	62.01	C20orf96	chromosome 20 open reading frame 96
2189	2.53e-09	1.56e-11	0.2881	6.7421	1.9424	204.34	FANCG	FA complementation group G
103352539	2.53e-09	1.54e-11	0.491	6.74383	3.31132	179.74	LINC01410	long intergenic non-protein coding RNA 1410
105369201	2.53e-09	1.56e-11	0.5582	6.74217	3.76337	37.51	GCAWKR	gastric cancer associated WDR5 and KAT2A binding lncRNA
677814	2.61e-09	1.62e-11	0.3079	-6.73643	-2.07436	32.71	SNORA31	small nucleolar RNA, H/ACA box 31
90864	2.71e-09	1.7e-11	0.1658	-6.73009	-1.11587	427.4	SPSB3	splA/ryanodine receptor domain and SOCS box containing 3
105375730	2.9e-09	1.83e-11	0.5968	-6.71884	-4.01	53.36	LOC105375730	uncharacterized LOC105375730
102724064	3.34e-09	2.12e-11	0.4167	-6.69725	-2.79075	51.63	B4GAT1-DT	B4GAT1 divergent transcript
343263	3.43e-09	2.2e-11	0.5955	-6.69196	-3.98528	57.09	MYBPHL	myosin binding protein H like
145407	3.71e-09	2.4e-11	0.3529	6.67944	2.35695	676.91	ARMH4	armadillo like helical domain containing 4
64770	3.78e-09	2.46e-11	0.2294	6.67547	1.53156	1668.94	CCDC14	coiled-coil domain containing 14
90381	3.91e-09	2.57e-11	0.414	6.66935	2.76133	101.45	TICRR	TOPBP1 interacting checkpoint and replication regulator
7991	4.04e-09	2.67e-11	0.3239	6.66349	2.15798	1061.24	TUSC3	tumor suppressor candidate 3
107986925	4.5e-09	3e-11	0.5856	-6.64659	-3.89199	39.65	LOC107986925	uncharacterized LOC107986925
407026	4.63e-09	3.11e-11	0.4401	-6.64141	-2.9228	20.28	MIR29C	microRNA 29c
114784	4.75e-09	3.23e-11	0.6948	6.63551	4.61034	352.21	CSMD2	CUB and Sushi multiple domains 2
389792	4.75e-09	3.23e-11	0.3483	6.63567	2.31147	170.93	IER5L	immediate early response 5 like
11170	5.21e-09	3.67e-11	0.5783	-6.61664	-3.82637	229.76	FAM107A	family with sequence similarity 107 member A
27044	5.21e-09	3.64e-11	0.1656	6.61805	1.09586	2065.62	SND1	staphylococcal nuclease and tudor domain containing 1
8914	5.21e-09	3.62e-11	0.3056	6.61899	2.02276	261.22	TIMELESS	timeless circadian regulator
113189	5.21e-09	3.67e-11	0.2087	6.61687	1.38061	129.6	CHST14	carbohydrate sulfotransferase 14
9955	5.21e-09	3.68e-11	0.638	6.61654	4.2214	280.98	HS3ST3A1	heparan sulfate-glucosamine 3-sulfotransferase 3A1
54785	5.58e-09	3.97e-11	0.1966	-6.60531	-1.29885	108.28	BORCS6	BLOC-1 related complex subunit 6
3018	6.06e-09	4.34e-11	0.5278	6.59188	3.47949	139.71	H2BC3	H2B clustered histone 3
2275	7.06e-09	5.13e-11	0.699	-6.56712	-4.59024	1782.9	FHL3	four and a half LIM domains 3
10635	7.06e-09	5.1e-11	0.4066	6.56784	2.67018	84.48	RAD51AP1	RAD51 associated protein 1
51278	7.66e-09	5.6e-11	0.512	-6.55396	-3.35591	1372.79	IER5	immediate early response 5
60677	7.85e-09	5.78e-11	0.3122	6.5493	2.04495	108.14	CELF6	CUGBP Elav-like family member 6
8343	8.45e-09	6.26e-11	0.586	6.53731	3.8311	169.21	H2BC7	H2B clustered histone 7
646851	8.6e-09	6.42e-11	0.4977	6.5337	3.2515	116.91	FAM227A	family with sequence similarity 227 member A
91522	8.67e-09	6.51e-11	0.6301	6.53149	4.11579	327.75	COL23A1	collagen type XXIII alpha 1 chain
80184	8.77e-09	6.63e-11	0.2757	6.52873	1.79975	1152.86	CEP290	centrosomal protein 290
4303	9.29e-09	7.08e-11	0.3391	-6.51901	-2.21069	396.72	FOXO4	forkhead box O4
5208	9.47e-09	7.26e-11	0.329	-6.51516	-2.14321	897.82	PFKFB2	6-phosphofructo-2-kinase/fructose-2,6-biphosphatase 2
3977	9.65e-09	7.44e-11	0.443	-6.51144	-2.88443	3159.9	LIFR	LIF receptor subunit alpha
1132	9.76e-09	7.58e-11	0.5624	6.50871	3.66068	55.54	CHRM4	cholinergic receptor muscarinic 4
105378116	1.03e-08	8.07e-11	0.5125	6.49932	3.33093	100.92	LOC105378116	uncharacterized LOC105378116
107985238	1.11e-08	8.85e-11	0.4015	-6.48548	-2.60364	20.08	LOC107985238	uncharacterized LOC107985238
547	1.11e-08	8.89e-11	0.8249	6.48471	5.34954	553.82	KIF1A	kinesin family member 1A
261729	1.11e-08	8.83e-11	0.4758	6.4857	3.0857	609.16	STEAP2	STEAP2 metalloreductase
196403	1.11e-08	8.92e-11	0.2916	6.48426	1.89062	334.13	DTX3	deltex E3 ubiquitin ligase 3
27106	1.11e-08	8.82e-11	0.5864	-6.48593	-3.80321	1463.89	ARRDC2	arrestin domain containing 2
27148	1.12e-08	9.1e-11	0.2624	6.48116	1.70037	444.25	STK36	serine/threonine kinase 36
293	1.12e-08	9.16e-11	0.31	6.48014	2.00888	2700.16	SLC25A6	solute carrier family 25 member 6
55861	1.13e-08	9.29e-11	0.4718	-6.47807	-3.05628	247.26	DBNDD2	dysbindin domain containing 2
2297	1.17e-08	9.71e-11	0.7102	6.47139	4.59591	179.45	FOXD1	forkhead box D1
105373945	1.24e-08	1.04e-10	0.6734	6.46174	4.35141	149.12	LOC105373945	uncharacterized LOC105373945
286527	1.28e-08	1.07e-10	0.4582	6.45707	2.95864	53.8	TMSB15B	thymosin beta 15B
26872	1.29e-08	1.08e-10	0.6187	6.45493	3.99389	114.75	STEAP1	STEAP family member 1
148398	1.34e-08	1.14e-10	0.4041	6.44739	2.60541	244.05	SAMD11	sterile alpha motif domain containing 11
7638	1.42e-08	1.21e-10	0.2473	6.43832	1.59201	191.38	ZNF221	zinc finger protein 221
4885	1.49e-08	1.27e-10	0.8005	6.43023	5.14756	602.21	NPTX2	neuronal pentraxin 2
4841	1.49e-08	1.28e-10	0.2266	6.42936	1.45678	3068.36	NONO	non-POU domain containing octamer binding
494514	1.57e-08	1.36e-10	0.5478	6.42062	3.51752	16.68	TYMSOS	TYMS opposite strand RNA
8936	1.69e-08	1.47e-10	0.4356	6.40853	2.79131	161.11	WASF1	WASP family member 1
284600	1.74e-08	1.52e-10	0.8134	6.4029	5.20804	64.4	LOC284600	uncharacterized LOC284600
114789	1.79e-08	1.58e-10	0.3536	-6.39787	-2.2622	668.08	SLC25A25	solute carrier family 25 member 25
93035	1.82e-08	1.61e-10	0.792	-6.39437	-5.06437	99.15	PKHD1L1	PKHD1 like 1
253782	1.93e-08	1.72e-10	0.1886	6.38422	1.20395	1006.18	CERS6	ceramide synthase 6
1408	1.97e-08	1.76e-10	0.3621	-6.38052	-2.31042	1324.62	CRY2	cryptochrome circadian regulator 2
84206	1.98e-08	1.79e-10	0.536	6.37871	3.41889	207.08	MEX3B	mex-3 RNA binding family member B
1298	2.01e-08	1.82e-10	0.7037	6.37584	4.48643	331.25	COL9A2	collagen type IX alpha 2 chain
23558	2.06e-08	1.88e-10	0.1782	-6.3712	-1.13552	575.92	WBP2	WW domain binding protein 2
890	2.07e-08	1.89e-10	0.3519	6.36963	2.24179	156.87	CCNA2	cyclin A2
1299	2.08e-08	1.92e-10	0.7428	6.36774	4.72973	637.68	COL9A3	collagen type IX alpha 3 chain
7804	2.12e-08	1.97e-10	0.5294	6.36391	3.36923	324.51	LRP8	LDL receptor related protein 8
7153	2.2e-08	2.05e-10	0.6196	6.35782	3.93919	1043.67	TOP2A	DNA topoisomerase II alpha
2135	2.21e-08	2.07e-10	0.2261	6.35593	1.43702	392.79	EXTL2	exostosin like glycosyltransferase 2
57332	2.28e-08	2.15e-10	0.498	6.35008	3.16232	186.88	CBX8	chromobox 8
100616453	2.44e-08	2.31e-10	0.2739	-6.33919	-1.73604	31.77	MIR4687	microRNA 4687
284069	2.46e-08	2.34e-10	0.5602	6.33694	3.54984	46.49	FAM171A2	family with sequence similarity 171 member A2
7832	2.56e-08	2.45e-10	0.6276	-6.33016	-3.97274	5182.84	BTG2	BTG anti-proliferation factor 2
23362	2.6e-08	2.51e-10	0.3526	6.32629	2.23053	1872.12	PSD3	pleckstrin and Sec7 domain containing 3
10209	2.6e-08	2.5e-10	0.2522	-6.32695	-1.59539	3474.42	EIF1	eukaryotic translation initiation factor 1
285349	2.69e-08	2.62e-10	0.2758	6.31998	1.74297	198.41	ZNF660	zinc finger protein 660
1280	2.88e-08	2.82e-10	0.9808	6.30849	6.18759	1468.61	COL2A1	collagen type II alpha 1 chain
23171	2.9e-08	2.86e-10	0.547	-6.30604	-3.44919	1932.35	GPD1L	glycerol-3-phosphate dehydrogenase 1 like
23322	2.9e-08	2.85e-10	0.3221	6.30681	2.03126	350.48	RPGRIP1L	RPGRIP1 like
105373265	3.12e-08	3.1e-10	0.4933	6.29377	3.10442	103.31	LOC105373265	uncharacterized LOC105373265
345757	3.21e-08	3.2e-10	0.2154	-6.28878	-1.35433	251.44	FAM174A	family with sequence similarity 174 member A
80381	3.21e-08	3.22e-10	0.2729	6.28775	1.71615	422.18	CD276	CD276 molecule
91179	3.24e-08	3.27e-10	0.3693	6.2856	2.32136	177.46	SCARF2	scavenger receptor class F member 2
85352	3.27e-08	3.31e-10	0.8474	6.28334	5.32428	229.6	SHISAL1	shisa like 1
10592	3.34e-08	3.39e-10	0.2435	6.27971	1.52899	590.35	SMC2	structural maintenance of chromosomes 2
3800	3.4e-08	3.47e-10	0.6622	6.27597	4.15618	339.14	KIF5C	kinesin family member 5C
55033	3.93e-08	4.03e-10	0.2904	6.25282	1.81596	447.15	FKBP14	FKBP prolyl isomerase 14
85235	3.96e-08	4.1e-10	0.5485	6.2503	3.42808	180.48	H2AC12	H2A clustered histone 12
100422850	3.96e-08	4.11e-10	0.4308	-6.24983	-2.69247	24.98	MIR548V	microRNA 548v
4326	4.01e-08	4.18e-10	0.5907	6.24707	3.69018	155.78	MMP17	matrix metallopeptidase 17
83461	4.05e-08	4.26e-10	0.4194	6.24406	2.61876	64.15	CDCA3	cell division cycle associated 3
51477	4.05e-08	4.27e-10	0.3772	6.24397	2.35544	340.2	ISYNA1	inositol-3-phosphate synthase 1
339324	4.13e-08	4.36e-10	0.2179	6.24047	1.36005	604.18	ZNF260	zinc finger protein 260
1611	4.25e-08	4.52e-10	0.2723	6.23479	1.69801	331.86	DAP	death associated protein
4188	4.25e-08	4.55e-10	0.5245	6.23386	3.26969	261.81	MDFI	MyoD family inhibitor
387700	4.25e-08	4.56e-10	0.5691	-6.23362	-3.54725	79.3	SLC16A12	solute carrier family 16 member 12
80045	4.48e-08	4.83e-10	0.5032	-6.22468	-3.13206	372.6	GPR157	G protein-coupled receptor 157
348254	4.82e-08	5.22e-10	0.6022	6.21231	3.74113	713.72	CCDC144CP	coiled-coil domain containing 144C, pseudogene
245812	4.97e-08	5.4e-10	0.2759	6.20689	1.71251	148.9	CNPY4	canopy FGF signaling regulator 4
8913	5.06e-08	5.53e-10	0.808	6.20323	5.01204	513.44	CACNA1G	calcium voltage-gated channel subunit alpha1 G
8342	5.71e-08	6.26e-10	0.6338	6.18372	3.91903	113.69	H2BC14	H2B clustered histone 14
6464	5.73e-08	6.32e-10	0.1744	6.18229	1.0782	1088.41	SHC1	SHC adaptor protein 1
7803	5.76e-08	6.38e-10	0.3566	-6.18084	-2.20419	3241.5	PTP4A1	protein tyrosine phosphatase 4A1
55771	5.8e-08	6.45e-10	0.4072	6.179	2.51608	110.15	PRR11	proline rich 11
128239	5.83e-08	6.51e-10	0.5465	6.17756	3.37584	158.11	IQGAP3	IQ motif containing GTPase activating protein 3
57082	5.83e-08	6.54e-10	0.5393	6.17681	3.33093	259.59	KNL1	kinetochore scaffold 1
8436	5.87e-08	6.62e-10	0.6137	-6.17495	-3.78945	894.29	CAVIN2	caveolae associated protein 2
57606	5.92e-08	6.7e-10	0.1605	-6.17293	-0.991003	1323.55	SLAIN2	SLAIN motif family member 2
2906	5.97e-08	6.78e-10	0.5584	6.17105	3.4458	39.45	GRIN2D	glutamate ionotropic receptor NMDA type subunit 2D
11169	6e-08	6.85e-10	0.3426	6.16945	2.11387	238.3	WDHD1	WD repeat and HMG-box DNA binding protein 1
4436	6.16e-08	7.1e-10	0.1763	6.16386	1.08672	567.09	MSH2	mutS homolog 2
8330	6.16e-08	7.1e-10	0.4845	6.16389	2.98662	71.59	H2AC15	H2A clustered histone 15
7123	6.21e-08	7.22e-10	0.4906	-6.16127	-3.02252	270.45	CLEC3B	C-type lectin domain family 3 member B
29904	6.21e-08	7.19e-10	0.3015	-6.16174	-1.85772	1577.13	EEF2K	eukaryotic elongation factor 2 kinase
105377920	6.36e-08	7.42e-10	0.2622	-6.15679	-1.61442	54.33	LOC105377920
54897	6.44e-08	7.55e-10	0.3405	-6.15419	-2.09572	595.24	CASZ1	castor zinc finger 1
4629	7.02e-08	8.3e-10	0.498	-6.13912	-3.05739	737.45	MYH11	myosin heavy chain 11
2491	7.02e-08	8.29e-10	0.3695	6.13929	2.26823	117.65	CENPI	centromere protein I
58505	7.05e-08	8.37e-10	0.2774	6.13783	1.70236	483.53	OSTC	oligosaccharyltransferase complex non-catalytic subunit
100131825	7.08e-08	8.44e-10	0.7185	-6.1365	-4.40887	22.19	CADM3-AS1	CADM3 antisense RNA 1
54549	7.56e-08	9.05e-10	0.6784	6.12537	4.15529	687.55	SDK2	sidekick cell adhesion molecule 2
51119	7.66e-08	9.27e-10	0.3135	-6.12142	-1.91899	1719.57	SBDS	SBDS ribosome maturation factor
1289	7.66e-08	9.26e-10	0.5095	6.12159	3.11904	5130.11	COL5A1	collagen type V alpha 1 chain
388531	7.66e-08	9.29e-10	0.6894	-6.12118	-4.21977	55.05	RGS9BP	regulator of G protein signaling 9 binding protein
64151	7.69e-08	9.44e-10	0.335	6.11853	2.04978	178.65	NCAPG	non-SMC condensin I complex subunit G
8335	7.69e-08	9.42e-10	0.5683	6.11896	3.47756	119.2	H2AC4	H2A clustered histone 4
85416	7.69e-08	9.39e-10	1.0188	6.11937	6.23413	175.3	ZIC5	Zic family member 5
389	7.81e-08	9.67e-10	0.214	6.11478	1.30879	727.68	RHOC	ras homolog family member C
730101	7.81e-08	9.66e-10	0.4929	6.115	3.01434	90.4	LOC730101	uncharacterized LOC730101
85440	7.96e-08	9.89e-10	0.201	6.11122	1.2281	1110.22	DOCK7	dedicator of cytokinesis 7
9928	7.99e-08	1e-09	0.5285	6.10862	3.22869	112.46	KIF14	kinesin family member 14
84255	7.99e-08	1e-09	0.2162	6.10926	1.32067	507.19	SLC37A3	solute carrier family 37 member 3
10133	7.99e-08	9.97e-10	0.5001	-6.10985	-3.05543	3470.73	OPTN	optineurin
347716	7.99e-08	1.01e-09	0.5813	6.10809	3.55088	563.03	USP32P3	ubiquitin specific peptidase 32 pseudogene 3
5784	8e-08	1.01e-09	0.2421	-6.10712	-1.47859	2286.3	PTPN14	protein tyrosine phosphatase non-receptor type 14
10560	8.1e-08	1.03e-09	0.5968	-6.10465	-3.64326	2064.61	SLC19A2	solute carrier family 19 member 2
392617	8.13e-08	1.04e-09	0.7094	6.10341	4.32959	197.63	ELFN1	extracellular leucine rich repeat and fibronectin type III domain containing 1
105378721	8.51e-08	1.09e-09	0.2449	-6.09551	-1.49278	191.07	LOC105378721
219537	8.59e-08	1.11e-09	0.9096	-6.09337	-5.54255	1083.02	SMTNL1	smoothelin like 1
91608	8.72e-08	1.13e-09	0.6259	-6.09028	-3.81206	152.74	RASL10B	RAS like family 10 member B
3737	8.88e-08	1.15e-09	0.4414	-6.0867	-2.68647	70.88	KCNA2	potassium voltage-gated channel subfamily A member 2
162681	9.02e-08	1.17e-09	0.3198	6.08362	1.9456	148.55	C18orf54	chromosome 18 open reading frame 54
55010	9.14e-08	1.2e-09	0.3689	6.08021	2.243	88.72	PARPBP	PARP1 binding protein
4550	9.14e-08	1.2e-09	0.6629	-6.08075	-4.03102	85491.8	RNR2	l-rRNA
29944	9.15e-08	1.21e-09	0.7729	6.07945	4.69874	103.56	PNMA3	PNMA family member 3
54438	9.23e-08	1.22e-09	0.2667	-6.07748	-1.62088	738.56	GFOD1	glucose-fructose oxidoreductase domain containing 1
10894	9.27e-08	1.23e-09	0.5174	-6.07623	-3.14392	273.23	LYVE1	lymphatic vessel endothelial hyaluronan receptor 1
7516	9.36e-08	1.25e-09	0.4493	6.07405	2.7292	94.33	XRCC2	X-ray repair cross complementing 2
112268289	9.37e-08	1.25e-09	0.5467	-6.07321	-3.32002	69.05	LOC112268289	uncharacterized LOC112268289
8038	9.47e-08	1.27e-09	0.6627	6.07104	4.02306	554	ADAM12	ADAM metallopeptidase domain 12
23312	9.65e-08	1.3e-09	0.3395	6.06727	2.05997	1943.17	DMXL2	Dmx like 2
7769	9.8e-08	1.33e-09	0.2116	6.06428	1.28348	620.69	ZNF226	zinc finger protein 226
203068	9.82e-08	1.34e-09	0.2107	6.06288	1.27737	4885.32	TUBB	tubulin beta class I
57335	9.82e-08	1.34e-09	0.3449	6.0623	2.09112	479.57	ZNF286A	zinc finger protein 286A
6666	9.82e-08	1.34e-09	0.3471	6.06223	2.10432	160.38	SOX12	SRY-box transcription factor 12
4564	9.96e-08	1.37e-09	0.4432	-6.05929	-2.6852	34.85	TRNH	tRNA-His
51514	1.01e-07	1.4e-09	0.4981	6.05597	3.01642	133.26	DTL	denticleless E3 ubiquitin protein ligase homolog
10024	1.06e-07	1.46e-09	0.5477	6.04861	3.31298	55.3	TROAP	trophinin associated protein
112268015	1.08e-07	1.49e-09	0.3575	6.04498	2.16084	185.88	LOC112268015	uncharacterized LOC112268015
4776	1.09e-07	1.51e-09	0.4613	6.04302	2.78793	799.27	NFATC4	nuclear factor of activated T cells 4
10615	1.1e-07	1.54e-09	0.5063	6.04014	3.05814	248.47	SPAG5	sperm associated antigen 5
114118903	1.13e-07	1.58e-09	0.41	6.03592	2.47478	59.44	ARHGAP11A-SCG5	ARHGAP11A-SCG5 readthrough
84793	1.13e-07	1.6e-09	0.6436	6.03429	3.8838	55.86	FOXD2-AS1	FOXD2 adjacent opposite strand RNA 1
11113	1.14e-07	1.61e-09	0.4288	6.03307	2.5872	352.83	CIT	citron rho-interacting serine/threonine kinase
100128537	1.15e-07	1.64e-09	0.4569	-6.03037	-2.75538	309.13	MIR29B2CHG	MIR29B2 and MIR29C host gene
151246	1.22e-07	1.75e-09	0.3228	6.01958	1.94335	127.1	SGO2	shugoshin 2
10507	1.22e-07	1.75e-09	0.4465	-6.0199	-2.68809	1112.15	SEMA4D	semaphorin 4D
128153	1.24e-07	1.77e-09	0.4004	6.01724	2.40936	20.93	SPATA17	spermatogenesis associated 17
4502	1.24e-07	1.79e-09	0.5831	-6.01602	-3.5081	562.32	MT2A	metallothionein 2A
51763	1.28e-07	1.84e-09	0.1955	-6.01095	-1.17495	382.22	INPP5K	inositol polyphosphate-5-phosphatase K
105369168	1.31e-07	1.9e-09	0.8561	6.00571	5.14136	172.29	LINC02934	long intergenic non-protein coding RNA 2934
11230	1.31e-07	1.9e-09	0.2748	6.00617	1.65039	61.95	PRAF2	PRA1 domain family member 2
5886	1.32e-07	1.93e-09	0.4556	-6.004	-2.73562	1881.91	RAD23A	RAD23 homolog A, nucleotide excision repair protein
105374997	1.34e-07	1.96e-09	0.3495	6.00133	2.09717	162.75	LOC105374997	replaced by ID 222696
6272	1.35e-07	1.99e-09	0.3917	-5.9988	-2.35003	2649.21	SORT1	sortilin 1
7539	1.35e-07	1.99e-09	0.2873	5.99831	1.72344	171.12	ZFP37	ZFP37 zinc finger protein
5260	1.36e-07	2.02e-09	0.4814	-5.99651	-2.88695	923.5	PHKG1	phosphorylase kinase catalytic subunit gamma 1
56133	1.37e-07	2.04e-09	0.5719	5.99491	3.42835	246.53	PCDHB2	protocadherin beta 2
125058	1.41e-07	2.1e-09	0.2147	5.9899	1.28595	726.84	TBC1D16	TBC1 domain family member 16
111216275	1.42e-07	2.12e-09	0.7428	5.9887	4.44836	42.72	KIF26B-AS1	KIF26B antisense RNA 1
23492	1.42e-07	2.12e-09	0.3569	-5.98796	-2.13714	485.98	CBX7	chromobox 7
90843	1.49e-07	2.25e-09	0.2434	5.97889	1.45542	478.51	TCEAL8	transcription elongation factor A like 8
8099	1.5e-07	2.26e-09	0.1832	5.97799	1.09537	698.42	CDK2AP1	cyclin dependent kinase 2 associated protein 1
23269	1.54e-07	2.33e-09	0.1355	5.97274	0.809322	2971.97	MGA	MAX dimerization protein MGA
388963	1.56e-07	2.37e-09	0.3945	5.96984	2.35524	24.88	C2orf81	chromosome 2 open reading frame 81
80307	1.57e-07	2.39e-09	0.574	5.96883	3.42591	148.8	FER1L4	fer-1 like family member 4 (pseudogene)
112267877	1.62e-07	2.48e-09	0.1976	-5.96286	-1.1785	64.29	PPP1CB-DT	PPP1CB divergent transcript
11174	1.62e-07	2.5e-09	0.5293	5.9617	3.15547	374.36	ADAMTS6	ADAM metallopeptidase with thrombospondin type 1 motif 6
6575	1.62e-07	2.5e-09	0.4124	-5.96159	-2.45881	1586.61	SLC20A2	solute carrier family 20 member 2
8531	1.62e-07	2.48e-09	0.4937	-5.96288	-2.94415	9164.38	YBX3	Y-box binding protein 3
100129543	1.62e-07	2.5e-09	0.5498	5.96144	3.27786	139.83	ZNF730	zinc finger protein 730
55388	1.62e-07	2.51e-09	0.4283	5.96068	2.5531	63.82	MCM10	minichromosome maintenance 10 replication initiation factor
54875	1.62e-07	2.53e-09	0.2973	5.95948	1.77163	798.78	CNTLN	centlein
29995	1.65e-07	2.58e-09	0.6518	-5.95616	-3.882	2736.44	LMCD1	LIM and cysteine rich domains 1
200312	1.66e-07	2.61e-09	0.23	5.95471	1.36988	135.11	RNF215	ring finger protein 215
7428	1.66e-07	2.62e-09	0.1974	5.95403	1.17559	811.3	VHL	von Hippel-Lindau tumor suppressor
101927559	1.72e-07	2.71e-09	0.4205	-5.94814	-2.50111	221.89	CEBPB-AS1	CEBPB antisense RNA 1
101669767	1.78e-07	2.82e-09	1.09	5.94195	6.47694	246.58	SCHLAP1	SWI/SNF complex antagonist associated with prostate cancer 1
4010	1.79e-07	2.85e-09	0.7699	5.94012	4.57336	102.09	LMX1B	LIM homeobox transcription factor 1 beta
3832	1.8e-07	2.87e-09	0.4851	5.93891	2.881	282.62	KIF11	kinesin family member 11
55902	1.8e-07	2.88e-09	0.3933	-5.93854	-2.33568	1210.63	ACSS2	acyl-CoA synthetase short chain family member 2
64400	1.82e-07	2.91e-09	0.2934	-5.93652	-1.74162	738.96	AKTIP	AKT interacting protein
57539	1.84e-07	2.96e-09	0.2783	5.93363	1.65148	664.8	WDR35	WD repeat domain 35
107984079	1.86e-07	3e-09	0.752	-5.93156	-4.46047	169.15	LOC107984079	uncharacterized LOC107984079
105373592	1.9e-07	3.08e-09	0.7225	5.92732	4.28261	203.39	LOC105373592	uncharacterized LOC105373592
285590	1.9e-07	3.08e-09	0.3077	5.92741	1.82369	700.75	SH3PXD2B	SH3 and PX domains 2B
1627	1.93e-07	3.15e-09	0.2624	5.92376	1.55428	828.3	DBN1	drebrin 1
257396	2.07e-07	3.38e-09	0.3233	5.91209	1.91166	34.52	MOCS2-DT	MOCS2 divergent transcript
4249	2.14e-07	3.5e-09	0.2941	5.9063	1.73734	1108.05	MGAT5	alpha-1,6-mannosylglycoprotein 6-beta-N-acetylglucosaminyltransferase
8339	2.15e-07	3.53e-09	0.5263	5.90489	3.10762	307.88	H2BC8	H2B clustered histone 8
55959	2.15e-07	3.55e-09	0.3617	5.904	2.13552	2135.59	SULF2	sulfatase 2
790	2.25e-07	3.72e-09	0.2612	5.896	1.5401	710.83	CAD	carbamoyl-phosphate synthetase 2, aspartate transcarbamylase, and dihydroorotase
6640	2.27e-07	3.76e-09	0.5858	-5.89431	-3.45293	1020.93	SNTA1	syntrophin alpha 1
29094	2.27e-07	3.78e-09	0.4101	-5.89361	-2.41719	691.89	LGALSL	galectin like
4343	2.38e-07	3.98e-09	0.1978	5.88509	1.16408	869.08	MOV10	Mov10 RISC complex RNA helicase
63971	2.38e-07	3.98e-09	0.2715	-5.88505	-1.598	3030.25	KIF13A	kinesin family member 13A
1855	2.39e-07	4.02e-09	0.3988	-5.88343	-2.34654	1446.22	DVL1	dishevelled segment polarity protein 1
22981	2.39e-07	4.04e-09	0.2805	5.8827	1.65008	316.37	NINL	ninein like
140883	2.39e-07	4.03e-09	0.5523	5.88313	3.24905	78.63	ZNF280B	zinc finger protein 280B
11004	2.42e-07	4.1e-09	0.4646	5.88018	2.7322	103.56	KIF2C	kinesin family member 2C
107985911	2.42e-07	4.1e-09	0.2335	5.88003	1.37312	159.28	LOC107985911	lymphocyte specific protein 1 pseudogene
112885	2.46e-07	4.19e-09	0.8192	5.87637	4.81399	71.93	PHF21B	PHD finger protein 21B
222696	2.52e-07	4.3e-09	0.3716	5.87208	2.18218	378.11	ZSCAN23	zinc finger and SCAN domain containing 23
4172	2.55e-07	4.37e-09	0.215	5.86972	1.26185	620.77	MCM3	minichromosome maintenance complex component 3
107986824	2.56e-07	4.39e-09	0.7687	-5.8686	-4.51113	63.08	PDK4-AS1	PDK4 antisense RNA 1
6468	2.57e-07	4.44e-09	0.1678	-5.86705	-0.984671	506.54	FBXW4	F-box and WD repeat domain containing 4
6238	2.57e-07	4.42e-09	0.2297	5.86748	1.3478	1824.13	RRBP1	ribosome binding protein 1
84443	2.6e-07	4.5e-09	0.6637	5.86468	3.89228	63.32	FRMPD3	FERM and PDZ domain containing 3
3070	2.62e-07	4.55e-09	0.4833	5.86287	2.83348	703.45	HELLS	helicase, lymphoid specific
10957	2.63e-07	4.59e-09	0.1651	-5.86143	-0.967855	3086.59	PNRC1	proline rich nuclear receptor coactivator 1
10749	2.7e-07	4.72e-09	0.4991	-5.85676	-2.92301	5800.75	KIF1C	kinesin family member 1C
25979	2.74e-07	4.81e-09	0.2002	-5.85375	-1.17221	210.41	DHRS7B	dehydrogenase/reductase 7B
79874	2.79e-07	4.91e-09	0.4177	-5.85021	-2.44392	508.15	RABEP2	rabaptin, RAB GTPase binding effector protein 2
80178	2.83e-07	4.99e-09	0.466	5.84734	2.72502	24.05	TEDC2	tubulin epsilon and delta complex 2
27239	2.97e-07	5.25e-09	0.5224	5.83894	3.05004	107.05	GPR162	G protein-coupled receptor 162
148696	2.99e-07	5.29e-09	0.4074	-5.83766	-2.3784	255.57	LOC148696	uncharacterized LOC148696
4745	3e-07	5.33e-09	0.9706	5.83662	5.66526	243.27	NELL1	neural EGFL like 1
91012	3e-07	5.36e-09	0.1826	5.83571	1.06561	414.08	CERS5	ceramide synthase 5
51430	3.01e-07	5.38e-09	0.6572	5.83505	3.83466	5401.12	SUCO	SUN domain containing ossification factor
101929074	3.01e-07	5.43e-09	0.5799	5.8335	3.3826	14.71	PIK3CD-AS2	PIK3CD antisense RNA 2
10803	3.01e-07	5.42e-09	0.5293	-5.83361	-3.08753	26.83	CCR9	C-C motif chemokine receptor 9
23731	3.01e-07	5.42e-09	0.2153	-5.8337	-1.256	2040.6	TMEM245	transmembrane protein 245
55757	3.04e-07	5.5e-09	0.236	5.83119	1.37632	864.59	UGGT2	UDP-glucose glycoprotein glucosyltransferase 2
107985664	3.09e-07	5.6e-09	0.5674	5.82828	3.30714	152.65	LOC107985664	uncharacterized LOC107985664
65997	3.09e-07	5.62e-09	0.6899	5.82776	4.02064	297	RASL11B	RAS like family 11 member B
7955	3.09e-07	5.63e-09	0.4983	-5.82732	-2.90368	223.32	RNF217-AS1	RNF217 antisense RNA 1 (head to head)
84450	3.1e-07	5.68e-09	0.2667	5.82589	1.5539	712.88	ZNF512	zinc finger protein 512
9662	3.1e-07	5.72e-09	0.235	5.82465	1.36878	269.02	CEP135	centrosomal protein 135
115939	3.1e-07	5.72e-09	0.1798	-5.82479	-1.04727	224.84	TSR3	TSR3 ribosome maturation factor
84971	3.1e-07	5.73e-09	0.284	-5.82435	-1.65409	197.66	ATG4D	autophagy related 4D cysteine peptidase
56917	3.1e-07	5.71e-09	0.6225	5.825	3.62589	166.43	MEIS3	Meis homeobox 3
91147	3.13e-07	5.8e-09	0.3539	5.82242	2.06028	284.01	TMEM67	transmembrane protein 67
6786	3.14e-07	5.83e-09	0.3131	-5.82152	-1.82292	975.67	STIM1	stromal interaction molecule 1
6591	3.15e-07	5.87e-09	0.4352	5.82041	2.53295	706.57	SNAI2	snail family transcriptional repressor 2
79671	3.17e-07	5.92e-09	0.2984	-5.81897	-1.73627	299.74	NLRX1	NLR family member X1
90317	3.17e-07	5.94e-09	0.2081	5.81855	1.21078	295.23	ZNF616	zinc finger protein 616
63934	3.17e-07	5.96e-09	0.3401	5.81789	1.97849	237.27	ZNF667	zinc finger protein 667
7761	3.19e-07	6.02e-09	0.4104	5.81627	2.38686	163.91	ZNF214	zinc finger protein 214
51339	3.25e-07	6.15e-09	0.4737	5.81271	2.75346	742.06	DACT1	dishevelled binding antagonist of beta catenin 1
105373591	3.27e-07	6.23e-09	0.7028	5.81053	4.0838	110.13	LOC105373591	uncharacterized LOC105373591
5224	3.27e-07	6.22e-09	0.7516	-5.81077	-4.36721	1127.72	PGAM2	phosphoglycerate mutase 2
10241	3.27e-07	6.21e-09	0.248	-5.81108	-1.44097	1486.37	CALCOCO2	calcium binding and coiled-coil domain 2
9156	3.28e-07	6.31e-09	0.6185	5.80823	3.59211	60.51	EXO1	exonuclease 1
100423043	3.28e-07	6.27e-09	0.627	-5.80951	-3.64263	46.99	MIR4269	microRNA 4269
9918	3.28e-07	6.31e-09	0.2336	5.80823	1.35651	572.66	NCAPD2	non-SMC condensin I complex subunit D2
1911	3.28e-07	6.29e-09	0.1979	5.80873	1.14966	715.17	PHC1	polyhomeotic homolog 1
101448202	3.34e-07	6.43e-09	0.5397	5.80509	3.13289	89.19	LOC101448202	uncharacterized LOC101448202
79830	3.38e-07	6.54e-09	0.1779	5.80223	1.03214	490.79	ZMYM1	zinc finger MYM-type containing 1
5523	3.39e-07	6.58e-09	0.4118	-5.80135	-2.38877	2799.01	PPP2R3A	protein phosphatase 2 regulatory subunit B''alpha
85012	3.43e-07	6.67e-09	0.3198	5.79897	1.85451	204.68	TCEAL3	transcription elongation factor A like 3
132884	3.45e-07	6.72e-09	0.2531	5.79786	1.46723	191.8	EVC2	EvC ciliary complex subunit 2
157313	3.46e-07	6.77e-09	0.5289	5.79664	3.06564	87.54	CDCA2	cell division cycle associated 2
3798	3.48e-07	6.82e-09	0.7673	5.79533	4.44658	64.5	KIF5A	kinesin family member 5A
101929754	3.51e-07	6.89e-09	0.3379	-5.79347	-1.95742	41.33	ZBTB20-AS5	ZBTB20 antisense RNA 5
79884	3.7e-07	7.29e-09	0.4531	5.78403	2.62056	318.28	MAP9	microtubule associated protein 9
103021295	3.73e-07	7.37e-09	0.3848	-5.78233	-2.22512	89.61	LOC103021295	uncharacterized LOC103021295
81931	3.76e-07	7.45e-09	0.2845	5.78052	1.64435	120.96	ZNF93	zinc finger protein 93
71	3.76e-07	7.47e-09	0.3013	5.78009	1.74159	9711.78	ACTG1	actin gamma 1
7326	3.77e-07	7.49e-09	0.4146	-5.77959	-2.39601	2027.88	UBE2G1	ubiquitin conjugating enzyme E2 G1
23532	3.84e-07	7.65e-09	1.0307	5.77591	5.95345	1001.61	PRAME	PRAME nuclear receptor transcriptional regulator
8831	3.85e-07	7.7e-09	0.3228	5.77487	1.86436	213.74	SYNGAP1	synaptic Ras GTPase activating protein 1
115557	3.89e-07	7.81e-09	0.3252	5.77258	1.87709	360.51	ARHGEF25	Rho guanine nucleotide exchange factor 25
6299	3.89e-07	7.79e-09	0.9446	5.77293	5.45314	136.72	SALL1	spalt like transcription factor 1
9427	3.89e-07	7.84e-09	0.9258	5.77191	5.34384	383.78	ECEL1	endothelin converting enzyme like 1
55632	3.89e-07	7.85e-09	0.1895	5.7717	1.09351	509.71	G2E3	G2/M-phase specific E3 ubiquitin protein ligase
8828	4.27e-07	8.64e-09	0.5739	5.75542	3.30298	2606.74	NRP2	neuropilin 2
2187	4.29e-07	8.7e-09	0.4029	5.75429	2.31837	105.79	FANCB	FA complementation group B
79850	4.29e-07	8.73e-09	0.2749	5.75373	1.58169	127.92	TLCD3A	TLC domain containing 3A
102465256	4.31e-07	8.78e-09	0.2166	-5.75277	-1.2459	37.94	MIR6513	microRNA 6513
146754	4.31e-07	8.82e-09	0.7403	5.75207	4.258	211.38	DNAH2	dynein axonemal heavy chain 2
9824	4.34e-07	8.89e-09	0.4129	5.75064	2.3743	170.07	ARHGAP11A	Rho GTPase activating protein 11A
641	4.38e-07	9e-09	0.4782	5.74859	2.74902	91.68	BLM	BLM RecQ like helicase
6297	4.39e-07	9.04e-09	0.3452	5.74783	1.98403	161.02	SALL2	spalt like transcription factor 2
9014	4.41e-07	9.1e-09	0.2428	5.74678	1.3952	287.83	TAF1B	TATA-box binding protein associated factor, RNA polymerase I subunit B
400961	4.44e-07	9.21e-09	0.5683	-5.74475	-3.26485	1598.45	PAIP2B	poly(A) binding protein interacting protein 2B
2914	4.44e-07	9.22e-09	0.8463	5.74452	4.86141	165.6	GRM4	glutamate metabotropic receptor 4
22823	4.47e-07	9.3e-09	0.1246	5.743	0.715441	651.38	MTF2	metal response element binding transcription factor 2
64377	4.47e-07	9.31e-09	0.9383	5.7428	5.38821	237.9	CHST8	carbohydrate sulfotransferase 8
9746	4.5e-07	9.4e-09	0.3627	5.7412	2.0826	325.72	CLSTN3	calsyntenin 3
54507	4.54e-07	9.55e-09	0.4458	-5.73847	-2.55843	399.92	ADAMTSL4	ADAMTS like 4
6664	4.54e-07	9.54e-09	0.8344	5.73872	4.78833	339.01	SOX11	SRY-box transcription factor 11
284385	4.54e-07	9.55e-09	0.2276	5.73853	1.30589	56.08	ZNF561-AS1	ZNF561 antisense RNA 1 (head to head)
10765	4.56e-07	9.61e-09	0.2982	5.73744	1.71118	1923.49	KDM5B	lysine demethylase 5B
285512	4.56e-07	9.63e-09	0.1316	-5.73703	-0.755235	265.98	FAM13A-AS1	FAM13A antisense RNA 1
84263	4.62e-07	9.78e-09	0.3355	-5.73449	-1.92373	1382.28	HSDL2	hydroxysteroid dehydrogenase like 2
57462	4.65e-07	9.88e-09	0.5553	-5.7328	-3.18354	575.76	MYORG	myogenesis regulating glycosidase (putative)
818	4.65e-07	9.91e-09	0.3962	-5.7323	-2.2714	1062.61	CAMK2G	calcium/calmodulin dependent protein kinase II gamma
4016	4.66e-07	9.94e-09	0.2998	5.73176	1.71855	154.97	LOXL1	lysyl oxidase like 1
9833	4.66e-07	9.97e-09	0.6099	5.73119	3.49564	104.99	MELK	maternal embryonic leucine zipper kinase
11247	4.71e-07	1.01e-08	0.7339	5.72911	4.20461	129.02	NXPH4	neurexophilin 4
2306	4.74e-07	1.02e-08	0.5987	5.72763	3.42899	63.28	FOXD2	forkhead box D2
728116	4.74e-07	1.02e-08	0.846	5.72682	4.8451	58.53	ZBTB8B	zinc finger and BTB domain containing 8B
152048	4.74e-07	1.02e-08	0.1756	-5.72695	-1.00568	137.75	GOLGA4-AS1	GOLGA4 antisense RNA 1
8340	4.89e-07	1.06e-08	0.5745	5.72106	3.28666	104.77	H2BC13	H2B clustered histone 13
101928079	4.97e-07	1.08e-08	0.5049	5.71797	2.8869	56.34	SLC44A3-AS1	SLC44A3 antisense RNA 1
84628	5.14e-07	1.12e-08	0.824	5.7118	4.70624	439.09	NTNG2	netrin G2
728339	5.21e-07	1.14e-08	0.325	5.70906	1.85555	29.59	FRG1-DT	FRG1 divergent transcript
107985728	5.29e-07	1.16e-08	0.6054	5.70551	3.4543	86.94	LOC107985728	collagen alpha-1(III) chain-like
2121	5.29e-07	1.16e-08	0.3247	5.70559	1.85276	1040.04	EVC	EvC ciliary complex subunit 1
5479	5.29e-07	1.16e-08	0.3339	5.70551	1.90488	995.09	PPIB	peptidylprolyl isomerase B
387103	5.38e-07	1.18e-08	0.2707	5.70201	1.54351	29.07	CENPW	centromere protein W
10809	5.42e-07	1.19e-08	0.3166	-5.70051	-1.80475	204.69	STARD10	StAR related lipid transfer domain containing 10
3012	5.43e-07	1.2e-08	0.546	5.69916	3.11154	389.13	H2AC8	H2A clustered histone 8
55815	5.43e-07	1.2e-08	0.4092	5.69923	2.33198	35.18	TSNAXIP1	translin associated factor X interacting protein 1
54328	5.43e-07	1.2e-08	0.5339	5.69956	3.04308	124.14	GPR173	G protein-coupled receptor 173
2305	5.51e-07	1.23e-08	0.4155	5.69609	2.36691	121.04	FOXM1	forkhead box M1
4001	5.73e-07	1.28e-08	0.4696	5.68918	2.67192	270.04	LMNB1	lamin B1
2296	5.74e-07	1.28e-08	0.4256	5.68849	2.42104	255.41	FOXC1	forkhead box C1
4325	5.74e-07	1.28e-08	0.7415	5.68808	4.21774	1450.07	MMP16	matrix metallopeptidase 16
5832	5.8e-07	1.3e-08	0.3347	5.6859	1.90285	666.52	ALDH18A1	aldehyde dehydrogenase 18 family member A1
101929004	5.84e-07	1.31e-08	0.7693	-5.6843	-4.37301	598.76	LOC101929004	uncharacterized LOC101929004
375444	5.95e-07	1.34e-08	0.3297	5.68077	1.87288	99.4	C5orf34	chromosome 5 open reading frame 34
23051	6.02e-07	1.36e-08	0.2362	-5.67829	-1.34116	1119.97	ZHX3	zinc fingers and homeoboxes 3
100287616	6.15e-07	1.39e-08	0.2858	5.67417	1.62183	44.17	LOXL1-AS1	LOXL1 antisense RNA 1
1586	6.19e-07	1.4e-08	0.5445	-5.6728	-3.08899	19.52	CYP17A1	cytochrome P450 family 17 subfamily A member 1
2899	6.24e-07	1.42e-08	0.899	5.67117	5.09835	745.78	GRIK3	glutamate ionotropic receptor kainate type subunit 3
25913	6.29e-07	1.43e-08	0.1735	5.66919	0.983554	417.58	POT1	protection of telomeres 1
4082	6.31e-07	1.44e-08	0.2635	5.66846	1.49344	2393.26	MARCKS	myristoylated alanine rich protein kinase C substrate
10579	6.34e-07	1.45e-08	0.6401	-5.66692	-3.62714	6794.51	TACC2	transforming acidic coiled-coil containing protein 2
9098	6.34e-07	1.46e-08	0.7991	-5.66678	-4.5285	1071.48	USP6	ubiquitin specific peptidase 6
5352	6.36e-07	1.46e-08	0.3633	5.66603	2.05863	655.97	PLOD2	procollagen-lysine,2-oxoglutarate 5-dioxygenase 2
25802	6.42e-07	1.48e-08	0.7355	-5.66387	-4.16566	1014.51	LMOD1	leiomodin 1
100133204	6.67e-07	1.54e-08	0.2348	-5.65696	-1.32816	105.21	HSDL2-AS1	HSDL2 antisense RNA 1
23508	6.67e-07	1.54e-08	0.5048	-5.65657	-2.85551	117.51	TTC9	tetratricopeptide repeat domain 9
105378726	6.71e-07	1.56e-08	0.5307	5.65519	3.00149	61.48	LOC105378726	uncharacterized LOC105378726
105374771	6.71e-07	1.56e-08	0.3833	-5.65494	-2.16769	153.47	LGALSL-DT	LGALSL divergent transcript
9927	6.74e-07	1.57e-08	0.3648	-5.65376	-2.06232	2796.16	MFN2	mitofusin 2
57727	6.75e-07	1.58e-08	0.0887	5.65305	0.501165	404.6	NCOA5	nuclear receptor coactivator 5
374946	6.87e-07	1.61e-08	0.8333	5.64937	4.70735	141.43	DRAXIN	dorsal inhibitory axon guidance protein
147991	6.87e-07	1.61e-08	0.2582	5.64948	1.45894	759.72	DPY19L3	dpy-19 like C-mannosyltransferase 3
54892	6.96e-07	1.64e-08	0.21	5.64631	1.18587	313.51	NCAPG2	non-SMC condensin II complex subunit G2
5367	6.96e-07	1.64e-08	0.3512	5.6463	1.98306	20.21	PMCH	pro-melanin concentrating hormone
11346	6.96e-07	1.65e-08	0.7306	-5.64559	-4.12447	6652.65	SYNPO	synaptopodin
23639	6.96e-07	1.65e-08	0.2831	5.64552	1.59809	76.08	DNAAF11	dynein axonemal assembly factor 11
3625	7.04e-07	1.67e-08	0.5047	5.64322	2.84837	316.45	INHBB	inhibin subunit beta B
84148	7.04e-07	1.67e-08	0.1123	-5.64302	-0.633589	357.92	KAT8	lysine acetyltransferase 8
64771	7.06e-07	1.68e-08	0.3742	-5.64206	-2.11107	2522.43	ILRUN	inflammation and lipid regulator with UBA-like and NBR1-like domains
9735	7.08e-07	1.69e-08	0.3476	5.64117	1.96088	752.23	KNTC1	kinetochore associated 1
730198	7.09e-07	1.69e-08	0.914	5.6407	5.15558	93.38	MEIS1-AS3	MEIS1 antisense RNA 3
55652	7.12e-07	1.7e-08	0.2655	-5.63961	-1.49742	251.26	SLC48A1	solute carrier family 48 member 1
146198	7.2e-07	1.73e-08	0.2289	5.63725	1.29031	686.62	ZFP90	ZFP90 zinc finger protein
5872	7.5e-07	1.8e-08	0.2699	5.62994	1.51956	407.23	RAB13	RAB13, member RAS oncogene family
5236	7.51e-07	1.81e-08	0.5772	-5.62939	-3.24931	5133.49	PGM1	phosphoglucomutase 1
127262	7.57e-07	1.83e-08	0.1889	-5.62723	-1.06288	426.66	TPRG1L	tumor protein p63 regulated 1 like
1400	7.57e-07	1.83e-08	0.5527	5.62713	3.10985	244.57	CRMP1	collapsin response mediator protein 1
3043	7.6e-07	1.84e-08	0.9787	-5.62617	-5.50628	3817.31	HBB	hemoglobin subunit beta
55527	7.6e-07	1.85e-08	0.6272	-5.62574	-3.52833	5373.49	FEM1A	fem-1 homolog A
26150	7.62e-07	1.85e-08	0.5652	5.62503	3.17938	16.09	RIBC2	RIB43A domain with coiled-coils 2
55187	7.65e-07	1.87e-08	0.1702	-5.6239	-0.957402	4767.38	VPS13D	vacuolar protein sorting 13 homolog D
100500808	7.77e-07	1.9e-08	0.4359	5.62087	2.44987	19.62	MIR3917	microRNA 3917
23052	7.96e-07	1.95e-08	0.3908	-5.61628	-2.19462	1297.93	ENDOD1	endonuclease domain containing 1
9493	8.28e-07	2.03e-08	0.6126	5.60912	3.43605	172.22	KIF23	kinesin family member 23
80319	8.29e-07	2.04e-08	0.5807	5.60867	3.2567	228.34	CXXC4	CXXC finger protein 4
149371	8.32e-07	2.05e-08	0.184	-5.60758	-1.03175	575.53	EXOC8	exocyst complex component 8
1579	8.35e-07	2.06e-08	0.6735	-5.60656	-3.77597	35.22	CYP4A11	cytochrome P450 family 4 subfamily A member 11
4549	8.35e-07	2.07e-08	0.9908	-5.60635	-5.55488	116887	RNR1	s-rRNA
55055	8.5e-07	2.11e-08	0.2973	5.60288	1.66599	182.27	ZWILCH	zwilch kinetochore protein
654841	8.59e-07	2.14e-08	0.3504	-5.60039	-1.96221	66.84	MFF-DT	MFF divergent transcript
1949	8.59e-07	2.14e-08	0.7784	5.60049	4.35932	164.46	EFNB3	ephrin B3
92815	8.59e-07	2.14e-08	0.5238	5.60001	2.93335	49.42	H2AC25	H2A clustered histone 25
105372798	8.65e-07	2.16e-08	0.4821	-5.59842	-2.69901	21.62	LOC105372798	uncharacterized LOC105372798
10497	8.73e-07	2.19e-08	0.362	-5.59661	-2.02618	2629.25	UNC13B	unc-13 homolog B
51661	8.85e-07	2.22e-08	0.3037	5.59387	1.69897	225.8	FKBP7	FKBP prolyl isomerase 7
7376	8.99e-07	2.26e-08	0.2216	-5.59074	-1.23894	548.83	NR1H2	nuclear receptor subfamily 1 group H member 2
217	9e-07	2.27e-08	0.3993	-5.59024	-2.23205	1889.96	ALDH2	aldehyde dehydrogenase 2 family member
158381	9.03e-07	2.28e-08	0.4718	-5.58923	-2.6369	26.31	ATP8B5P	ATPase phospholipid transporting 8B5, pseudogene
58515	9.14e-07	2.31e-08	0.2214	-5.58683	-1.23711	296.61	SELENOK	selenoprotein K
91734	9.25e-07	2.35e-08	0.6863	-5.58435	-3.83242	313.61	IDI2	isopentenyl-diphosphate delta isomerase 2
57482	9.6e-07	2.44e-08	0.5291	5.57761	2.95105	61.13	CRACD	capping protein inhibiting regulator of actin dynamics
54431	9.8e-07	2.49e-08	0.1914	5.57372	1.06658	1780.11	DNAJC10	DnaJ heat shock protein family (Hsp40) member C10
84296	9.81e-07	2.5e-08	0.386	5.57314	2.151	43.26	GINS4	GINS complex subunit 4
153769	9.99e-07	2.55e-08	0.6567	-5.5697	-3.65772	723.69	SH3RF2	SH3 domain containing ring finger 2
100131378	1e-06	2.57e-08	0.4083	-5.56869	-2.27396	54.52	C11orf91	chromosome 11 open reading frame 91
107986458	1.01e-06	2.59e-08	0.6776	-5.56725	-3.77261	73.25	LOC107986458	uncharacterized LOC107986458
693188	1.01e-06	2.61e-08	0.4961	-5.56601	-2.76106	14.37	MIR603	microRNA 603
83449	1.02e-06	2.64e-08	0.5351	5.56387	2.97719	24.5	PMFBP1	polyamine modulated factor 1 binding protein 1
83540	1.03e-06	2.65e-08	0.6094	5.56301	3.39002	71.29	NUF2	NUF2 component of NDC80 kinetochore complex
255488	1.03e-06	2.66e-08	0.5326	-5.56255	-2.96263	1449.56	RNF144B	ring finger protein 144B
3833	1.06e-06	2.75e-08	0.5397	5.55696	2.99882	104.38	KIFC1	kinesin family member C1
92285	1.07e-06	2.77e-08	0.1473	5.55558	0.818307	383.17	ZNF585B	zinc finger protein 585B
6542	1.11e-06	2.88e-08	0.8232	-5.54864	-4.56763	3746.04	SLC7A2	solute carrier family 7 member 2
79172	1.11e-06	2.9e-08	0.1918	5.54761	1.06421	234.94	CENPO	centromere protein O
3178	1.13e-06	2.94e-08	0.2978	5.54479	1.65114	8885.69	HNRNPA1	heterogeneous nuclear ribonucleoprotein A1
147727	1.13e-06	2.96e-08	0.2237	-5.54356	-1.24018	182.35	ILF3-DT	ILF3 divergent transcript
11251	1.14e-06	2.98e-08	0.524	-5.54232	-2.90398	54.39	PTGDR2	prostaglandin D2 receptor 2
7072	1.15e-06	3.03e-08	0.2126	5.53951	1.17797	2902.69	TIA1	TIA1 cytotoxic granule associated RNA binding protein
165055	1.15e-06	3.04e-08	0.309	5.5393	1.71186	198.72	CCDC138	coiled-coil domain containing 138
116372	1.15e-06	3.04e-08	0.7517	5.5392	4.1636	167.71	LYPD1	LY6/PLAUR domain containing 1
84733	1.15e-06	3.04e-08	0.5967	5.53916	3.30533	265.5	CBX2	chromobox 2
84295	1.15e-06	3.05e-08	0.2186	5.53876	1.21061	599.86	PHF6	PHD finger protein 6
4869	1.15e-06	3.06e-08	0.2536	5.53802	1.40436	5983.51	NPM1	nucleophosmin 1
654342	1.18e-06	3.12e-08	0.3079	5.53437	1.70383	44.13	LSP1P4	LSP1 pseudogene 4
10549	1.18e-06	3.14e-08	0.2226	5.53349	1.23198	334.88	PRDX4	peroxiredoxin 4
9637	1.19e-06	3.21e-08	0.5896	-5.52978	-3.26016	2840.35	FEZ2	fasciculation and elongation protein zeta 2
56126	1.19e-06	3.2e-08	0.4879	5.52996	2.69824	135.33	PCDHB10	protocadherin beta 10
4017	1.19e-06	3.2e-08	0.5233	5.53015	2.89402	780.51	LOXL2	lysyl oxidase like 2
10927	1.19e-06	3.2e-08	0.3059	5.52991	1.69168	1383.75	SPIN1	spindlin 1
112268051	1.19e-06	3.19e-08	0.387	-5.53073	-2.14013	32.18	LOC112268051
100287765	1.21e-06	3.26e-08	0.2563	5.527	1.41643	277.73	LINC00630	long intergenic non-protein coding RNA 630
100302167	1.22e-06	3.29e-08	0.384	5.52536	2.12161	27.42	MIR1299	microRNA 1299
4792	1.22e-06	3.31e-08	0.341	-5.52436	-1.88398	1619.91	NFKBIA	NFKB inhibitor alpha
8969	1.23e-06	3.34e-08	0.6275	5.52268	3.46534	358.44	H2AC11	H2A clustered histone 11
56311	1.24e-06	3.36e-08	0.6272	5.52164	3.46321	20.06	ANKRD7	ankyrin repeat domain 7
54467	1.25e-06	3.39e-08	0.163	5.52019	0.899788	1482.88	ANKIB1	ankyrin repeat and IBR domain containing 1
7546	1.25e-06	3.4e-08	1.0686	5.51972	5.89834	223.09	ZIC2	Zic family member 2
2668	1.26e-06	3.43e-08	0.9486	-5.518	-5.23438	1277.13	GDNF	glial cell derived neurotrophic factor
54583	1.27e-06	3.46e-08	0.3751	-5.51645	-2.0693	2228.47	EGLN1	egl-9 family hypoxia inducible factor 1
220134	1.27e-06	3.46e-08	0.5388	5.51619	2.97219	29.07	SKA1	spindle and kinetochore associated complex subunit 1
777	1.3e-06	3.57e-08	0.7468	5.51075	4.11568	157.82	CACNA1E	calcium voltage-gated channel subunit alpha1 E
4678	1.3e-06	3.58e-08	0.2042	5.51039	1.12508	1064.21	NASP	nuclear autoantigenic sperm protein
29931	1.31e-06	3.59e-08	0.7339	-5.50987	-4.04386	163.06	LINC00312	long intergenic non-protein coding RNA 312
22974	1.35e-06	3.71e-08	0.402	5.50421	2.21263	249.45	TPX2	TPX2 microtubule nucleation factor
3177	1.35e-06	3.72e-08	0.6088	-5.50369	-3.35049	541.75	SLC29A2	solute carrier family 29 member 2
990	1.35e-06	3.75e-08	0.4564	5.50242	2.51115	92.27	CDC6	cell division cycle 6
84968	1.36e-06	3.76e-08	0.6906	5.50161	3.79948	75.81	PNMA6A	PNMA family member 6A
81930	1.36e-06	3.78e-08	0.4926	5.50084	2.70961	86.13	KIF18A	kinesin family member 18A
339559	1.36e-06	3.8e-08	0.2533	5.50006	1.39303	90.95	ZFP69	ZFP69 zinc finger protein
2553	1.36e-06	3.8e-08	0.1316	5.50007	0.723636	443.11	GABPB1	GA binding protein transcription factor subunit beta 1
26227	1.38e-06	3.86e-08	0.4467	5.4973	2.45538	332.68	PHGDH	phosphoglycerate dehydrogenase
162963	1.4e-06	3.91e-08	0.3768	5.4947	2.07066	90.69	ZNF610	zinc finger protein 610
1839	1.42e-06	3.99e-08	0.5974	-5.49145	-3.28042	388.13	HBEGF	heparin binding EGF like growth factor
7410	1.43e-06	4.01e-08	0.375	5.4905	2.05912	294.43	VAV2	vav guanine nucleotide exchange factor 2
1212	1.44e-06	4.06e-08	0.3846	-5.48836	-2.11073	783.06	CLTB	clathrin light chain B
87	1.45e-06	4.09e-08	0.3512	5.48672	1.92669	1229.7	ACTN1	actinin alpha 1
285498	1.46e-06	4.13e-08	0.6327	5.48517	3.4705	150.6	RNF212	ring finger protein 212
6139	1.46e-06	4.12e-08	0.3483	5.48546	1.91049	3123.55	RPL17	ribosomal protein L17
100130417	1.46e-06	4.14e-08	0.6304	5.48478	3.45779	49.14	LINC02593	long intergenic non-protein coding RNA 2593
57512	1.48e-06	4.21e-08	0.75	5.48198	4.11132	99.6	GPR158	G protein-coupled receptor 158
101928081	1.49e-06	4.24e-08	0.2653	-5.48049	-1.45422	40.14	LOC101928081	uncharacterized LOC101928081
56929	1.49e-06	4.25e-08	0.2615	-5.48015	-1.43323	944.74	FEM1C	fem-1 homolog C
54437	1.5e-06	4.26e-08	0.4186	5.47956	2.29373	92.08	SEMA5B	semaphorin 5B
105374010	1.52e-06	4.33e-08	0.5055	-5.4767	-2.76867	1594.21	LOC105374010	uncharacterized LOC105374010
100526842	1.54e-06	4.4e-08	0.3363	5.47403	1.84076	3245.19	RPL17-C18orf32	RPL17-C18orf32 readthrough
65267	1.56e-06	4.47e-08	0.535	5.47136	2.92703	258.93	WNK3	WNK lysine deficient protein kinase 3
54972	1.57e-06	4.52e-08	0.4955	5.46928	2.70999	338.36	TMEM132A	transmembrane protein 132A
675	1.57e-06	4.51e-08	0.4743	5.46969	2.59423	277.54	BRCA2	BRCA2 DNA repair associated
283554	1.57e-06	4.52e-08	0.5196	5.46923	2.84188	235.66	GPR137C	G protein-coupled receptor 137C
51279	1.58e-06	4.55e-08	0.2205	5.46819	1.20558	403.06	C1RL	complement C1r subcomponent like
11064	1.58e-06	4.56e-08	0.2567	5.46778	1.40348	917.57	CNTRL	centriolin
23272	1.61e-06	4.65e-08	0.1448	5.46427	0.791204	2139.26	TASOR	transcription activation suppressor
84912	1.61e-06	4.66e-08	0.2745	5.46396	1.49972	520.5	SLC35B4	solute carrier family 35 member B4
3736	1.62e-06	4.71e-08	1.1344	5.46202	6.19628	297.19	KCNA1	potassium voltage-gated channel subfamily A member 1
135114	1.64e-06	4.79e-08	0.3665	-5.45902	-2.00083	1091.93	HINT3	histidine triad nucleotide binding protein 3
4501	1.64e-06	4.79e-08	0.6611	-5.45876	-3.60861	980.73	MT1X	metallothionein 1X
57538	1.66e-06	4.84e-08	0.8452	-5.45694	-4.61225	3921.45	ALPK3	alpha kinase 3
4898	1.7e-06	4.99e-08	0.2757	-5.45162	-1.5029	3406.09	NRDC	nardilysin convertase
204851	1.7e-06	5e-08	0.1639	-5.45148	-0.893533	2058.39	HIPK1	homeodomain interacting protein kinase 1
23145	1.71e-06	5.01e-08	0.6174	5.451	3.36551	190.75	SSPOP	SCO-spondin, pseudogene
345557	1.71e-06	5.03e-08	0.7727	-5.45042	-4.21134	32.12	PLCXD3	phosphatidylinositol specific phospholipase C X domain containing 3
284	1.71e-06	5.03e-08	0.5543	-5.45026	-3.02114	439.75	ANGPT1	angiopoietin 1
9901	1.71e-06	5.05e-08	0.4291	5.44968	2.33872	527	SRGAP3	SLIT-ROBO Rho GTPase activating protein 3
107986997	1.71e-06	5.05e-08	0.2964	5.44953	1.61524	448.49	LOC107986997	uncharacterized LOC107986997
10273	1.72e-06	5.08e-08	0.199	-5.44833	-1.0844	480.88	STUB1	STIP1 homology and U-box containing protein 1
55728	1.73e-06	5.13e-08	0.309	5.44669	1.68305	1371.65	N4BP2	NEDD4 binding protein 2
4675	1.73e-06	5.12e-08	0.5547	5.44693	3.02145	132.49	NAP1L3	nucleosome assembly protein 1 like 3
101929709	1.73e-06	5.14e-08	0.3352	5.44627	1.82577	243.75	RIPK2-DT	RIPK2 divergent transcript
51449	1.73e-06	5.18e-08	0.3282	-5.44496	-1.78729	2016.25	PCYOX1	prenylcysteine oxidase 1
80705	1.73e-06	5.16e-08	0.4503	5.44563	2.45225	261.14	TSGA10	testis specific 10
9407	1.73e-06	5.18e-08	0.4186	5.44496	2.27912	85.62	TMPRSS11D	transmembrane serine protease 11D
83690	1.73e-06	5.17e-08	0.5781	5.44532	3.14791	506.34	CRISPLD1	cysteine rich secretory protein LCCL domain containing 1
5116	1.77e-06	5.3e-08	0.495	-5.44087	-2.6932	3909.27	PCNT	pericentrin
51312	1.78e-06	5.36e-08	0.1998	-5.43878	-1.0864	843.48	SLC25A37	solute carrier family 25 member 37
406922	1.78e-06	5.37e-08	0.6844	-5.4386	-3.72236	58.55	MIR133A1	microRNA 133a-1
65072	1.78e-06	5.38e-08	0.2938	-5.43823	-1.59772	342.17	CFLAR-AS1	CFLAR antisense RNA 1
256691	1.81e-06	5.46e-08	0.2612	-5.43573	-1.41965	337.91	MAMDC2	MAM domain containing 2
84226	1.81e-06	5.52e-08	0.4447	5.43367	2.41644	73.77	C2orf16	chromosome 2 open reading frame 16
130574	1.81e-06	5.52e-08	0.6904	5.43384	3.75151	130.46	LYPD6	LY6/PLAUR domain containing 6
101929243	1.81e-06	5.52e-08	0.376	-5.4336	-2.04301	107.78	ILRUN-AS1	ILRUN antisense RNA 1
79962	1.81e-06	5.51e-08	0.7295	5.43397	3.96401	25.23	DNAJC22	DnaJ heat shock protein family (Hsp40) member C22
51526	1.81e-06	5.49e-08	0.2579	-5.43476	-1.40151	689.38	OSER1	oxidative stress responsive serine rich 1
9668	1.82e-06	5.54e-08	0.176	5.43294	0.956142	345.22	ZNF432	zinc finger protein 432
8321	1.83e-06	5.6e-08	0.6985	5.43122	3.79377	2767.29	FZD1	frizzled class receptor 1
116496	1.84e-06	5.64e-08	0.5755	-5.42999	-3.12481	2631.35	NIBAN1	niban apoptosis regulator 1
4613	1.84e-06	5.63e-08	0.6863	5.4302	3.72669	64.35	MYCN	MYCN proto-oncogene, bHLH transcription factor
9196	1.84e-06	5.62e-08	0.5084	5.43054	2.76087	62.31	KCNAB3	potassium voltage-gated channel subfamily A regulatory beta subunit 3
440689	1.84e-06	5.69e-08	0.4019	5.42836	2.18162	476.83	H2BC18	H2B clustered histone 18
4763	1.84e-06	5.69e-08	0.1656	5.42828	0.898729	3485.75	NF1	neurofibromin 1
664709	1.84e-06	5.69e-08	0.3026	5.42826	1.64262	223.11	HNRNPA1P10	heterogeneous nuclear ribonucleoprotein A1 pseudogene 10
51634	1.84e-06	5.67e-08	0.2215	5.42906	1.20268	247.74	RBMX2	RNA binding motif protein X-linked 2
775	1.89e-06	5.86e-08	0.4928	5.42312	2.67276	745.85	CACNA1C	calcium voltage-gated channel subunit alpha1 C
51303	1.91e-06	5.93e-08	0.3086	5.42079	1.67297	104.92	FKBP11	FKBP prolyl isomerase 11
146540	1.93e-06	5.98e-08	0.2102	5.4194	1.13903	202.34	ZNF785	zinc finger protein 785
894	1.93e-06	6.01e-08	0.5772	5.41861	3.12777	3569.55	CCND2	cyclin D2
10330	1.95e-06	6.07e-08	0.1781	5.41664	0.964811	435.85	CNPY2	canopy FGF signaling regulator 2
10580	1.96e-06	6.1e-08	0.5717	-5.41576	-3.0961	2526.73	SORBS1	sorbin and SH3 domain containing 1
10695	1.98e-06	6.19e-08	0.2527	5.41325	1.36803	302.14	CNPY3	canopy FGF signaling regulator 3
79885	1.98e-06	6.21e-08	0.3702	-5.41275	-2.00401	234.21	HDAC11	histone deacetylase 11
51128	1.99e-06	6.23e-08	0.4461	-5.41204	-2.41457	2438.24	SAR1B	secretion associated Ras related GTPase 1B
5516	1.99e-06	6.27e-08	0.1965	-5.41104	-1.06316	690.31	PPP2CB	protein phosphatase 2 catalytic subunit beta
56163	1.99e-06	6.27e-08	0.2934	5.41091	1.58741	15.5	RNF17	ring finger protein 17
1112	2e-06	6.29e-08	0.2341	-5.4103	-1.2667	3040.89	FOXN3	forkhead box N3
7942	2e-06	6.31e-08	0.4907	-5.40969	-2.65453	343.04	TFEB	transcription factor EB
10607	2e-06	6.34e-08	0.1447	-5.409	-0.782947	260.64	TBL3	transducin beta like 3
7773	2.02e-06	6.38e-08	0.2436	5.40769	1.31743	102.56	ZNF230	zinc finger protein 230
84929	2.03e-06	6.43e-08	0.9787	5.40635	5.29113	144.52	FIBCD1	fibrinogen C domain containing 1
79723	2.03e-06	6.46e-08	0.1866	5.40549	1.00873	189.19	SUV39H2	SUV39H2 histone lysine methyltransferase
10945	2.03e-06	6.46e-08	0.1541	5.40571	0.833011	625.25	KDELR1	KDEL endoplasmic reticulum protein retention receptor 1
9319	2.04e-06	6.49e-08	0.4417	5.40476	2.38705	53.23	TRIP13	thyroid hormone receptor interactor 13
401093	2.04e-06	6.51e-08	0.617	-5.40418	-3.33419	961.37	MBNL1-AS1	MBNL1 antisense RNA 1
64427	2.06e-06	6.59e-08	0.1351	5.40211	0.73009	282.46	TTC31	tetratricopeptide repeat domain 31
23645	2.06e-06	6.59e-08	0.3769	-5.40198	-2.03608	846.07	PPP1R15A	protein phosphatase 1 regulatory subunit 15A
369	2.06e-06	6.59e-08	0.2698	-5.40203	-1.45721	612.27	ARAF	A-Raf proto-oncogene, serine/threonine kinase
105378720	2.09e-06	6.72e-08	0.2043	-5.39848	-1.10298	46.79	EPS15-AS1	EPS15 antisense RNA 1
79094	2.1e-06	6.75e-08	0.6967	-5.39782	-3.76071	126.44	CHAC1	ChaC glutathione specific gamma-glutamylcyclotransferase 1
55872	2.1e-06	6.76e-08	0.6115	5.39746	3.30078	55.58	PBK	PDZ binding kinase
92092	2.12e-06	6.85e-08	0.3861	5.39501	2.08294	285.16	ZC3HAV1L	zinc finger CCCH-type containing, antiviral 1 like
23466	2.12e-06	6.85e-08	0.2776	5.39508	1.4979	920.07	CBX6	chromobox 6
23604	2.13e-06	6.89e-08	0.7303	-5.39399	-3.9391	1330.78	DAPK2	death associated protein kinase 2
604	2.13e-06	6.92e-08	0.4656	-5.39331	-2.51098	4485.11	BCL6	BCL6 transcription repressor
7158	2.13e-06	6.91e-08	0.2144	5.39353	1.15654	2054.09	TP53BP1	tumor protein p53 binding protein 1
8359	2.14e-06	6.95e-08	0.5129	5.39249	2.76603	92.26	H4C1	H4 clustered histone 1
105373266	2.15e-06	7.01e-08	0.8579	5.39085	4.62497	41.56	LOC105373266
64928	2.15e-06	7.01e-08	0.279	-5.39099	-1.50403	360.23	MRPL14	mitochondrial ribosomal protein L14
25789	2.15e-06	7.02e-08	0.7148	5.39076	3.85353	91.02	TMEM59L	transmembrane protein 59 like
3690	2.2e-06	7.18e-08	0.2416	-5.3865	-1.30127	83.03	ITGB3	integrin subunit beta 3
102724009	2.2e-06	7.21e-08	0.529	-5.38588	-2.84933	299.05	KIF1C-AS1	KIF1C antisense RNA 1
101929215	2.21e-06	7.26e-08	0.4958	-5.38468	-2.66985	69.23	THBS4-AS1	THBS4 antisense RNA 1
55190	2.23e-06	7.31e-08	0.7025	5.38331	3.78196	100.88	NUDT11	nudix hydrolase 11
4735	2.23e-06	7.35e-08	0.1462	5.3825	0.786967	4008.38	SEPTIN2	septin 2
11198	2.24e-06	7.39e-08	0.2144	5.38152	1.15397	1943.83	SUPT16H	SPT16 homolog, facilitates chromatin remodeling subunit
8912	2.24e-06	7.4e-08	0.5753	5.38108	3.09552	557.36	CACNA1H	calcium voltage-gated channel subunit alpha1 H
107985236	2.26e-06	7.46e-08	0.4285	-5.37969	-2.30512	458.7	LOC107985236	uncharacterized LOC107985236
23306	2.28e-06	7.54e-08	0.3192	5.37783	1.7165	520.78	NEMP1	nuclear envelope integral membrane protein 1
56144	2.29e-06	7.59e-08	0.6892	5.37666	3.70561	133	PCDHA4	protocadherin alpha 4
701	2.29e-06	7.61e-08	0.7044	5.3761	3.787	169.76	BUB1B	BUB1 mitotic checkpoint serine/threonine kinase B
255189	2.29e-06	7.61e-08	1.0713	-5.37625	-5.75981	279.28	PLA2G4F	phospholipase A2 group IVF
550112	2.3e-06	7.66e-08	0.289	5.37488	1.55353	129.52	UBA6-DT	UBA6 divergent transcript
55689	2.3e-06	7.68e-08	0.1898	5.3746	1.02009	889.96	YEATS2	YEATS domain containing 2
28952	2.36e-06	7.88e-08	0.1546	-5.36985	-0.830402	140.69	CCDC22	coiled-coil domain containing 22
100291105	2.38e-06	7.96e-08	0.5589	-5.36812	-3.00028	95.59	RBM38-AS1	RBM38 antisense RNA 1
57470	2.38e-06	8e-08	0.2512	-5.36713	-1.3481	751.69	LRRC47	leucine rich repeat containing 47
55544	2.38e-06	7.99e-08	0.5927	-5.36727	-3.18141	684.72	RBM38	RNA binding motif protein 38
1270	2.39e-06	8.04e-08	0.3185	-5.36617	-1.70905	26.75	CNTF	ciliary neurotrophic factor
8352	2.39e-06	8.07e-08	0.6564	5.36562	3.52203	193.96	H3C3	H3 clustered histone 3
983	2.39e-06	8.06e-08	0.5693	5.36585	3.05488	188.4	CDK1	cyclin dependent kinase 1
1513	2.41e-06	8.15e-08	0.399	5.36375	2.14018	985.08	CTSK	cathepsin K
8450	2.42e-06	8.18e-08	0.2796	5.36303	1.49931	1528.39	CUL4B	cullin 4B
406905	2.43e-06	8.23e-08	0.685	-5.36191	-3.67291	58.75	MIR1-2	microRNA 1-2
4085	2.43e-06	8.25e-08	0.5003	5.36161	2.68249	143.54	MAD2L1	mitotic arrest deficient 2 like 1
23358	2.45e-06	8.32e-08	0.2433	-5.36005	-1.30431	4206.47	USP24	ubiquitin specific peptidase 24
80119	2.46e-06	8.37e-08	0.3296	5.35892	1.76645	25.76	PIF1	PIF1 5'-to-3' DNA helicase
51421	2.49e-06	8.47e-08	0.2367	-5.35673	-1.26807	781.13	AMOTL2	angiomotin like 2
7771	2.52e-06	8.59e-08	0.2259	5.35419	1.20969	244.66	ZNF112	zinc finger protein 112
5537	2.53e-06	8.67e-08	0.2427	-5.35263	-1.29913	1052.77	PPP6C	protein phosphatase 6 catalytic subunit
117854	2.53e-06	8.67e-08	0.4749	5.35261	2.54179	70.26	TRIM6	tripartite motif containing 6
23397	2.54e-06	8.7e-08	0.5272	5.35197	2.8218	68.15	NCAPH	non-SMC condensin I complex subunit H
4575	2.54e-06	8.7e-08	0.4412	-5.35194	-2.36125	27.67	TRNS2	tRNA-Ser
644246	2.56e-06	8.78e-08	0.2488	-5.35025	-1.33107	19.88	KANSL1-AS1	KANSL1 antisense RNA 1
7922	2.56e-06	8.85e-08	0.2052	5.34884	1.09775	591.57	SLC39A7	solute carrier family 39 member 7
6472	2.56e-06	8.85e-08	0.2638	5.34893	1.41112	778.11	SHMT2	serine hydroxymethyltransferase 2
29980	2.56e-06	8.83e-08	0.1719	5.34934	0.919608	189.64	DONSON	DNA replication fork stabilization factor DONSON
146691	2.59e-06	8.94e-08	0.2719	-5.34708	-1.45362	830.83	TOM1L2	target of myb1 like 2 membrane trafficking protein
55138	2.59e-06	8.96e-08	0.4667	5.34665	2.49522	56.04	FAM90A1	family with sequence similarity 90 member A1
65264	2.61e-06	9.05e-08	0.1444	5.34482	0.771601	853.97	UBE2Z	ubiquitin conjugating enzyme E2 Z
2295	2.65e-06	9.22e-08	0.6553	5.34154	3.50057	121.39	FOXF2	forkhead box F2
116349	2.72e-06	9.45e-08	0.2827	-5.33703	-1.50879	24.62	EXOC3-AS1	EXOC3 antisense RNA 1
3679	2.73e-06	9.51e-08	0.7442	-5.33594	-3.97098	1540.68	ITGA7	integrin subunit alpha 7
3475	2.74e-06	9.54e-08	0.3427	-5.3353	-1.82864	908.75	IFRD1	interferon related developmental regulator 1
284338	2.79e-06	9.74e-08	0.4259	5.3315	2.2707	23.09	PRR19	proline rich 19
158376	2.83e-06	9.9e-08	0.5162	-5.32848	-2.75061	28.86	SPAAR	small regulatory polypeptide of amino acid response
129303	2.84e-06	9.96e-08	0.282	-5.32749	-1.50221	192.78	TMEM150A	transmembrane protein 150A
10657	2.86e-06	1.01e-07	0.1176	5.32581	0.626112	1238.02	KHDRBS1	KH RNA binding domain containing, signal transduction associated 1
105374162	2.86e-06	1.01e-07	0.3938	-5.3256	-2.09698	2840.68	LOC105374162
22872	2.86e-06	1.01e-07	0.1576	5.32552	0.839335	2811.3	SEC31A	SEC31 homolog A, COPII coat complex component
79073	2.86e-06	1.01e-07	0.2111	-5.32549	-1.12439	609.5	TMEM109	transmembrane protein 109
339123	2.86e-06	1.01e-07	0.1522	-5.32528	-0.810636	375.51	JMJD8	jumonji domain containing 8
147808	2.88e-06	1.02e-07	0.3868	-5.32368	-2.05918	113.28	ZNF784	zinc finger protein 784
100507218	2.89e-06	1.02e-07	0.6358	-5.32264	-3.38423	68.32	RNF157-AS1	RNF157 antisense RNA 1
107984440	2.93e-06	1.04e-07	1.0929	-5.32006	-5.81438	921.7	LOC107984440	uncharacterized LOC107984440
643837	2.94e-06	1.05e-07	0.3607	-5.3185	-1.91862	499.01	LINC01128	long intergenic non-protein coding RNA 1128
26052	2.94e-06	1.05e-07	0.5302	5.31835	2.81969	2365.77	DNM3	dynamin 3
11335	2.94e-06	1.04e-07	0.148	5.31881	0.78705	1213.07	CBX3	chromobox 3
56895	2.97e-06	1.06e-07	0.3065	5.31643	1.62929	437.72	AGPAT4	1-acylglycerol-3-phosphate O-acyltransferase 4
102724857	2.99e-06	1.07e-07	0.4846	-5.31449	-2.57549	151.53	LOC102724857
79582	2.99e-06	1.07e-07	0.2712	5.31467	1.44155	425.25	SPAG16	sperm associated antigen 16
109616966	3.02e-06	1.08e-07	0.3382	-5.31245	-1.79663	20.93	SNORA31B	small nucleolar RNA, H/ACA box 31B
10049	3.05e-06	1.09e-07	0.272	-5.31023	-1.44464	1992.13	DNAJB6	DnaJ heat shock protein family (Hsp40) member B6
3039	3.05e-06	1.1e-07	0.9713	-5.31021	-5.15772	2221.05	HBA1	hemoglobin subunit alpha 1
84640	3.06e-06	1.1e-07	0.3077	-5.30945	-1.63377	1551.05	USP38	ubiquitin specific peptidase 38
107985155	3.06e-06	1.1e-07	0.6594	5.30964	3.50121	99.29	LOC107985155	uncharacterized LOC107985155
10627	3.09e-06	1.11e-07	0.4507	-5.30701	-2.39196	5383.95	MYL12A	myosin light chain 12A
23677	3.15e-06	1.14e-07	0.2598	5.30289	1.37762	525.73	SH3BP4	SH3 domain binding protein 4
38	3.15e-06	1.14e-07	0.5374	-5.30274	-2.8499	1650.28	ACAT1	acetyl-CoA acetyltransferase 1
6567	3.15e-06	1.14e-07	0.4303	5.30302	2.28193	402.25	SLC16A2	solute carrier family 16 member 2
348807	3.17e-06	1.15e-07	0.385	-5.30159	-2.04134	34.18	CFAP100	cilia and flagella associated protein 100
23229	3.19e-06	1.16e-07	0.3348	5.30024	1.77437	898.45	ARHGEF9	Cdc42 guanine nucleotide exchange factor 9
55635	3.21e-06	1.16e-07	0.6422	5.29903	3.40288	89.9	DEPDC1	DEP domain containing 1
1381	3.21e-06	1.17e-07	1.0569	5.29834	5.59971	275.92	CRABP1	cellular retinoic acid binding protein 1
29028	3.23e-06	1.18e-07	0.3482	5.29727	1.84454	595.86	ATAD2	ATPase family AAA domain containing 2
100101478	3.24e-06	1.18e-07	0.573	5.29636	3.03501	16.27	H2BW3P	H2B.W histone 3, pseudogene
128977	3.25e-06	1.19e-07	0.3278	-5.2957	-1.73567	444.61	C22orf39	chromosome 22 open reading frame 39
105378728	3.3e-06	1.21e-07	0.6092	5.29224	3.22419	24.73	LOC105378728	uncharacterized LOC105378728
2878	3.31e-06	1.21e-07	0.6881	-5.29178	-3.64113	921.24	GPX3	glutathione peroxidase 3
79953	3.34e-06	1.23e-07	0.8063	5.28952	4.2652	173.04	SYNDIG1	synapse differentiation inducing 1
5818	3.41e-06	1.26e-07	0.4926	5.28526	2.60365	229.97	NECTIN1	nectin cell adhesion molecule 1
5411	3.41e-06	1.25e-07	0.1924	5.2855	1.01674	1443.46	PNN	pinin, desmosome associated protein
116135	3.42e-06	1.26e-07	0.7029	-5.28443	-3.7143	44.61	LRRC3B	leucine rich repeat containing 3B
7298	3.49e-06	1.29e-07	0.3865	5.28047	2.04095	146.26	TYMS	thymidylate synthetase
171423	3.53e-06	1.3e-07	0.2453	5.27857	1.29508	190.16	PDIA3P1	protein disulfide isomerase family A member 3 pseudogene 1
339967	3.55e-06	1.31e-07	0.6168	5.27704	3.2547	36.78	TMPRSS11A	transmembrane serine protease 11A
23333	3.55e-06	1.31e-07	0.3379	5.2768	1.7828	622.11	DPY19L1	dpy-19 like C-mannosyltransferase 1
2735	3.55e-06	1.31e-07	0.6117	5.27692	3.22789	269.68	GLI1	GLI family zinc finger 1
55853	3.55e-06	1.32e-07	0.4888	-5.2764	-2.57927	151.61	IDI2-AS1	IDI2 antisense RNA 1
2917	3.56e-06	1.33e-07	0.7674	5.27519	4.04799	89.65	GRM7	glutamate metabotropic receptor 7
57213	3.56e-06	1.33e-07	0.356	-5.27521	-1.87798	273.62	SPRYD7	SPRY domain containing 7
140461	3.58e-06	1.33e-07	0.4824	-5.27402	-2.54445	1518.91	ASB8	ankyrin repeat and SOCS box containing 8
441666	3.65e-06	1.36e-07	0.4409	5.27022	2.32354	186.2	LOC441666	zinc finger protein 91 pseudogene
152185	3.66e-06	1.37e-07	0.3087	5.2696	1.62676	720.43	SPICE1	spindle and centriole associated protein 1
100996724	3.66e-06	1.37e-07	0.7558	-5.26908	-3.98261	12677.3	PDE4DIPP2	PDE4DIP pseudogene 2
84456	3.66e-06	1.37e-07	0.2277	5.26891	1.19968	226.7	L3MBTL3	L3MBTL histone methyl-lysine binding protein 3
54413	3.7e-06	1.39e-07	0.5748	5.26678	3.02757	135.55	NLGN3	neuroligin 3
3029	3.74e-06	1.41e-07	0.4209	-5.26454	-2.21581	511.72	HAGH	hydroxyacylglutathione hydrolase
1244	3.77e-06	1.42e-07	0.3848	-5.2629	-2.02527	57.14	ABCC2	ATP binding cassette subfamily C member 2
1590	3.78e-06	1.43e-07	0.5468	-5.2619	-2.87713	29.03	CYP21A1P	cytochrome P450 family 21 subfamily A member 1, pseudogene
114926	3.78e-06	1.42e-07	0.1842	-5.26208	-0.969049	335.46	SMIM19	small integral membrane protein 19
57646	3.79e-06	1.43e-07	0.3271	-5.261	-1.72094	1142.19	USP28	ubiquitin specific peptidase 28
140688	3.79e-06	1.43e-07	0.2421	5.261	1.27344	304.42	NOL4L	nucleolar protein 4 like
57677	3.79e-06	1.44e-07	0.1985	5.26019	1.04402	356.43	ZFP14	ZFP14 zinc finger protein
254065	3.79e-06	1.44e-07	0.262	5.26023	1.378	1244.61	BRWD3	bromodomain and WD repeat domain containing 3
105376707	3.8e-06	1.44e-07	0.3367	-5.25955	-1.77094	110.05	LOC105376707
85457	3.84e-06	1.46e-07	0.515	-5.25764	-2.70751	1838.19	CIPC	CLOCK interacting pacemaker
3161	3.85e-06	1.47e-07	0.4291	5.25662	2.2554	73.33	HMMR	hyaluronan mediated motility receptor
5504	3.85e-06	1.47e-07	0.3304	-5.25633	-1.73678	1105.04	PPP1R2	protein phosphatase 1 regulatory inhibitor subunit 2
23095	3.89e-06	1.49e-07	0.5073	-5.25413	-2.66559	9255.07	KIF1B	kinesin family member 1B
107985876	3.89e-06	1.49e-07	0.5937	-5.25409	-3.11925	19.39	LOC107985876	uncharacterized LOC107985876
5347	4.01e-06	1.54e-07	0.3972	5.2482	2.08457	55.21	PLK1	polo like kinase 1
101929237	4.03e-06	1.54e-07	0.9232	-5.24736	-4.8442	70.09	LOC101929237	uncharacterized LOC101929237
8366	4.03e-06	1.55e-07	0.3676	5.24697	1.92856	286.26	H4C2	H4 clustered histone 2
101927267	4.08e-06	1.57e-07	0.8055	5.2443	4.22411	61.49	TROAP-AS1	TROAP and PRPH antisense RNA 1
993	4.17e-06	1.6e-07	0.4164	5.24016	2.18193	50.49	CDC25A	cell division cycle 25A
90249	4.22e-06	1.63e-07	0.7493	5.23754	3.92428	63.78	UNC5A	unc-5 netrin receptor A
8331	4.34e-06	1.67e-07	0.6302	5.23233	3.29762	206.14	H2AC14	H2A clustered histone 14
101927905	4.38e-06	1.69e-07	0.5368	5.23026	2.8074	35.19	LINC02449	long intergenic non-protein coding RNA 2449
339535	4.39e-06	1.7e-07	0.5747	5.22959	3.00532	101.61	LINC01139	long intergenic non-protein coding RNA 1139
29127	4.41e-06	1.71e-07	0.3809	5.22875	1.99167	340.36	RACGAP1	Rac GTPase activating protein 1
57644	4.42e-06	1.72e-07	0.6237	-5.22781	-3.2605	861.52	MYH7B	myosin heavy chain 7B
8916	4.44e-06	1.72e-07	0.2311	-5.22692	-1.20819	1063.43	HERC3	HECT and RLD domain containing E3 ubiquitin protein ligase 3
4281	4.44e-06	1.73e-07	0.4403	5.22676	2.30141	614	MID1	midline 1
79443	4.45e-06	1.73e-07	0.5613	-5.22582	-2.93327	4945.56	FYCO1	FYVE and coiled-coil domain autophagy adaptor 1
3912	4.5e-06	1.76e-07	0.3557	5.22349	1.85786	4476.86	LAMB1	laminin subunit beta 1
106865373	4.5e-06	1.76e-07	0.6113	-5.22341	-3.19312	839.78	GET1-SH3BGR	GET1-SH3BGR readthrough
51118	4.51e-06	1.76e-07	0.3435	-5.22275	-1.79427	710.87	UTP11	UTP11 small subunit processome component
4568	4.51e-06	1.76e-07	0.4565	-5.22258	-2.38393	25.87	TRNL2	tRNA-Leu
84527	4.52e-06	1.77e-07	0.2825	5.22199	1.47512	474.86	ZNF559	zinc finger protein 559
51761	4.52e-06	1.77e-07	0.6613	5.22161	3.45279	143.49	ATP8A2	ATPase phospholipid transporting 8A2
56987	4.54e-06	1.79e-07	0.1584	5.22042	0.82687	2122.95	BBX	BBX high mobility group box domain containing
101928085	4.54e-06	1.78e-07	0.4536	5.22058	2.36789	17.31	ERICH6-AS1	ERICH6 antisense RNA 1
129531	4.55e-06	1.79e-07	0.1782	5.21977	0.930052	165.71	MITD1	microtubule interacting and trafficking domain containing 1
91624	4.57e-06	1.8e-07	0.5137	-5.21857	-2.68052	3640.41	NEXN	nexilin F-actin binding protein
105378719	4.62e-06	1.82e-07	0.4674	-5.21647	-2.43813	31.19	LOC105378719	uncharacterized LOC105378719
3796	4.62e-06	1.83e-07	0.212	5.21594	1.10571	652.91	KIF2A	kinesin family member 2A
2145	4.62e-06	1.83e-07	0.167	-5.21614	-0.870976	900.75	EZH1	enhancer of zeste 1 polycomb repressive complex 2 subunit
7850	4.64e-06	1.84e-07	0.7522	-5.21504	-3.92269	93.12	IL1R2	interleukin 1 receptor type 2
84706	4.64e-06	1.84e-07	0.6314	-5.21476	-3.29249	1236.23	GPT2	glutamic--pyruvic transaminase 2
105369171	4.68e-06	1.86e-07	0.3259	-5.21298	-1.69891	53.72	LOC105369171	uncharacterized LOC105369171
3040	4.74e-06	1.89e-07	0.958	-5.21023	-4.99134	2235.18	HBA2	hemoglobin subunit alpha 2
57181	4.76e-06	1.9e-07	0.2522	5.20847	1.3137	673.57	SLC39A10	solute carrier family 39 member 10
10663	4.76e-06	1.9e-07	0.4177	-5.20871	-2.17545	235.93	CXCR6	C-X-C motif chemokine receptor 6
9133	4.76e-06	1.9e-07	0.4876	5.20876	2.53978	88.32	CCNB2	cyclin B2
388403	4.76e-06	1.9e-07	0.3407	-5.20857	-1.77442	963.12	YPEL2	yippee like 2
2784	4.8e-06	1.92e-07	0.4329	5.20677	2.25424	29.15	GNB3	G protein subunit beta 3
137735	4.83e-06	1.94e-07	1.2047	-5.20524	-6.27066	2028.28	ABRA	actin binding Rho activating protein
113540	4.83e-06	1.94e-07	0.3747	5.20527	1.95066	31.55	CMTM1	CKLF like MARVEL transmembrane domain containing 1
84131	4.87e-06	1.96e-07	0.2559	5.20352	1.33173	552.06	CEP78	centrosomal protein 78
79735	4.87e-06	1.96e-07	0.285	-5.2029	-1.48292	375.79	TBC1D17	TBC1 domain family member 17
23157	4.87e-06	1.96e-07	0.5062	5.20285	2.63346	802.94	SEPTIN6	septin 6
101929609	4.88e-06	1.97e-07	0.3895	-5.20182	-2.02589	106.88	LOC101929609	uncharacterized LOC101929609
55506	4.88e-06	1.97e-07	0.352	5.20198	1.83115	295.42	MACROH2A2	macroH2A.2 histone
10938	4.88e-06	1.97e-07	0.2964	-5.2025	-1.54205	400.86	EHD1	EH domain containing 1
7768	4.88e-06	1.97e-07	0.1962	5.20199	1.02083	195.4	ZNF225	zinc finger protein 225
92344	4.92e-06	2e-07	0.2637	5.19979	1.3711	185.08	GORAB	golgin, RAB6 interacting
285419	4.92e-06	1.99e-07	0.6746	-5.19996	-3.50769	151.75	LINC01091	long intergenic non-protein coding RNA 1091
4751	4.94e-06	2.01e-07	0.7031	5.19848	3.65495	39.08	NEK2	NIMA related kinase 2
55779	4.94e-06	2.01e-07	0.2869	5.19813	1.49142	729.78	CFAP44	cilia and flagella associated protein 44
7562	4.94e-06	2.01e-07	0.2051	5.19835	1.06632	462.45	ZNF708	zinc finger protein 708
6907	5.06e-06	2.06e-07	0.2724	5.19366	1.41476	503.79	TBL1X	transducin beta like 1 X-linked
154	5.07e-06	2.07e-07	0.4979	-5.19289	-2.58554	396.81	ADRB2	adrenoceptor beta 2
84966	5.08e-06	2.08e-07	0.7115	5.19221	3.6942	82.24	IGSF21	immunoglobin superfamily member 21
58513	5.12e-06	2.1e-07	0.3216	-5.19055	-1.66903	663.79	EPS15L1	epidermal growth factor receptor pathway substrate 15 like 1
126961	5.14e-06	2.11e-07	0.6249	5.18963	3.24314	178.47	H3C14	H3 clustered histone 14
306	5.19e-06	2.13e-07	0.8409	-5.18761	-4.36226	310.03	ANXA3	annexin A3
4565	5.2e-06	2.14e-07	0.558	-5.18698	-2.89436	37.84	TRNI	tRNA-Ile
2840	5.21e-06	2.15e-07	0.4383	-5.18625	-2.27337	39.76	GPR17	G protein-coupled receptor 17
11185	5.21e-06	2.15e-07	0.8513	-5.18621	-4.41506	374.38	INMT	indolethylamine N-methyltransferase
8347	5.23e-06	2.16e-07	0.2878	5.18523	1.49238	593.24	H2BC4	H2B clustered histone 4
2195	5.28e-06	2.18e-07	0.5089	5.18338	2.638	6919.97	FAT1	FAT atypical cadherin 1
54455	5.28e-06	2.18e-07	0.1228	-5.18299	-0.636502	679.33	FBXO42	F-box protein 42
6241	5.28e-06	2.19e-07	0.6411	5.18245	3.32231	174.03	RRM2	ribonucleotide reductase regulatory subunit M2
57728	5.28e-06	2.19e-07	0.2346	5.18262	1.21579	586.09	WDR19	WD repeat domain 19
119504	5.28e-06	2.19e-07	0.2808	-5.18285	-1.45527	1301.31	ANAPC16	anaphase promoting complex subunit 16
5831	5.29e-06	2.2e-07	0.3377	5.18196	1.75	160.32	PYCR1	pyrroline-5-carboxylate reductase 1
25878	5.34e-06	2.22e-07	0.6284	5.17984	3.25505	4956.39	MXRA5	matrix remodeling associated 5
57104	5.35e-06	2.23e-07	0.3063	-5.17933	-1.58655	544.24	PNPLA2	patatin like phospholipase domain containing 2
259266	5.44e-06	2.27e-07	0.6115	5.17609	3.16499	377.22	ASPM	assembly factor for spindle microtubules
5427	5.44e-06	2.27e-07	0.3019	5.17563	1.56273	109.87	POLE2	DNA polymerase epsilon 2, accessory subunit
8218	5.5e-06	2.3e-07	0.6297	-5.1734	-3.25786	1441.01	CLTCL1	clathrin heavy chain like 1
107986588	5.53e-06	2.31e-07	0.2186	5.17225	1.1309	42	EHMT2-AS1	EHMT2 and SLC44A4 antisense RNA 1
27018	5.57e-06	2.33e-07	0.4332	5.17057	2.23995	731.24	BEX3	brain expressed X-linked 3
440423	5.58e-06	2.34e-07	0.1983	5.16996	1.02537	406.43	SUZ12P1	SUZ12 pseudogene 1
9942	5.59e-06	2.35e-07	0.2622	5.16937	1.35553	232	XYLB	xylulokinase
1875	5.59e-06	2.35e-07	0.3624	5.16936	1.87358	87.58	E2F5	E2F transcription factor 5
7320	5.6e-06	2.36e-07	0.3004	-5.16839	-1.55247	806.19	UBE2B	ubiquitin conjugating enzyme E2 B
63920	5.6e-06	2.36e-07	0.2542	5.1684	1.31403	180.97	FAM200C	family with sequence similarity 200 member C
374987	5.64e-06	2.38e-07	0.7466	-5.16703	-3.85761	335.29	NEXN-AS1	NEXN antisense RNA 1
5050	5.66e-06	2.39e-07	0.4052	5.16596	2.0934	92.75	PAFAH1B3	platelet activating factor acetylhydrolase 1b catalytic subunit 3
55105	5.69e-06	2.41e-07	0.1902	5.16479	0.982525	540.22	GPATCH2	G-patch domain containing 2
103752584	5.69e-06	2.41e-07	0.5541	5.16488	2.86182	104.01	CCND2-AS1	CCND2 antisense RNA 1
25861	5.69e-06	2.41e-07	0.5243	5.16447	2.7075	141.07	WHRN	whirlin
100289061	5.69e-06	2.42e-07	0.423	-5.16407	-2.18451	42.56	ADAMTSL4-AS2	ADAMTSL4 antisense RNA 2
23429	5.69e-06	2.42e-07	0.2904	5.16397	1.49972	813.99	RYBP	RING1 and YY1 binding protein
80737	5.75e-06	2.45e-07	0.4886	-5.16152	-2.5217	88.24	VWA7	von Willebrand factor A domain containing 7
104968399	5.75e-06	2.45e-07	0.4118	-5.16144	-2.1256	1835.21	MYL12-AS1	MYL12A and MYL12B antisense RNA 1
333932	5.77e-06	2.46e-07	0.6333	5.16076	3.26834	168.82	H3C15	H3 clustered histone 15
130507	5.82e-06	2.49e-07	0.3773	-5.15871	-1.94642	5872.95	UBR3	ubiquitin protein ligase E3 component n-recognin 3
23552	5.82e-06	2.49e-07	0.4054	5.15859	2.09142	67.36	CDK20	cyclin dependent kinase 20
55106	5.82e-06	2.48e-07	0.3501	5.15902	1.80612	374.37	SLFN12	schlafen family member 12
107984340	5.84e-06	2.5e-07	0.2379	-5.15769	-1.22714	136.24	LOC107984340	uncharacterized LOC107984340
10919	5.91e-06	2.53e-07	0.1951	5.15528	1.00601	379.63	EHMT2	euchromatic histone lysine methyltransferase 2
152110	6.02e-06	2.59e-07	0.6264	-5.15114	-3.2265	740.55	NEK10	NIMA related kinase 10
361	6.02e-06	2.59e-07	1.0633	-5.15118	-5.47746	1370.13	AQP4	aquaporin 4
5550	6.06e-06	2.61e-07	0.2496	-5.14993	-1.28561	1025.69	PREP	prolyl endopeptidase
8332	6.09e-06	2.63e-07	0.689	5.14855	3.54723	104.43	H2AC16	H2A clustered histone 16
79781	6.13e-06	2.64e-07	0.7387	5.14726	3.80249	239.22	IQCA1	IQ motif containing with AAA domain 1
285382	6.15e-06	2.66e-07	0.3701	5.14636	1.90467	143.13	C3orf70	chromosome 3 open reading frame 70
100132249	6.18e-06	2.67e-07	0.5791	5.14536	2.97947	108.46	LOC100132249	uncharacterized LOC100132249
56888	6.18e-06	2.68e-07	0.233	-5.14455	-1.19892	1037.57	KCMF1	potassium channel modulatory factor 1
55500	6.18e-06	2.68e-07	0.1854	5.14455	0.953648	1548.15	ETNK1	ethanolamine kinase 1
642852	6.18e-06	2.68e-07	0.274	5.14464	1.40943	251.32	LINC00205	long intergenic non-protein coding RNA 205
41	6.2e-06	2.7e-07	0.4521	5.14361	2.3254	35.07	ASIC1	acid sensing ion channel subunit 1
55723	6.2e-06	2.7e-07	0.4693	5.14355	2.41402	39.32	ASF1B	anti-silencing function 1B histone chaperone
7957	6.22e-06	2.71e-07	0.491	-5.14282	-2.52531	704.83	EPM2A	EPM2A glucan phosphatase, laforin
169834	6.23e-06	2.72e-07	0.5032	5.14207	2.58771	122.54	ZNF883	zinc finger protein 883
22995	6.25e-06	2.73e-07	0.317	5.14152	1.62972	267.81	CEP152	centrosomal protein 152
2039	6.25e-06	2.73e-07	0.5988	-5.14116	-3.07833	181.57	DMTN	dematin actin binding protein
767846	6.29e-06	2.76e-07	0.2075	5.13924	1.06639	97.43	PFN1P2	profilin 1 pseudogene 2
107986061	6.29e-06	2.75e-07	0.3687	5.13984	1.89521	33.6	LOC107986061	uncharacterized LOC107986061
1605	6.29e-06	2.76e-07	0.3495	-5.13927	-1.7962	1851.94	DAG1	dystroglycan 1
29761	6.29e-06	2.76e-07	0.3199	-5.13943	-1.64403	2589.45	USP25	ubiquitin specific peptidase 25
3703	6.35e-06	2.79e-07	0.1885	5.13716	0.968328	1124.46	STT3A	STT3 oligosaccharyltransferase complex catalytic subunit A
63891	6.4e-06	2.82e-07	0.3941	-5.13541	-2.02379	1092.32	RNF123	ring finger protein 123
8970	6.4e-06	2.82e-07	0.428	5.13534	2.19818	183.56	H2BC11	H2B clustered histone 11
3797	6.44e-06	2.84e-07	0.3976	5.13389	2.04126	176.79	KIF3C	kinesin family member 3C
84301	6.45e-06	2.85e-07	0.3009	-5.13282	-1.54433	1909.84	DDI2	DNA damage inducible 1 homolog 2
64397	6.45e-06	2.85e-07	0.5698	-5.13295	-2.92468	18170.9	ZNF106	zinc finger protein 106
7554	6.45e-06	2.85e-07	0.2542	5.13305	1.30503	341.64	ZNF8	zinc finger protein 8
729288	6.45e-06	2.86e-07	0.4066	5.13253	2.08687	179.48	ZNF286B	zinc finger protein 286B (pseudogene)
142686	6.48e-06	2.87e-07	0.357	-5.13171	-1.83198	377.69	ASB14	ankyrin repeat and SOCS box containing 14
55558	6.51e-06	2.89e-07	0.367	5.13061	1.88304	593.71	PLXNA3	plexin A3
55222	6.56e-06	2.91e-07	0.7157	-5.12897	-3.67057	1176.92	LRRC20	leucine rich repeat containing 20
55254	6.58e-06	2.93e-07	0.1729	5.12808	0.886692	630.48	TMEM39A	transmembrane protein 39A
79992	6.62e-06	2.95e-07	0.3928	5.12679	2.01406	34.87	AGPAT4-IT1	AGPAT4 intronic transcript 1
158401	6.65e-06	2.97e-07	0.2999	5.12534	1.53694	331.22	SHOC1	shortage in chiasmata 1
9585	6.65e-06	2.97e-07	0.3284	5.12523	1.68332	307.92	KIF20B	kinesin family member 20B
124989	6.65e-06	2.97e-07	0.277	5.1255	1.41963	399.42	EFCAB13	EF-hand calcium binding domain 13
339906	6.71e-06	3.01e-07	0.7757	-5.12302	-3.97403	300.11	PRSS42P	serine protease 42, pseudogene
107986334	6.71e-06	3e-07	0.5798	5.12318	2.97055	185.34	LOC107986334	uncharacterized LOC107986334
55355	6.71e-06	3.01e-07	0.6908	5.12278	3.53902	79.78	HJURP	Holliday junction recognition protein
332	6.73e-06	3.02e-07	0.6874	5.12212	3.52112	103.98	BIRC5	baculoviral IAP repeat containing 5
201456	6.74e-06	3.03e-07	0.4896	5.12155	2.50731	36.88	FBXO15	F-box protein 15
2245	6.77e-06	3.05e-07	0.37	5.12052	1.8946	189.69	FGD1	FYVE, RhoGEF and PH domain containing 1
63967	6.82e-06	3.07e-07	0.6038	5.11913	3.09077	107.22	CLSPN	claspin
1111	6.83e-06	3.08e-07	0.3695	5.11863	1.89159	127.86	CHEK1	checkpoint kinase 1
125	6.83e-06	3.09e-07	1.0849	-5.11818	-5.55262	1065.72	ADH1B	alcohol dehydrogenase 1B (class I), beta polypeptide
92181	6.88e-06	3.11e-07	0.1512	5.11664	0.773832	416.42	UBTD2	ubiquitin domain containing 2
105376425	6.88e-06	3.11e-07	0.5341	5.11681	2.73282	71.35	LOC105376425	uncharacterized LOC105376425
105379325	6.92e-06	3.13e-07	0.873	-5.11522	-4.46544	80.59	LOC105379325	uncharacterized LOC105379325
2956	6.95e-06	3.15e-07	0.1945	5.11411	0.994543	1034.52	MSH6	mutS homolog 6
51807	6.95e-06	3.15e-07	0.7555	-5.11417	-3.86357	533.77	TUBA8	tubulin alpha 8
27085	6.97e-06	3.17e-07	0.2743	5.11322	1.40264	160.98	MTBP	MDM2 binding protein
81035	6.97e-06	3.17e-07	0.4921	5.113	2.51588	1800.38	COLEC12	collectin subfamily member 12
64863	6.97e-06	3.17e-07	0.1454	5.11292	0.743219	209.83	METTL4	methyltransferase 4, N6-adenosine
9810	6.98e-06	3.18e-07	0.1348	5.11225	0.689294	964.7	RNF40	ring finger protein 40
11336	7.01e-06	3.2e-07	0.1992	-5.11125	-1.0184	722.61	EXOC3	exocyst complex component 3
399726	7.02e-06	3.21e-07	0.8022	5.1109	4.09979	144.54	MIR1915HG	MIR1915 host gene
10140	7.03e-06	3.21e-07	0.3785	-5.11042	-1.93448	854.92	TOB1	transducer of ERBB2, 1
8344	7.06e-06	3.23e-07	0.5603	5.10927	2.86275	100.67	H2BC6	H2B clustered histone 6
56122	7.07e-06	3.24e-07	0.4048	5.10865	2.06811	258.92	PCDHB14	protocadherin beta 14
6376	7.07e-06	3.24e-07	0.3898	-5.10863	-1.9914	165.8	CX3CL1	C-X3-C motif chemokine ligand 1
4154	7.1e-06	3.26e-07	0.3624	-5.10766	-1.85108	6757.69	MBNL1	muscleblind like splicing regulator 1
26154	7.14e-06	3.28e-07	0.5445	5.10633	2.7805	82.39	ABCA12	ATP binding cassette subfamily A member 12
100289097	7.29e-06	3.36e-07	0.2498	5.10213	1.27454	205.59	FRG1CP	FSHD region gene 1 family member C, pseudogene
170685	7.29e-06	3.36e-07	0.7482	5.10212	3.81743	57.23	NUDT10	nudix hydrolase 10
90826	7.39e-06	3.41e-07	0.1111	5.09918	0.566527	471.08	PRMT9	protein arginine methyltransferase 9
5894	7.42e-06	3.43e-07	0.2265	-5.09836	-1.15491	2161.53	RAF1	Raf-1 proto-oncogene, serine/threonine kinase
79805	7.43e-06	3.44e-07	0.4185	5.09784	2.13339	161.82	VASH2	vasohibin 2
112267916	7.49e-06	3.47e-07	0.9852	5.09618	5.02094	131.44	LOC112267916
125950	7.49e-06	3.47e-07	0.1604	5.09588	0.817247	166.54	RAVER1	ribonucleoprotein, PTB binding 1
9435	7.53e-06	3.49e-07	0.5652	5.09469	2.87946	304.03	CHST2	carbohydrate sulfotransferase 2
25822	7.53e-06	3.5e-07	0.6331	-5.09454	-3.22545	662.05	DNAJB5	DnaJ heat shock protein family (Hsp40) member B5
56143	7.56e-06	3.52e-07	0.7193	5.09347	3.66395	39.46	PCDHA5	protocadherin alpha 5
47	7.67e-06	3.57e-07	0.2737	5.09033	1.39303	1225.05	ACLY	ATP citrate lyase
6676	7.67e-06	3.57e-07	0.4783	5.09038	2.43495	61.45	SPAG4	sperm associated antigen 4
116832	7.72e-06	3.6e-07	0.4846	5.08885	2.4661	29.75	RPL39L	ribosomal protein L39 like
2736	7.78e-06	3.63e-07	0.5151	5.08733	2.62038	336.38	GLI2	GLI family zinc finger 2
100507066	7.78e-06	3.64e-07	0.6314	-5.08713	-3.21187	106.71	CLIP1-AS1	CLIP1 antisense RNA 1
79026	7.8e-06	3.65e-07	0.3056	-5.08648	-1.55444	53930.9	AHNAK	AHNAK nucleoprotein
9988	7.8e-06	3.66e-07	0.1714	5.08609	0.871921	2616.73	DMTF1	cyclin D binding myb like transcription factor 1
84058	7.81e-06	3.66e-07	0.2984	5.0857	1.5176	105.57	WDR54	WD repeat domain 54
107984814	7.82e-06	3.67e-07	0.4288	5.08535	2.18066	17.82	LOC107984814	replaced by ID 101927978
81563	7.88e-06	3.7e-07	0.4602	-5.08364	-2.33949	1398.73	C1orf21	chromosome 1 open reading frame 21
105379152	7.92e-06	3.73e-07	0.5404	5.08225	2.74651	12.9	PRDM6-AS1	PRDM6 antisense RNA 1
57509	7.92e-06	3.73e-07	0.4605	-5.08212	-2.34043	2273.6	MTUS1	microtubule associated scaffold protein 1
84752	7.92e-06	3.73e-07	0.288	5.08221	1.46355	151.35	B3GNT9	UDP-GlcNAc:betaGal beta-1,3-N-acetylglucosaminyltransferase 9
137209	7.93e-06	3.74e-07	0.4236	5.08152	2.15235	64.89	ZNF572	zinc finger protein 572
79699	7.98e-06	3.77e-07	0.4021	-5.08015	-2.04266	3586.77	ZYG11B	zyg-11 family member B, cell cycle regulator
283314	8.04e-06	3.8e-07	0.2821	5.07859	1.43292	214.43	C1RL-AS1	C1RL antisense RNA 1
23038	8.1e-06	3.84e-07	0.2626	-5.07682	-1.333	647.65	WDTC1	WD and tetratricopeptide repeats 1
23242	8.1e-06	3.84e-07	0.8088	-5.07662	-4.10593	817.28	COBL	cordon-bleu WH2 repeat protein
23468	8.1e-06	3.84e-07	0.2945	5.0768	1.49488	3299.43	CBX5	chromobox 5
26994	8.11e-06	3.85e-07	0.2265	-5.07626	-1.14956	1514.28	RNF11	ring finger protein 11
83851	8.14e-06	3.87e-07	0.7397	5.0753	3.75408	26.28	SYT16	synaptotagmin 16
51611	8.18e-06	3.89e-07	0.1456	5.07417	0.738829	627.43	DPH5	diphthamide biosynthesis 5
55789	8.2e-06	3.91e-07	0.6252	5.07341	3.17194	50.39	DEPDC1B	DEP domain containing 1B
55775	8.25e-06	3.94e-07	0.3248	5.07202	1.64746	236.94	TDP1	tyrosyl-DNA phosphodiesterase 1
2086	8.35e-06	3.99e-07	0.3275	5.06949	1.66003	425.06	ERV3-1	endogenous retrovirus group 3 member 1, envelope
3315	8.46e-06	4.04e-07	0.5607	-5.06686	-2.84094	4299.52	HSPB1	heat shock protein family B (small) member 1
55294	8.5e-06	4.07e-07	0.1839	-5.06571	-0.931453	1090.9	FBXW7	F-box and WD repeat domain containing 7
114804	8.57e-06	4.1e-07	0.6967	-5.06409	-3.52823	595.52	RNF157	ring finger protein 157
55320	8.6e-06	4.12e-07	0.31	5.06316	1.56972	794.7	MIS18BP1	MIS18 binding protein 1
107986251	8.74e-06	4.19e-07	0.6797	5.05991	3.43904	60.96	LINC02600	long intergenic non-protein coding RNA 2600
284349	8.77e-06	4.21e-07	0.1784	5.05902	0.902455	873.58	ZNF283	zinc finger protein 283
102191832	8.86e-06	4.26e-07	0.2677	-5.05695	-1.35399	59.91	FBXW7-AS1	FBXW7 antisense RNA 1
375346	8.89e-06	4.28e-07	0.2218	-5.05597	-1.12152	425.01	STIMATE	STIM activating enhancer
101928913	8.91e-06	4.3e-07	0.5004	5.05526	2.52942	70.68	LINC01515	long intergenic non-protein coding RNA 1515
122622	8.91e-06	4.3e-07	0.8614	-5.05533	-4.35482	1311.25	ADSS1	adenylosuccinate synthase 1
991	9.08e-06	4.38e-07	0.5421	5.05146	2.73862	63.19	CDC20	cell division cycle 20
5533	9.13e-06	4.42e-07	0.3085	-5.04974	-1.55786	695.32	PPP3CC	protein phosphatase 3 catalytic subunit gamma
107984131	9.13e-06	4.42e-07	0.473	5.04983	2.38853	473.44	LOC107984131	uncharacterized LOC107984131
54839	9.13e-06	4.42e-07	0.3736	5.04989	1.88663	211.45	LRRC49	leucine rich repeat containing 49
199870	9.14e-06	4.44e-07	0.1563	-5.04897	-0.789248	259.63	FAM76A	family with sequence similarity 76 member A
84054	9.14e-06	4.44e-07	0.4462	5.04903	2.25275	81.47	PCDHB19P	protocadherin beta 19 pseudogene
55582	9.14e-06	4.44e-07	0.1996	5.04915	1.00795	363.46	KIF27	kinesin family member 27
91687	9.21e-06	4.48e-07	0.2248	5.04739	1.13487	87.68	CENPL	centromere protein L
112267956	9.21e-06	4.49e-07	0.7386	-5.04689	-3.7277	456.67	LOC112267956
11173	9.21e-06	4.49e-07	0.4327	5.04691	2.18377	144.55	ADAMTS7	ADAM metallopeptidase with thrombospondin type 1 motif 7
79888	9.23e-06	4.5e-07	0.2943	5.04636	1.48538	331.33	LPCAT1	lysophosphatidylcholine acyltransferase 1
144983	9.26e-06	4.52e-07	0.2286	5.04556	1.1532	256.85	HNRNPA1L2	heterogeneous nuclear ribonucleoprotein A1 like 2
25817	9.26e-06	4.53e-07	0.7462	5.04536	3.7646	96.46	TAFA5	TAFA chemokine like family member 5
23394	9.28e-06	4.54e-07	0.108	5.0448	0.545051	2004.03	ADNP	activity dependent neuroprotector homeobox
9015	9.34e-06	4.58e-07	0.2808	5.04318	1.41623	129.82	TAF1A	TATA-box binding protein associated factor, RNA polymerase I subunit A
6938	9.34e-06	4.57e-07	0.1592	5.04334	0.802985	1996.29	TCF12	transcription factor 12
105378550	9.35e-06	4.59e-07	0.5031	5.04258	2.53716	14.09	LOC105378550	uncharacterized LOC105378550
4320	9.35e-06	4.6e-07	0.71	5.04249	3.58015	107.12	MMP11	matrix metallopeptidase 11
645843	9.35e-06	4.6e-07	0.4063	-5.04229	-2.04845	540.08	TMEM14EP	transmembrane protein 14E, pseudogene
4648	9.48e-06	4.67e-07	0.651	-5.03945	-3.28045	53.68	MYO7B	myosin VIIB
55219	9.5e-06	4.69e-07	0.2378	-5.03857	-1.19798	707.9	MACO1	macoilin 1
28971	9.5e-06	4.69e-07	0.4358	-5.03859	-2.19565	363.7	AAMDC	adipogenesis associated Mth938 domain containing
4524	9.59e-06	4.75e-07	0.2348	-5.03609	-1.18222	521.41	MTHFR	methylenetetrahydrofolate reductase
28951	9.59e-06	4.75e-07	0.3413	5.03618	1.71895	861.9	TRIB2	tribbles pseudokinase 2
105376026	9.59e-06	4.76e-07	0.3731	-5.03584	-1.87891	63	LOC105376026	uncharacterized LOC105376026
7184	9.59e-06	4.76e-07	0.3673	5.03593	1.84964	5603.86	HSP90B1	heat shock protein 90 beta family member 1
767811	9.59e-06	4.75e-07	0.5962	5.03603	3.00227	13.19	H2BW4P	H2B.W histone 4, pseudogene
10991	9.6e-06	4.77e-07	0.8521	-5.03531	-4.29047	127.55	SLC38A3	solute carrier family 38 member 3
4810	9.6e-06	4.77e-07	0.4553	5.0353	2.29279	292.01	NHS	NHS actin remodeling regulator
83742	9.65e-06	4.8e-07	0.3512	5.03414	1.76774	374.1	MARVELD1	MARVEL domain containing 1
339500	9.67e-06	4.82e-07	0.2395	5.03319	1.20525	572.58	ZNF678	zinc finger protein 678
157310	9.67e-06	4.82e-07	1.0037	-5.03323	-5.05166	646.24	PEBP4	phosphatidylethanolamine binding protein 4
9322	9.67e-06	4.83e-07	0.5079	-5.03305	-2.55638	1225.56	TRIP10	thyroid hormone receptor interactor 10
26259	9.7e-06	4.84e-07	0.2068	5.03238	1.04058	454.01	FBXW8	F-box and WD repeat domain containing 8
89839	9.82e-06	4.91e-07	0.3978	5.02968	2.00077	91	ARHGAP11B	Rho GTPase activating protein 11B
79856	9.82e-06	4.92e-07	0.338	5.02954	1.70006	629.02	SNX22	sorting nexin 22
2535	9.83e-06	4.93e-07	0.5211	5.02921	2.62094	123.74	FZD2	frizzled class receptor 2
25886	9.83e-06	4.93e-07	0.3583	5.02899	1.8017	38.05	POC1A	POC1 centriolar protein A
8358	9.86e-06	4.95e-07	0.6228	5.02833	3.13157	346.21	H3C2	H3 clustered histone 2
163882	9.92e-06	4.99e-07	0.262	-5.02688	-1.31687	1041.68	CNST	consortin, connexin sorting protein
3009	9.98e-06	5.03e-07	0.6459	5.02525	3.24572	500.1	H1-5	H1.5 linker histone, cluster member
7272	9.98e-06	5.03e-07	0.6498	5.02514	3.26525	93.68	TTK	TTK protein kinase
29763	9.98e-06	5.03e-07	0.5876	-5.025	-2.9526	1376.06	PACSIN3	protein kinase C and casein kinase substrate in neurons 3
4744	9.98e-06	5.03e-07	0.644	5.02498	3.23616	68.08	NEFH	neurofilament heavy chain
8837	1.01e-05	5.08e-07	0.2819	-5.02313	-1.41587	5576.19	CFLAR	CASP8 and FADD like apoptosis regulator
414149	1.01e-05	5.11e-07	0.6215	5.02212	3.12119	12.45	ACBD7	acyl-CoA binding domain containing 7
441094	1.01e-05	5.12e-07	0.6309	5.02175	3.16802	197.81	NR2F1-AS1	NR2F1 antisense RNA 1
64795	1.03e-05	5.21e-07	0.2746	-5.01833	-1.37785	3008.52	RMND5A	required for meiotic nuclear division 5 homolog A
158866	1.03e-05	5.22e-07	0.3899	5.01789	1.9565	234.5	ZDHHC15	zinc finger DHHC-type palmitoyltransferase 15
105371314	1.04e-05	5.25e-07	0.5725	5.01679	2.8719	26.23	LOC105371314
107985263	1.05e-05	5.35e-07	0.3153	-5.01324	-1.5808	66.83	LOC107985263
105375079	1.05e-05	5.34e-07	0.606	-5.01376	-3.03814	67.33	LOC105375079	uncharacterized LOC105375079
56890	1.05e-05	5.35e-07	0.2578	5.01344	1.29266	281.91	MDM1	Mdm1 nuclear protein
80757	1.05e-05	5.35e-07	0.4402	5.01341	2.2071	20.56	TMEM121	transmembrane protein 121
400604	1.05e-05	5.34e-07	0.4826	-5.01362	-2.4198	41.13	TOB1-AS1	TOB1 antisense RNA 1
84552	1.06e-05	5.41e-07	0.3551	5.01129	1.77961	137.68	PARD6G	par-6 family cell polarity regulator gamma
23786	1.08e-05	5.53e-07	0.3302	-5.00684	-1.6535	1412.72	BCL2L13	BCL2 like 13
84187	1.09e-05	5.56e-07	0.2909	-5.00578	-1.45622	1107.92	TMEM164	transmembrane protein 164
100500842	1.09e-05	5.58e-07	0.372	5.00517	1.86217	153.93	MIR3652	microRNA 3652
6655	1.09e-05	5.58e-07	0.2905	-5.00519	-1.45382	2113.06	SOS2	SOS Ras/Rho guanine nucleotide exchange factor 2
4299	1.09e-05	5.6e-07	0.3405	-5.00439	-1.70418	3458.45	AFF1	ALF transcription elongation factor 1
23305	1.1e-05	5.65e-07	0.8106	-5.00297	-4.05521	38.56	ACSL6	acyl-CoA synthetase long chain family member 6
57045	1.1e-05	5.65e-07	0.2188	5.00277	1.09438	532.08	TWSG1	twisted gastrulation BMP signaling modulator 1
84223	1.12e-05	5.79e-07	0.2318	4.99804	1.15865	111.7	IQCG	IQ motif containing G
22832	1.12e-05	5.79e-07	0.3305	4.99815	1.65164	435.79	CEP162	centrosomal protein 162
91975	1.14e-05	5.88e-07	0.5296	4.99508	2.64543	296.95	ZNF300	zinc finger protein 300
2863	1.15e-05	5.95e-07	0.7462	4.99276	3.72575	142.58	GPR39	G protein-coupled receptor 39
55888	1.17e-05	6.04e-07	0.2868	4.99006	1.43103	148.16	ZKSCAN7	zinc finger with KRAB and SCAN domains 7
107984670	1.19e-05	6.16e-07	0.8838	-4.98618	-4.40673	149.07	LOC107984670	uncharacterized LOC107984670
113130	1.19e-05	6.18e-07	0.4207	4.98543	2.09732	41.76	CDCA5	cell division cycle associated 5
57513	1.2e-05	6.21e-07	0.231	-4.98472	-1.15137	248.34	CASKIN2	CASK interacting protein 2
100288520	1.2e-05	6.25e-07	0.819	4.98344	4.08133	54.22	USP17L15	ubiquitin specific peptidase 17 like family member 15
126526	1.21e-05	6.3e-07	0.4396	-4.98178	-2.19021	593.54	C19orf47	chromosome 19 open reading frame 47
3013	1.22e-05	6.34e-07	0.5985	4.98051	2.98094	126.9	H2AC7	H2A clustered histone 7
26053	1.23e-05	6.38e-07	0.4934	4.97941	2.45673	2725.76	AUTS2	activator of transcription and developmental regulator AUTS2
100528062	1.23e-05	6.38e-07	0.3242	4.97946	1.61445	822.4	ARMCX5-GPRASP2	ARMCX5-GPRASP2 readthrough
26123	1.23e-05	6.41e-07	0.2268	4.97856	1.12935	376.53	TCTN3	tectonic family member 3
107985360	1.23e-05	6.43e-07	0.3992	-4.97791	-1.98702	143.94	LOC107985360	uncharacterized LOC107985360
10060	1.23e-05	6.43e-07	0.6049	-4.97793	-3.01103	2198.46	ABCC9	ATP binding cassette subfamily C member 9
10795	1.23e-05	6.42e-07	0.2443	4.97807	1.21617	720.76	ZNF268	zinc finger protein 268
9882	1.24e-05	6.49e-07	0.3542	-4.97605	-1.76227	2710.05	TBC1D4	TBC1 domain family member 4
9837	1.24e-05	6.49e-07	0.5384	4.97606	2.67932	105.64	GINS1	GINS complex subunit 1
8336	1.24e-05	6.5e-07	0.6523	4.9756	3.24571	161.25	H2AC17	H2A clustered histone 17
5110	1.24e-05	6.51e-07	0.3044	-4.97549	-1.51429	891.02	PCMT1	protein-L-isoaspartate (D-aspartate) O-methyltransferase
162494	1.24e-05	6.5e-07	0.6519	4.97576	3.24394	28.09	RHBDL3	rhomboid like 3
1675	1.25e-05	6.55e-07	0.7864	-4.97423	-3.91181	830.31	CFD	complement factor D
55733	1.26e-05	6.64e-07	0.4548	4.97159	2.26085	227.77	HHAT	hedgehog acyltransferase
7321	1.26e-05	6.66e-07	0.497	-4.97116	-2.47042	815.19	UBE2D1	ubiquitin conjugating enzyme E2 D1
25806	1.27e-05	6.72e-07	0.619	4.96922	3.07581	54.68	VAX2	ventral anterior homeobox 2
79600	1.27e-05	6.72e-07	0.2226	4.9692	1.10632	306.55	TCTN1	tectonic family member 1
26038	1.28e-05	6.75e-07	0.7741	4.96837	3.84618	44.19	CHD5	chromodomain helicase DNA binding protein 5
10221	1.28e-05	6.76e-07	0.5125	-4.96822	-2.54633	819.31	TRIB1	tribbles pseudokinase 1
340156	1.28e-05	6.78e-07	0.5106	-4.96764	-2.5364	460.4	MYLK4	myosin light chain kinase family member 4
1729	1.28e-05	6.8e-07	0.3083	-4.96711	-1.53149	1379.35	DIAPH1	diaphanous related formin 1
55937	1.28e-05	6.81e-07	0.2019	-4.96682	-1.00263	77.3	APOM	apolipoprotein M
1373	1.29e-05	6.82e-07	0.583	4.96629	2.89546	391.9	CPS1	carbamoyl-phosphate synthase 1
64403	1.3e-05	6.92e-07	0.4669	4.96364	2.31736	166.5	CDH24	cadherin 24
80034	1.31e-05	6.94e-07	0.5028	4.96306	2.49541	480.07	CSRNP3	cysteine and serine rich nuclear protein 3
57463	1.31e-05	6.95e-07	0.4841	-4.96274	-2.40258	234.6	AMIGO1	adhesion molecule with Ig like domain 1
5326	1.31e-05	6.95e-07	0.2521	-4.96267	-1.25104	249.12	PLAGL2	PLAG1 like zinc finger 2
79075	1.31e-05	6.98e-07	0.2548	4.96181	1.26418	76.13	DSCC1	DNA replication and sister chromatid cohesion 1
8508	1.32e-05	7.04e-07	0.4512	4.96012	2.2381	359.25	NIPSNAP1	nipsnap homolog 1
7763	1.32e-05	7.06e-07	0.4018	-4.95963	-1.99291	6558.44	ZFAND5	zinc finger AN1-type containing 5
81876	1.32e-05	7.07e-07	0.2511	-4.95932	-1.24514	764.42	RAB1B	RAB1B, member RAS oncogene family
5589	1.33e-05	7.12e-07	0.1995	4.95809	0.989353	948.97	PRKCSH	protein kinase C substrate 80K-H
157570	1.33e-05	7.13e-07	0.6241	4.95773	3.09431	53.25	ESCO2	establishment of sister chromatid cohesion N-acetyltransferase 2
84722	1.34e-05	7.18e-07	0.419	4.95652	2.07699	57.51	PSRC1	proline and serine rich coiled-coil 1
11130	1.34e-05	7.2e-07	0.586	4.95599	2.90436	129.32	ZWINT	ZW10 interacting kinetochore protein
54465	1.35e-05	7.22e-07	0.21	4.95525	1.04075	396.67	ETAA1	ETAA1 activator of ATR kinase
3371	1.35e-05	7.24e-07	0.6195	4.95491	3.06953	3230.81	TNC	tenascin C
2170	1.35e-05	7.28e-07	0.8355	-4.95373	-4.13878	1825.94	FABP3	fatty acid binding protein 3
64219	1.35e-05	7.29e-07	0.283	4.95335	1.40199	353.26	PJA1	praja ring finger ubiquitin ligase 1
51512	1.36e-05	7.31e-07	0.5793	4.953	2.86946	65.29	GTSE1	G2 and S-phase expressed 1
6902	1.36e-05	7.35e-07	0.1308	4.95191	0.647669	496.95	TBCA	tubulin folding cofactor A
96610	1.36e-05	7.35e-07	0.1529	4.95199	0.757137	282.41	BMS1P20	BMS1 pseudogene 20
284802	1.37e-05	7.4e-07	0.2092	4.95053	1.03543	120.95	FRG1BP	FSHD region gene 1 family member B, pseudogene
7704	1.37e-05	7.43e-07	0.6396	-4.94985	-3.16608	2954.3	ZBTB16	zinc finger and BTB domain containing 16
80210	1.37e-05	7.45e-07	0.3305	4.94935	1.63559	283.54	ARMC9	armadillo repeat containing 9
80174	1.37e-05	7.45e-07	0.2505	4.9492	1.23955	124.88	DBF4B	DBF4 zinc finger B
283871	1.39e-05	7.52e-07	0.3773	-4.94751	-1.86687	260.34	PGP	phosphoglycolate phosphatase
1845	1.39e-05	7.53e-07	0.5031	-4.9472	-2.48905	2654.08	DUSP3	dual specificity phosphatase 3
339366	1.39e-05	7.56e-07	0.7021	-4.94651	-3.47293	55.35	ADAMTSL5	ADAMTS like 5
57711	1.39e-05	7.56e-07	0.1812	4.94651	0.896393	733.74	ZNF529	zinc finger protein 529
158399	1.39e-05	7.58e-07	0.4283	4.94586	2.11848	938.6	ZNF483	zinc finger protein 483
22998	1.39e-05	7.59e-07	0.4458	-4.94554	-2.20452	5669.82	LIMCH1	LIM and calponin homology domains 1
26586	1.4e-05	7.66e-07	0.3258	4.94391	1.61078	392.92	CKAP2	cytoskeleton associated protein 2
80312	1.41e-05	7.69e-07	0.4204	4.94301	2.07813	1297.12	TET1	tet methylcytosine dioxygenase 1
101928120	1.42e-05	7.77e-07	0.1788	4.94105	0.883456	100.1	LOC101928120	uncharacterized LOC101928120
50854	1.42e-05	7.76e-07	0.3759	4.94137	1.85758	821.2	SNHG32	small nucleolar RNA host gene 32
7291	1.42e-05	7.77e-07	0.7588	4.94111	3.74951	118.5	TWIST1	twist family bHLH transcription factor 1
206338	1.43e-05	7.82e-07	0.5462	-4.93991	-2.69821	44.79	LVRN	laeverin
105369167	1.43e-05	7.89e-07	0.8759	4.93805	4.32542	62.21	LOC105369167	uncharacterized LOC105369167
132228	1.43e-05	7.89e-07	0.3012	-4.93814	-1.4876	71.99	LSMEM2	leucine rich single-pass membrane protein 2
5763	1.43e-05	7.89e-07	0.3086	4.93805	1.52381	589.34	PTMS	parathymosin
6773	1.43e-05	7.88e-07	0.1975	4.93834	0.975346	1489.05	STAT2	signal transducer and activator of transcription 2
100873982	1.44e-05	7.95e-07	0.4058	-4.93648	-2.00305	21.69	ABCC5-AS1	ABCC5 antisense RNA 1
51351	1.46e-05	8.03e-07	0.3327	4.93456	1.64169	454.36	ZNF117	zinc finger protein 117
101927027	1.46e-05	8.06e-07	0.2141	4.9339	1.05656	226.09	CHROMR	cholesterol induced regulator of metabolism RNA
2334	1.48e-05	8.15e-07	0.8707	4.93162	4.29418	311.11	AFF2	ALF transcription elongation factor 2
10411	1.49e-05	8.25e-07	0.3596	-4.92944	-1.77239	282.86	RAPGEF3	Rap guanine nucleotide exchange factor 3
80759	1.51e-05	8.35e-07	0.4123	4.92699	2.03138	53.65	KHDC1	KH domain containing 1
6929	1.52e-05	8.41e-07	0.2999	4.92561	1.4772	530.83	TCF3	transcription factor 3
107986023	1.52e-05	8.44e-07	0.5156	-4.92482	-2.53908	18.36	LOC107986023	uncharacterized LOC107986023
100847048	1.53e-05	8.46e-07	0.7354	-4.9245	-3.62147	115.24	MIR5690	microRNA 5690
28992	1.53e-05	8.49e-07	0.5804	-4.92383	-2.85795	677.59	MACROD1	mono-ADP ribosylhydrolase 1
11047	1.53e-05	8.52e-07	0.271	-4.92313	-1.33412	695.31	ADRM1	ADRM1 26S proteasome ubiquitin receptor
100874211	1.54e-05	8.55e-07	0.3893	-4.92238	-1.91652	21.34	MID1IP1-AS1	MID1IP1 antisense RNA 1
54443	1.54e-05	8.6e-07	0.5706	4.92129	2.80802	268.48	ANLN	anillin, actin binding protein
146956	1.56e-05	8.69e-07	0.3116	4.91919	1.53291	58.46	EME1	essential meiotic structure-specific endonuclease 1
126129	1.57e-05	8.76e-07	0.6685	4.91753	3.28744	151.01	CPT1C	carnitine palmitoyltransferase 1C
339416	1.58e-05	8.85e-07	0.5188	4.91563	2.55043	26.26	ANKRD45	ankyrin repeat domain 45
8329	1.58e-05	8.83e-07	0.6621	4.91596	3.25474	233.93	H2AC13	H2A clustered histone 13
137392	1.58e-05	8.85e-07	0.1741	4.91569	0.855834	421.62	CIBAR1	CBY1 interacting BAR domain containing 1
10422	1.6e-05	8.95e-07	0.4202	-4.91338	-2.06475	1024.52	UBAC1	UBA domain containing 1
1286	1.6e-05	8.98e-07	0.528	-4.9127	-2.59368	1006.25	COL4A4	collagen type IV alpha 4 chain
9568	1.61e-05	9.03e-07	0.9924	4.91166	4.87416	147.16	GABBR2	gamma-aminobutyric acid type B receptor subunit 2
8214	1.61e-05	9.05e-07	0.556	-4.91132	-2.73075	179.1	DGCR6	DiGeorge syndrome critical region gene 6
3781	1.62e-05	9.09e-07	0.5405	-4.91038	-2.6543	37.86	KCNN2	potassium calcium-activated channel subfamily N member 2
23304	1.62e-05	9.09e-07	0.1744	-4.91035	-0.856202	2532.9	UBR2	ubiquitin protein ligase E3 component n-recognin 2
2101	1.62e-05	9.11e-07	0.4097	-4.90985	-2.01172	524.56	ESRRA	estrogen related receptor alpha
107985393	1.62e-05	9.11e-07	0.5397	-4.90991	-2.64977	43.59	LOC107985393
11145	1.62e-05	9.13e-07	0.7231	-4.90961	-3.55024	254.37	PLAAT3	phospholipase A and acyltransferase 3
92659	1.63e-05	9.2e-07	0.5131	4.90792	2.51804	14.6	MILIP	MYC inducible lncRNA inactivating p53
132430	1.64e-05	9.23e-07	0.376	4.90733	1.84527	144.47	PABPC4L	poly(A) binding protein cytoplasmic 4 like
100270746	1.64e-05	9.24e-07	0.476	4.90714	2.33603	29.2	LOC100270746	uncharacterized LOC100270746
57545	1.64e-05	9.27e-07	0.271	4.90647	1.32953	627.65	CC2D2A	coiled-coil and C2 domain containing 2A
284498	1.64e-05	9.3e-07	0.276	-4.90594	-1.35399	96.5	C1orf167	chromosome 1 open reading frame 167
202018	1.65e-05	9.37e-07	0.2625	-4.90451	-1.28735	705.11	TAPT1	transmembrane anterior posterior transformation 1
7060	1.65e-05	9.37e-07	0.6212	-4.90448	-3.04658	811.92	THBS4	thrombospondin 4
56127	1.65e-05	9.37e-07	0.4577	4.90442	2.24482	107.28	PCDHB9	protocadherin beta 9
388125	1.65e-05	9.35e-07	0.8351	-4.90475	-4.09598	32.41	C2CD4B	C2 calcium dependent domain containing 4B
253143	1.65e-05	9.34e-07	0.2085	4.90507	1.02289	1567.93	PRR14L	proline rich 14 like
667	1.65e-05	9.4e-07	0.2897	-4.90371	-1.42074	25102.3	DST	dystonin
84894	1.66e-05	9.43e-07	0.6429	4.90321	3.15225	41.63	LINGO1	leucine rich repeat and Ig domain containing 1
10370	1.66e-05	9.46e-07	0.484	-4.9026	-2.37276	809	CITED2	Cbp/p300 interacting transactivator with Glu/Asp rich carboxy-terminal domain 2
392636	1.66e-05	9.46e-07	0.7353	4.90256	3.6047	265.77	AGMO	alkylglycerol monooxygenase
55165	1.66e-05	9.5e-07	0.6668	4.90181	3.26861	65.79	CEP55	centrosomal protein 55
9911	1.67e-05	9.53e-07	0.446	-4.90105	-2.18581	117.2	TMCC2	transmembrane and coiled-coil domain family 2
80003	1.67e-05	9.57e-07	0.3656	4.90024	1.79151	444.8	PCNX2	pecanex 2
1051	1.67e-05	9.57e-07	0.526	-4.90035	-2.57746	533.5	CEBPB	CCAAT enhancer binding protein beta
9849	1.69e-05	9.66e-07	0.1665	4.89841	0.81557	1885.37	ZNF518A	zinc finger protein 518A
7047	1.69e-05	9.7e-07	0.4396	-4.89772	-2.15298	12.49	TGM4	transglutaminase 4
5166	1.69e-05	9.71e-07	1.0481	-4.89746	-5.13312	28279.4	PDK4	pyruvate dehydrogenase kinase 4
107987107	1.69e-05	9.72e-07	0.682	-4.89722	-3.33975	117.91	LOC107987107	uncharacterized LOC107987107
488	1.7e-05	9.77e-07	0.6721	-4.8963	-3.29062	26463.1	ATP2A2	ATPase sarcoplasmic/endoplasmic reticulum Ca2+ transporting 2
79156	1.71e-05	9.86e-07	0.4843	-4.89451	-2.37054	399.29	PLEKHF1	pleckstrin homology and FYVE domain containing 1
102723507	1.72e-05	9.9e-07	0.6329	-4.89359	-3.09716	23.75	LOC102723507
2675	1.73e-05	9.95e-07	0.7204	4.89267	3.52444	241.83	GFRA2	GDNF family receptor alpha 2
55679	1.73e-05	1e-06	0.463	-4.89164	-2.26482	164.73	LIMS2	LIM zinc finger domain containing 2
100379220	1.74e-05	1.01e-06	0.634	4.89059	3.10057	49.61	TMED11P	transmembrane p24 trafficking protein 11, pseudogene
8535	1.75e-05	1.01e-06	0.5115	4.88943	2.50098	393.82	CBX4	chromobox 4
10236	1.75e-05	1.02e-06	0.1378	4.88865	0.673757	2496.75	HNRNPR	heterogeneous nuclear ribonucleoprotein R
100652846	1.75e-05	1.02e-06	0.5436	4.88849	2.65742	25.99	CACNA1C-AS1	CACNA1C antisense RNA 1
7538	1.75e-05	1.01e-06	0.6112	-4.8888	-2.98817	2275.43	ZFP36	ZFP36 ring finger protein
3786	1.76e-05	1.02e-06	0.5191	4.88766	2.53704	109.96	KCNQ3	potassium voltage-gated channel subfamily Q member 3
728723	1.76e-05	1.02e-06	0.4143	4.8871	2.02454	50.43	ZBED3-AS1	ZBED3 antisense RNA 1
107984112	1.78e-05	1.03e-06	0.3085	4.8854	1.50731	54.63	LOC107984112	uncharacterized LOC107984112
56130	1.78e-05	1.03e-06	0.5519	4.88487	2.69598	49.95	PCDHB6	protocadherin beta 6
112268144	1.78e-05	1.04e-06	0.2673	-4.88439	-1.30535	47.08	LOC112268144
105371483	1.79e-05	1.05e-06	0.2145	-4.88291	-1.04731	20.66	LOC105371483	uncharacterized LOC105371483
440359	1.8e-05	1.05e-06	0.5731	-4.88247	-2.79817	32.23	YBX3P1	Y-box binding protein 3 pseudogene 1
5780	1.8e-05	1.05e-06	0.2701	4.88174	1.31862	547.72	PTPN9	protein tyrosine phosphatase non-receptor type 9
9817	1.8e-05	1.05e-06	0.3116	-4.88168	-1.52103	1010.31	KEAP1	kelch like ECH associated protein 1
4605	1.8e-05	1.05e-06	0.6666	4.88112	3.25356	61.22	MYBL2	MYB proto-oncogene like 2
3232	1.81e-05	1.06e-06	0.6175	4.88028	3.01336	108.09	HOXD3	homeobox D3
101926915	1.82e-05	1.06e-06	0.696	-4.87932	-3.3958	109.29	LOC101926915	uncharacterized LOC101926915
8382	1.82e-05	1.07e-06	0.4194	4.8785	2.04581	24.76	NME5	NME/NM23 family member 5
10733	1.82e-05	1.07e-06	0.5007	4.87829	2.44264	111.6	PLK4	polo like kinase 4
149041	1.83e-05	1.07e-06	0.1807	-4.878	-0.881396	2107.17	RC3H1	ring finger and CCCH-type domains 1
3422	1.83e-05	1.07e-06	0.2869	-4.87762	-1.39956	866.3	IDI1	isopentenyl-diphosphate delta isomerase 1
9670	1.83e-05	1.08e-06	0.4676	-4.87689	-2.28042	1040.72	IPO13	importin 13
10953	1.86e-05	1.09e-06	0.2071	4.87417	1.00941	221.11	TOMM34	translocase of outer mitochondrial membrane 34
26151	1.86e-05	1.1e-06	0.1851	4.87335	0.901952	250.82	NAT9	N-acetyltransferase 9 (putative)
9752	1.86e-05	1.1e-06	0.7021	4.8727	3.42114	93.21	PCDHA9	protocadherin alpha 9
4337	1.86e-05	1.1e-06	0.3493	-4.87275	-1.70226	349.58	MOCS1	molybdenum cofactor synthesis 1
7112	1.86e-05	1.1e-06	0.2721	4.87284	1.32574	1310.32	TMPO	thymopoietin
100506660	1.88e-05	1.11e-06	0.5762	4.8704	2.8065	22.02	DDX11-AS1	DDX11 antisense RNA 1
105370794	1.88e-05	1.11e-06	0.5563	-4.87031	-2.70948	52.01	LOC105370794	uncharacterized LOC105370794
4355	1.88e-05	1.12e-06	0.5778	4.87013	2.81405	137.85	MPP2	MAGUK p55 scaffold protein 2
3743	1.88e-05	1.12e-06	1.0368	-4.86992	-5.04932	289.22	KCNA7	potassium voltage-gated channel subfamily A member 7
107987237	1.89e-05	1.12e-06	0.5515	-4.8694	-2.68526	21.65	LOC107987237
146909	1.89e-05	1.12e-06	0.5966	4.86876	2.90461	59.57	KIF18B	kinesin family member 18B
109504726	1.9e-05	1.13e-06	0.3341	4.868	1.62633	424.19	ERV3-1-ZNF117	ERV3-1-ZNF117 readthrough
100874322	1.9e-05	1.13e-06	0.3727	-4.86754	-1.81418	37.01	BACH1-IT2	BACH1 intronic transcript 2
219699	1.9e-05	1.13e-06	0.5208	4.86714	2.53481	864.1	UNC5B	unc-5 netrin receptor B
60529	1.91e-05	1.14e-06	0.5912	4.8659	2.87694	130.53	ALX4	ALX homeobox 4
54463	1.92e-05	1.14e-06	0.6765	-4.86533	-3.29144	1438.88	RETREG1	reticulophagy regulator 1
2803	1.93e-05	1.15e-06	0.2331	-4.86386	-1.13355	5276.82	GOLGA4	golgin A4
10043	1.93e-05	1.15e-06	0.3409	-4.86385	-1.65813	887.23	TOM1	target of myb1 membrane trafficking protein
389337	1.94e-05	1.16e-06	0.5731	-4.86277	-2.78678	500.81	ARHGEF37	Rho guanine nucleotide exchange factor 37
114904	1.95e-05	1.16e-06	0.2835	4.86171	1.37838	194.81	C1QTNF6	C1q and TNF related 6
105374421	1.95e-05	1.17e-06	0.4656	-4.86068	-2.26295	206.64	LOC105374421	uncharacterized LOC105374421
284371	1.96e-05	1.17e-06	0.2524	4.86039	1.22689	604.03	ZNF841	zinc finger protein 841
55769	1.96e-05	1.17e-06	0.2773	4.85984	1.34759	790.8	ZNF83	zinc finger protein 83
2077	1.96e-05	1.18e-06	0.2502	4.85921	1.21561	333.71	ERF	ETS2 repressor factor
2628	1.97e-05	1.18e-06	0.7593	-4.85814	-3.68869	969.93	GATM	glycine amidinotransferase
221322	1.98e-05	1.19e-06	0.4442	4.8569	2.15757	617.45	TBC1D32	TBC1 domain family member 32
642280	1.99e-05	1.2e-06	0.3772	4.85571	1.83142	71.69	ZNF876P	zinc finger protein 876, pseudogene
107986963	2.02e-05	1.22e-06	0.4398	-4.85315	-2.13437	56.85	LOC107986963
105369828	2.02e-05	1.22e-06	0.4847	-4.85286	-2.35236	163.11	LOC105369828	uncharacterized LOC105369828
9710	2.02e-05	1.22e-06	0.1466	-4.85297	-0.711413	595.7	GARRE1	granule associated Rac and RHOG effector 1
1632	2.04e-05	1.23e-06	0.3646	-4.85065	-1.76859	360.66	ECI1	enoyl-CoA delta isomerase 1
90480	2.07e-05	1.25e-06	0.3392	-4.84789	-1.64459	610.93	GADD45GIP1	GADD45G interacting protein 1
7012	2.09e-05	1.26e-06	0.5641	4.84573	2.7333	871.14	TERC	telomerase RNA component
51024	2.09e-05	1.26e-06	0.2948	-4.84545	-1.42866	797.18	FIS1	fission, mitochondrial 1
8451	2.09e-05	1.27e-06	0.292	-4.84492	-1.41478	2136.06	CUL4A	cullin 4A
10244	2.1e-05	1.27e-06	0.1522	4.8443	0.737101	157.08	RABEPK	Rab9 effector protein with kelch motifs
1017	2.11e-05	1.28e-06	0.3087	4.84253	1.49507	333.54	CDK2	cyclin dependent kinase 2
1154	2.12e-05	1.29e-06	0.6729	-4.84191	-3.25795	315.42	CISH	cytokine inducible SH2 containing protein
8683	2.12e-05	1.29e-06	0.2616	4.84186	1.26679	473.68	SRSF9	serine and arginine rich splicing factor 9
90427	2.14e-05	1.3e-06	0.3982	4.83945	1.92719	425.48	BMF	Bcl2 modifying factor
23185	2.14e-05	1.31e-06	0.1814	-4.83897	-0.877707	1703.14	LARP4B	La ribonucleoprotein 4B
2798	2.15e-05	1.31e-06	0.298	4.83804	1.44191	147.02	GNRHR	gonadotropin releasing hormone receptor
23316	2.15e-05	1.31e-06	0.8538	4.83806	4.13064	304.17	CUX2	cut like homeobox 2
6746	2.16e-05	1.32e-06	0.2976	4.83668	1.43949	1258.04	SSR2	signal sequence receptor subunit 2
54536	2.16e-05	1.32e-06	0.4331	-4.83647	-2.09488	757.12	EXOC6	exocyst complex component 6
92162	2.17e-05	1.33e-06	0.4408	-4.83595	-2.13167	38.8	TMEM88	transmembrane protein 88
64793	2.18e-05	1.33e-06	0.4242	-4.83471	-2.05105	1058.9	CEP85	centrosomal protein 85
84812	2.19e-05	1.34e-06	0.6618	-4.83365	-3.19905	739.75	PLCD4	phospholipase C delta 4
107984213	2.19e-05	1.34e-06	0.6857	4.83352	3.31419	39.59	LOC107984213	uncharacterized LOC107984213
317662	2.19e-05	1.34e-06	0.1384	4.833	0.668794	594.37	FAM149B1	family with sequence similarity 149 member B1
100128262	2.2e-05	1.35e-06	0.3779	-4.83256	-1.82617	19.66	TNK2-AS1	TNK2 antisense RNA 1
9588	2.21e-05	1.36e-06	0.3081	-4.83111	-1.48825	2694.36	PRDX6	peroxiredoxin 6
55638	2.21e-05	1.36e-06	0.5818	-4.83118	-2.81055	67.81	SYBU	syntabulin
80854	2.22e-05	1.36e-06	0.3788	-4.83014	-1.82964	4214.38	SETD7	SET domain containing 7, histone lysine methyltransferase
105374610	2.22e-05	1.37e-06	0.3687	-4.82975	-1.78061	149.32	LOC105374610	uncharacterized LOC105374610
64118	2.22e-05	1.37e-06	0.1273	-4.82986	-0.614941	423.65	DUS1L	dihydrouridine synthase 1 like
112770	2.23e-05	1.37e-06	0.3521	4.82877	1.69997	265.11	GLMP	glycosylated lysosomal membrane protein
7637	2.23e-05	1.37e-06	0.2646	4.82886	1.27792	1318.38	ZNF84	zinc finger protein 84
283987	2.23e-05	1.38e-06	0.3449	-4.82823	-1.66533	80.81	HID1	HID1 domain containing
9874	2.24e-05	1.39e-06	0.1494	4.82695	0.721022	986.48	TLK1	tousled like kinase 1
4664	2.24e-05	1.39e-06	0.1861	4.82707	0.898177	915.74	NAB1	NGFI-A binding protein 1
100188954	2.24e-05	1.38e-06	0.223	-4.82725	-1.07649	58.98	DNMBP-AS1	DNMBP antisense RNA 1
26505	2.24e-05	1.39e-06	0.4854	-4.82629	-2.34253	1807.23	CNNM3	cyclin and CBS domain divalent metal cation transport mediator 3
3149	2.25e-05	1.39e-06	0.3601	4.82606	1.73785	288.5	HMGB3	high mobility group box 3
55154	2.25e-05	1.4e-06	0.2652	4.82517	1.27983	201.34	MSTO1	misato mitochondrial distribution and morphology regulator 1
105374344	2.26e-05	1.4e-06	0.6151	4.82463	2.96778	30.41	LOC105374344	uncharacterized LOC105374344
10971	2.27e-05	1.41e-06	0.2223	4.82378	1.07252	1717.8	YWHAQ	tyrosine 3-monooxygenase/tryptophan 5-monooxygenase activation protein theta
100996259	2.27e-05	1.41e-06	0.5369	4.82367	2.59006	33.53	FAM106B	family with sequence similarity 106 member B
375775	2.27e-05	1.41e-06	0.4408	-4.82326	-2.12598	310.55	PNPLA7	patatin like phospholipase domain containing 7
4597	2.28e-05	1.42e-06	0.2002	-4.82247	-0.965689	165.11	MVD	mevalonate diphosphate decarboxylase
27072	2.28e-05	1.42e-06	0.2468	4.82195	1.18999	1194.39	VPS41	VPS41 subunit of HOPS complex
7079	2.32e-05	1.45e-06	0.7044	-4.81817	-3.39388	66.81	TIMP4	TIMP metallopeptidase inhibitor 4
11196	2.34e-05	1.46e-06	0.0918	4.81672	0.442199	890.97	SEC23IP	SEC23 interacting protein
102723904	2.36e-05	1.48e-06	0.3986	-4.81448	-1.91925	59.52	LOC102723904	uncharacterized LOC102723904
121512	2.36e-05	1.48e-06	0.4803	-4.81454	-2.31234	1074.31	FGD4	FYVE, RhoGEF and PH domain containing 4
79921	2.36e-05	1.47e-06	0.2167	4.81474	1.04345	569.9	TCEAL4	transcription elongation factor A like 4
100873993	2.36e-05	1.48e-06	0.6606	-4.8143	-3.18036	65.34	ITIH4-AS1	ITIH4 antisense RNA 1
57101	2.36e-05	1.48e-06	0.4968	-4.81364	-2.39131	255.55	ANO2	anoctamin 2
105373796	2.36e-05	1.48e-06	0.221	4.8133	1.06374	53.35	LOC105373796	uncharacterized LOC105373796
102724770	2.36e-05	1.49e-06	0.5659	-4.81316	-2.72364	227.15	LOC102724770	replaced by ID 8214
27039	2.36e-05	1.49e-06	0.2038	-4.81299	-0.980653	141.35	PKD2L2	polycystin 2 like 2, transient receptor potential cation channel
84102	2.37e-05	1.49e-06	0.4793	4.81208	2.30647	281.79	SLC41A2	solute carrier family 41 member 2
64773	2.39e-05	1.5e-06	0.1962	4.81097	0.944131	244.1	PCED1A	PC-esterase domain containing 1A
390927	2.42e-05	1.52e-06	0.3383	4.80823	1.62678	307.02	ZNF793	zinc finger protein 793
54960	2.42e-05	1.52e-06	0.2688	4.80804	1.29229	454.76	GEMIN8	gem nuclear organelle associated protein 8
3838	2.43e-05	1.53e-06	0.3382	4.80696	1.62568	350.47	KPNA2	karyopherin subunit alpha 2
10628	2.43e-05	1.53e-06	0.4271	-4.80667	-2.05282	21799.6	TXNIP	thioredoxin interacting protein
23277	2.43e-05	1.54e-06	0.3491	-4.80648	-1.67789	1088.31	CLUH	clustered mitochondria homolog
23315	2.44e-05	1.54e-06	0.2219	-4.80576	-1.06658	338.26	SLC9A8	solute carrier family 9 member A8
5887	2.48e-05	1.57e-06	0.2543	-4.80208	-1.22116	2623.03	RAD23B	RAD23 homolog B, nucleotide excision repair protein
55170	2.49e-05	1.58e-06	0.2528	4.80118	1.2139	152.52	PRMT6	protein arginine methyltransferase 6
56704	2.5e-05	1.59e-06	0.8497	-4.80003	-4.07848	2781.88	JPH1	junctophilin 1
27246	2.52e-05	1.6e-06	0.4507	-4.79868	-2.16261	2426.21	RNF115	ring finger protein 115
51232	2.52e-05	1.6e-06	0.3453	-4.79787	-1.65657	2652.29	CRIM1	cysteine rich transmembrane BMP regulator 1
1033	2.52e-05	1.61e-06	0.33	4.79769	1.5832	40.7	CDKN3	cyclin dependent kinase inhibitor 3
107986949	2.52e-05	1.61e-06	0.5064	-4.79752	-2.42939	69.35	LOC107986949	uncharacterized LOC107986949
105376759	2.53e-05	1.61e-06	0.6865	4.79705	3.29326	107.65	LOC105376759	uncharacterized LOC105376759
64798	2.53e-05	1.62e-06	0.6614	-4.79641	-3.17216	1578.36	DEPTOR	DEP domain containing MTOR interacting protein
9537	2.53e-05	1.61e-06	0.33	4.79676	1.58302	390.43	TP53I11	tumor protein p53 inducible protein 11
22933	2.53e-05	1.61e-06	0.4748	-4.79664	-2.27722	1405.42	SIRT2	sirtuin 2
27338	2.53e-05	1.62e-06	0.328	4.79641	1.57304	154.37	UBE2S	ubiquitin conjugating enzyme E2 S
4734	2.53e-05	1.62e-06	0.4629	-4.7961	-2.22016	2258.92	NEDD4	NEDD4 E3 ubiquitin protein ligase
550643	2.54e-05	1.62e-06	0.3444	4.79552	1.65153	289.1	NBDY	negative regulator of P-body association
23523	2.54e-05	1.62e-06	0.1392	4.79534	0.667355	1200.07	CABIN1	calcineurin binding protein 1
7327	2.54e-05	1.63e-06	0.1626	-4.79498	-0.779635	986.86	UBE2G2	ubiquitin conjugating enzyme E2 G2
219790	2.54e-05	1.63e-06	0.611	4.79467	2.92954	55.85	RTKN2	rhotekin 2
79877	2.54e-05	1.63e-06	0.252	4.79451	1.20836	319.02	DCAKD	dephospho-CoA kinase domain containing
90135	2.54e-05	1.63e-06	0.3484	-4.79406	-1.67004	713.68	BTBD6	BTB domain containing 6
51668	2.55e-05	1.64e-06	0.2015	4.79376	0.96578	124.68	HSPB11	heat shock protein family B (small) member 11
7146	2.56e-05	1.64e-06	0.6512	-4.79289	-3.12101	146.87	TNXA	tenascin XA (pseudogene)
10293	2.56e-05	1.65e-06	0.2895	4.79263	1.38742	41.53	TRAIP	TRAF interacting protein
2992	2.56e-05	1.65e-06	0.6446	-4.79256	-3.08946	1557.37	GYG1	glycogenin 1
9851	2.56e-05	1.65e-06	0.2985	4.7919	1.43026	377.8	KIAA0753	KIAA0753
100131094	2.56e-05	1.65e-06	0.3032	-4.7919	-1.45303	53.38	DPP9-AS1	DPP9 antisense RNA 1
23529	2.56e-05	1.65e-06	0.35	4.79157	1.67682	35.95	CLCF1	cardiotrophin like cytokine factor 1
79017	2.56e-05	1.66e-06	0.1765	4.79124	0.845818	261.38	GGCT	gamma-glutamylcyclotransferase
94274	2.56e-05	1.66e-06	0.4604	-4.79138	-2.20615	16.91	PPP1R14A	protein phosphatase 1 regulatory inhibitor subunit 14A
23432	2.57e-05	1.66e-06	0.2792	4.79059	1.33739	419.67	GPR161	G protein-coupled receptor 161
10425	2.58e-05	1.68e-06	0.2554	-4.78913	-1.22326	1844.77	ARIH2	ariadne RBR E3 ubiquitin protein ligase 2
1589	2.58e-05	1.68e-06	0.5614	-4.78912	-2.68869	27.16	CYP21A2	cytochrome P450 family 21 subfamily A member 2
5860	2.6e-05	1.69e-06	0.3687	-4.78773	-1.76543	235.76	QDPR	quinoid dihydropteridine reductase
56146	2.6e-05	1.69e-06	0.7796	4.78762	3.73255	46.6	PCDHA2	protocadherin alpha 2
79867	2.6e-05	1.69e-06	0.3707	4.78738	1.77481	153.47	TCTN2	tectonic family member 2
3485	2.61e-05	1.7e-06	0.5657	4.78637	2.70762	647.2	IGFBP2	insulin like growth factor binding protein 2
1894	2.61e-05	1.7e-06	0.3787	4.78612	1.81259	302.88	ECT2	epithelial cell transforming 2
107984990	2.63e-05	1.71e-06	0.5715	-4.78503	-2.73446	47.19	LOC107984990	uncharacterized LOC107984990
5654	2.65e-05	1.73e-06	0.3703	4.78299	1.77091	1074.02	HTRA1	HtrA serine peptidase 1
9569	2.65e-05	1.73e-06	0.3092	-4.78263	-1.47876	600.86	GTF2IRD1	GTF2I repeat domain containing 1
23177	2.66e-05	1.73e-06	0.2208	-4.78225	-1.05576	1313.84	CEP68	centrosomal protein 68
285193	2.66e-05	1.74e-06	0.2613	-4.782	-1.24975	156.52	DUSP28	dual specificity phosphatase 28
28227	2.66e-05	1.74e-06	0.5196	-4.78161	-2.48472	545.09	PPP2R3B	protein phosphatase 2 regulatory subunit B''beta
106635533	2.68e-05	1.75e-06	0.4191	4.78002	2.00316	203.79	SNORA103	small nucleolar RNA, H/ACA box 103
3840	2.68e-05	1.76e-06	0.3791	-4.77956	-1.81175	3514.72	KPNA4	karyopherin subunit alpha 4
54821	2.68e-05	1.76e-06	0.3934	4.77956	1.88028	89.04	ERCC6L	ERCC excision repair 6 like, spindle assembly checkpoint helicase
5432	2.68e-05	1.76e-06	0.1379	-4.77917	-0.659131	592.17	POLR2C	RNA polymerase II subunit C
728340	2.7e-05	1.77e-06	0.1561	4.77794	0.745772	223.43	GTF2H2C	GTF2H2 family member C
91894	2.7e-05	1.77e-06	0.5768	-4.77771	-2.75585	15.57	C11orf52	chromosome 11 open reading frame 52
54470	2.7e-05	1.77e-06	0.2344	4.77759	1.11985	206.97	ARMCX6	armadillo repeat containing X-linked 6
85406	2.7e-05	1.78e-06	0.2119	4.77741	1.01247	442.86	DNAJC14	DnaJ heat shock protein family (Hsp40) member C14
10318	2.72e-05	1.79e-06	0.3731	-4.77598	-1.78174	1375.62	TNIP1	TNFAIP3 interacting protein 1
85301	2.72e-05	1.79e-06	0.4789	4.77562	2.28704	1157.03	COL27A1	collagen type XXVII alpha 1 chain
84193	2.72e-05	1.79e-06	0.294	-4.77532	-1.40391	1629.13	SETD3	SET domain containing 3, actin histidine methyltransferase
8443	2.72e-05	1.8e-06	0.2215	-4.77504	-1.05787	910.67	GNPAT	glyceronephosphate O-acyltransferase
252995	2.76e-05	1.82e-06	0.8621	-4.77247	-4.11412	1229.82	FNDC5	fibronectin type III domain containing 5
7812	2.77e-05	1.83e-06	0.3874	-4.77101	-1.84838	20572.1	CSDE1	cold shock domain containing E1
80742	2.78e-05	1.84e-06	0.2936	4.77039	1.40079	146.07	PRR3	proline rich 3
9805	2.8e-05	1.86e-06	0.4882	4.76855	2.32818	945.58	SCRN1	secernin 1
197021	2.83e-05	1.87e-06	0.3261	4.76669	1.55428	20.86	LCTL	lactase like
7555	2.85e-05	1.89e-06	0.3272	-4.76499	-1.55889	6173.04	CNBP	CCHC-type zinc finger nucleic acid binding protein
11127	2.85e-05	1.89e-06	0.2442	4.76499	1.1635	385.44	KIF3A	kinesin family member 3A
10926	2.87e-05	1.9e-06	0.3436	4.76337	1.6365	161.2	DBF4	DBF4 zinc finger
79696	2.88e-05	1.91e-06	0.3389	-4.76235	-1.61414	55.86	ZC2HC1C	zinc finger C2HC-type containing 1C
8615	2.89e-05	1.92e-06	0.3584	-4.7617	-1.70648	4099.74	USO1	USO1 vesicle transport factor
554236	2.9e-05	1.93e-06	0.6806	4.76071	3.24029	30.25	DPY19L2P1	DPY19L2 pseudogene 1
51776	2.9e-05	1.93e-06	0.552	-4.76016	-2.62782	6693.8	MAP3K20	mitogen-activated protein kinase kinase kinase 20
26575	2.9e-05	1.93e-06	0.3599	4.76025	1.71329	113.59	RGS17	regulator of G protein signaling 17
55972	2.91e-05	1.94e-06	0.2151	4.75981	1.02379	299.9	SLC25A40	solute carrier family 25 member 40
4166	2.91e-05	1.94e-06	0.7045	4.75948	3.35312	25.17	CHST6	carbohydrate sulfotransferase 6
30811	2.91e-05	1.94e-06	0.6102	4.7595	2.90415	211.08	HUNK	hormonally up-regulated Neu-associated kinase
55319	2.91e-05	1.94e-06	0.2161	4.75931	1.02866	249.77	TMA16	translation machinery associated 16 homolog
107986317	2.91e-05	1.94e-06	0.6635	4.7591	3.15749	21.66	LOC107986317	replaced by ID 105377460
5558	2.91e-05	1.95e-06	0.2847	4.75854	1.35464	244.6	PRIM2	DNA primase subunit 2
91369	2.93e-05	1.96e-06	0.3861	-4.75741	-1.83706	1392.27	ANKRD40	ankyrin repeat domain 40
633	2.93e-05	1.96e-06	0.5964	4.75726	2.8373	975.83	BGN	biglycan
9212	2.93e-05	1.96e-06	0.6025	4.75702	2.86607	39.71	AURKB	aurora kinase B
107987042	2.95e-05	1.98e-06	0.459	-4.75575	-2.18289	30.97	LOC107987042	phosphatidylinositol 4,5-bisphosphate 5-phosphatase A-like
54893	2.95e-05	1.98e-06	0.1732	-4.75533	-0.82346	942.05	MTMR10	myotubularin related protein 10
55832	2.97e-05	2e-06	0.2039	4.75378	0.969088	2821.61	CAND1	cullin associated and neddylation dissociated 1
105371341	2.97e-05	2e-06	0.4604	4.75359	2.18871	10.37	LOC105371341	uncharacterized LOC105371341
54801	2.97e-05	2e-06	0.148	4.75337	0.70329	506.27	HAUS6	HAUS augmin like complex subunit 6
64789	2.98e-05	2.01e-06	0.2466	4.75273	1.1719	105.84	EXO5	exonuclease 5
112694756	2.98e-05	2.01e-06	0.6485	-4.75281	-3.08196	13670	LOC112694756	uncharaterized LOC112694756
3839	2.99e-05	2.02e-06	0.4323	-4.75145	-2.05386	2146.27	KPNA3	karyopherin subunit alpha 3
101927151	3e-05	2.03e-06	0.2468	4.75063	1.17253	74.04	LINC02987	long intergenic non-protein coding RNA 2987
84186	3.02e-05	2.04e-06	0.1904	4.74908	0.904312	783.17	ZCCHC7	zinc finger CCHC-type containing 7
84502	3.07e-05	2.07e-06	0.7461	4.746	3.54095	99.98	JPH4	junctophilin 4
8834	3.07e-05	2.08e-06	0.3337	-4.74596	-1.58394	264.7	TMEM11	transmembrane protein 11
51654	3.07e-05	2.08e-06	0.1749	-4.74583	-0.82997	308.29	CDK5RAP1	CDK5 regulatory subunit associated protein 1
6249	3.07e-05	2.08e-06	0.4848	-4.74526	-2.30062	5881.22	CLIP1	CAP-Gly domain containing linker protein 1
7103	3.08e-05	2.09e-06	0.9192	-4.74435	-4.36109	124.17	TSPAN8	tetraspanin 8
8850	3.09e-05	2.09e-06	0.4534	-4.74411	-2.15081	1329.95	KAT2B	lysine acetyltransferase 2B
1439	3.1e-05	2.1e-06	0.3074	-4.74314	-1.45803	60.51	CSF2RB	colony stimulating factor 2 receptor subunit beta
79915	3.11e-05	2.12e-06	0.312	4.74206	1.47959	284.07	ATAD5	ATPase family AAA domain containing 5
129049	3.12e-05	2.12e-06	0.5565	-4.74164	-2.63859	32.48	SGSM1	small G protein signaling modulator 1
107986828	3.12e-05	2.12e-06	0.5071	-4.74144	-2.40437	118.4	LOC107986828
83448	3.12e-05	2.13e-06	0.2447	4.74082	1.16023	1012.03	PUS7L	pseudouridine synthase 7 like
226	3.12e-05	2.13e-06	0.6478	-4.74075	-3.07122	13791.5	ALDOA	aldolase, fructose-bisphosphate A
100507602	3.13e-05	2.14e-06	0.4047	-4.74002	-1.91838	138.57	TRIM52-AS1	TRIM52 antisense RNA 1 (head to head)
51495	3.14e-05	2.14e-06	0.3366	4.73964	1.59522	878.13	HACD3	3-hydroxyacyl-CoA dehydratase 3
6541	3.18e-05	2.17e-06	0.3863	4.73665	1.82965	352.27	SLC7A1	solute carrier family 7 member 1
4793	3.18e-05	2.17e-06	0.2616	-4.73659	-1.23904	129.44	NFKBIB	NFKB inhibitor beta
83990	3.18e-05	2.18e-06	0.6302	4.73631	2.98463	213.46	BRIP1	BRCA1 interacting helicase 1
102723167	3.18e-05	2.18e-06	0.828	-4.73618	-3.92164	4423.83	MIR133A1HG	MIR133A1 host gene
1462	3.19e-05	2.19e-06	0.6723	4.73528	3.18349	9006.08	VCAN	versican
7188	3.22e-05	2.21e-06	0.2947	4.73346	1.39493	398.06	TRAF5	TNF receptor associated factor 5
200539	3.22e-05	2.21e-06	0.9221	-4.73345	-4.36469	9836.56	ANKRD23	ankyrin repeat domain 23
284992	3.23e-05	2.22e-06	0.3961	4.73269	1.87477	64.08	CCDC150	coiled-coil domain containing 150
8193	3.23e-05	2.22e-06	0.6818	4.73239	3.22659	15.08	DPF1	double PHD fingers 1
5007	3.23e-05	2.22e-06	0.2554	-4.73205	-1.20879	1210.58	OSBP	oxysterol binding protein
84902	3.23e-05	2.23e-06	0.1771	4.73176	0.837826	290.89	CEP89	centrosomal protein 89
27123	3.24e-05	2.23e-06	0.6668	-4.73143	-3.15481	80.13	DKK2	dickkopf WNT signaling pathway inhibitor 2
118812	3.24e-05	2.23e-06	0.3236	4.73125	1.53095	89.65	MORN4	MORN repeat containing 4
51496	3.24e-05	2.23e-06	0.1692	4.73106	0.800355	1043.07	CTDSPL2	CTD small phosphatase like 2
163732	3.25e-05	2.25e-06	0.6157	-4.72942	-2.91206	102.82	CITED4	Cbp/p300 interacting transactivator with Glu/Asp rich carboxy-terminal domain 4
127253	3.25e-05	2.25e-06	0.1344	4.72933	0.635504	312.63	TYW3	tRNA-yW synthesizing protein 3 homolog
55704	3.25e-05	2.25e-06	0.2963	4.72942	1.40146	2443.1	CCDC88A	coiled-coil domain containing 88A
57533	3.25e-05	2.25e-06	0.1629	-4.73	-0.770707	909.78	TBC1D14	TBC1 domain family member 14
10409	3.25e-05	2.25e-06	0.5628	4.72953	2.66162	319.92	BASP1	brain abundant membrane attached signal protein 1
26271	3.25e-05	2.25e-06	0.3655	4.72967	1.72871	96.93	FBXO5	F-box protein 5
349114	3.25e-05	2.26e-06	0.4021	4.72884	1.90159	105.56	LINC00265	long intergenic non-protein coding RNA 265
1318	3.25e-05	2.26e-06	0.3325	-4.7289	-1.57218	143.62	SLC31A2	solute carrier family 31 member 2
10956	3.27e-05	2.27e-06	0.2089	4.7279	0.987752	2089.41	OS9	OS9 endoplasmic reticulum lectin
4555	3.27e-05	2.27e-06	0.6777	-4.72734	-3.20396	40.61	TRND	tRNA-Asp
93058	3.27e-05	2.28e-06	0.5459	-4.72714	-2.58056	443.28	COQ10A	coenzyme Q10A
55076	3.28e-05	2.28e-06	0.5179	4.72662	2.44778	115.66	TMEM45A	transmembrane protein 45A
10178	3.3e-05	2.3e-06	0.6861	4.72533	3.24214	1395.7	TENM1	teneurin transmembrane protein 1
3836	3.3e-05	2.3e-06	0.2689	-4.72508	-1.27067	2067.99	KPNA1	karyopherin subunit alpha 1
286467	3.32e-05	2.31e-06	0.7214	4.72405	3.40789	105.91	FIRRE	firre intergenic repeating RNA element
23594	3.32e-05	2.32e-06	0.2953	4.72351	1.39496	40.49	ORC6	origin recognition complex subunit 6
6777	3.32e-05	2.32e-06	0.2732	-4.72348	-1.29069	1382.86	STAT5B	signal transducer and activator of transcription 5B
10681	3.33e-05	2.33e-06	0.3669	4.72251	1.7327	228.91	GNB5	G protein subunit beta 5
83460	3.34e-05	2.33e-06	0.3795	-4.72219	-1.79218	96.68	EMC6	ER membrane protein complex subunit 6
57689	3.35e-05	2.34e-06	0.681	4.72127	3.21502	155	LRRC4C	leucine rich repeat containing 4C
51285	3.35e-05	2.34e-06	0.3963	-4.72129	-1.871	125.86	RASL12	RAS like family 12
93627	3.36e-05	2.35e-06	0.172	4.7204	0.812097	993.33	TBCK	TBC1 domain containing kinase
574407	3.36e-05	2.36e-06	0.7317	-4.72006	-3.45345	365.98	OBSCN-AS1	OBSCN antisense RNA 1
140460	3.36e-05	2.36e-06	0.1599	4.71995	0.754579	318.29	ASB7	ankyrin repeat and SOCS box containing 7
643669	3.36e-05	2.36e-06	0.2354	-4.71985	-1.11095	24.72	CCER2	coiled-coil glutamate rich protein 2
105371312	3.36e-05	2.36e-06	0.1964	4.71957	0.927049	70.58	LOC105371312	uncharacterized LOC105371312
55324	3.38e-05	2.37e-06	0.1812	-4.71864	-0.855154	622.48	ABCF3	ATP binding cassette subfamily F member 3
285676	3.38e-05	2.38e-06	0.5127	4.71849	2.41922	78.58	ZNF454	zinc finger protein 454
23504	3.38e-05	2.38e-06	0.8936	4.71836	4.21655	268.9	RIMBP2	RIMS binding protein 2
105371730	3.38e-05	2.38e-06	0.2997	-4.71802	-1.41421	55.05	LOC105371730	uncharacterized LOC105371730
7840	3.41e-05	2.4e-06	0.2006	4.71626	0.946206	2088.67	ALMS1	ALMS1 centrosome and basal body associated protein
23262	3.41e-05	2.41e-06	0.2244	4.71575	1.05829	1398.81	PPIP5K2	diphosphoinositol pentakisphosphate kinase 2
81631	3.41e-05	2.41e-06	0.3584	-4.71553	-1.69024	1186.35	MAP1LC3B	microtubule associated protein 1 light chain 3 beta
219670	3.42e-05	2.41e-06	0.5524	4.71522	2.60476	32.28	ENKUR	enkurin, TRPC channel interacting protein
310	3.44e-05	2.43e-06	0.2574	-4.71372	-1.21353	1589.96	ANXA7	annexin A7
9509	3.47e-05	2.45e-06	0.5331	4.71188	2.51187	639.62	ADAMTS2	ADAM metallopeptidase with thrombospondin type 1 motif 2
79929	3.47e-05	2.46e-06	0.5562	-4.71147	-2.62061	102.57	MAP6D1	MAP6 domain containing 1
285025	3.49e-05	2.47e-06	0.6902	-4.71037	-3.25113	341.62	CCDC141	coiled-coil domain containing 141
171017	3.52e-05	2.49e-06	0.1576	4.70861	0.741964	410.81	ZNF384	zinc finger protein 384
1297	3.52e-05	2.5e-06	0.948	4.70796	4.46309	92.87	COL9A1	collagen type IX alpha 1 chain
10220	3.53e-05	2.51e-06	0.338	4.70746	1.59104	365.28	GDF11	growth differentiation factor 11
10780	3.53e-05	2.51e-06	0.1151	4.70736	0.54175	307.3	ZNF234	zinc finger protein 234
4282	3.53e-05	2.51e-06	0.3854	4.707	1.81415	359.83	MIF	macrophage migration inhibitory factor
84940	3.54e-05	2.52e-06	0.9124	-4.70657	-4.2943	2802.96	CORO6	coronin 6
54968	3.54e-05	2.52e-06	0.4316	-4.70612	-2.03116	465.2	TMEM70	transmembrane protein 70
4128	3.54e-05	2.53e-06	0.7883	-4.70601	-3.70996	443.86	MAOA	monoamine oxidase A
79969	3.54e-05	2.53e-06	0.2628	4.70587	1.23671	107.15	ATAT1	alpha tubulin acetyltransferase 1
107984459	3.59e-05	2.56e-06	0.4301	4.70294	2.02293	208.13	LOC107984459
729438	3.6e-05	2.57e-06	0.6037	-4.70258	-2.8389	2803.6	CASTOR2	cytosolic arginine sensor for mTORC1 subunit 2
84876	3.62e-05	2.59e-06	0.3848	-4.70118	-1.8091	156.89	ORAI1	ORAI calcium release-activated calcium modulator 1
644554	3.62e-05	2.59e-06	0.6002	4.70097	2.82158	30.94	LOC644554	uncharacterized LOC644554
79009	3.63e-05	2.6e-06	0.1415	4.70047	0.665214	725.78	DDX50	DExD-box helicase 50
10721	3.63e-05	2.6e-06	0.5375	4.7002	2.52639	156.73	POLQ	DNA polymerase theta
84808	3.63e-05	2.6e-06	0.963	-4.69987	-4.52619	809.4	PERM1	PPARGC1 and ESRR induced regulator, muscle 1
55215	3.65e-05	2.62e-06	0.3349	4.69869	1.57374	316.44	FANCI	FA complementation group I
5525	3.66e-05	2.63e-06	0.2647	-4.69783	-1.2437	797.78	PPP2R5A	protein phosphatase 2 regulatory subunit B'alpha
112268184	3.66e-05	2.63e-06	0.2517	-4.69791	-1.18245	369.72	KPNB1-DT	KPNB1 divergent transcript
441549	3.68e-05	2.65e-06	0.5476	-4.69651	-2.57185	135.08	CDNF	cerebral dopamine neurotrophic factor
283417	3.7e-05	2.66e-06	0.5325	4.6955	2.50055	648.46	DPY19L2	dpy-19 like 2
115209	3.7e-05	2.66e-06	0.1815	-4.69534	-0.852294	452.2	OMA1	OMA1 zinc metallopeptidase
6710	3.7e-05	2.67e-06	0.9146	-4.69498	-4.29401	4109.44	SPTB	spectrin beta, erythrocytic
5978	3.71e-05	2.68e-06	0.1285	4.69411	0.603195	1527.79	REST	RE1 silencing transcription factor
158880	3.72e-05	2.68e-06	0.4213	4.69392	1.97746	106.46	USP51	ubiquitin specific peptidase 51
11258	3.72e-05	2.68e-06	0.1046	-4.69366	-0.490996	307.73	DCTN3	dynactin subunit 3
163259	3.72e-05	2.69e-06	0.7329	-4.69318	-3.43965	2063.7	DENND2C	DENN domain containing 2C
23353	3.74e-05	2.7e-06	0.2004	-4.69234	-0.940356	2442.55	SUN1	Sad1 and UNC84 domain containing 1
51185	3.74e-05	2.71e-06	0.1433	-4.69192	-0.672324	784.81	CRBN	cereblon
51076	3.77e-05	2.73e-06	0.5861	-4.69029	-2.7492	1038.42	CUTC	cutC copper transporter
102724832	3.85e-05	2.79e-06	0.2736	4.6858	1.28196	41.99	ANKRD17-DT	ANKRD17 divergent transcript
105377394	3.85e-05	2.79e-06	1.0127	-4.68557	-4.74522	66.78	LOC105377394	uncharacterized LOC105377394
54494	3.86e-05	2.8e-06	0.2423	-4.68479	-1.13514	146.45	C11orf71	chromosome 11 open reading frame 71
80823	3.87e-05	2.81e-06	0.3698	4.6844	1.73216	173.42	GPRASP3	G protein-coupled receptor associated sorting protein family member 3
64651	3.87e-05	2.81e-06	0.4861	-4.68395	-2.27698	568.83	CSRNP1	cysteine and serine rich nuclear protein 1
53342	3.88e-05	2.82e-06	0.7897	-4.68322	-3.69823	605.1	IL17D	interleukin 17D
91355	3.88e-05	2.83e-06	0.2283	4.68313	1.06922	159.2	LRP5L	LDL receptor related protein 5 like (pseudogene)
102724668	3.89e-05	2.83e-06	0.3212	4.68257	1.50424	32.68	DPY19L1P2	DPY19L1 pseudogene 2
84334	3.9e-05	2.84e-06	0.288	-4.6821	-1.34825	373.63	COA8	cytochrome c oxidase assembly factor 8
101928540	3.9e-05	2.84e-06	0.7387	-4.68171	-3.4585	125.97	LOC101928540	uncharacterized LOC101928540
1054	3.91e-05	2.86e-06	0.225	-4.68097	-1.05331	840.38	CEBPG	CCAAT enhancer binding protein gamma
55130	3.93e-05	2.87e-06	0.9791	4.67996	4.58216	209.52	ODAD2	outer dynein arm docking complex subunit 2
79751	3.93e-05	2.87e-06	0.3903	4.68005	1.82677	107.1	SLC25A22	solute carrier family 25 member 22
105375463	3.93e-05	2.87e-06	0.5505	-4.67981	-2.57601	32.81	LOC105375463	uncharacterized LOC105375463
825	3.94e-05	2.88e-06	0.8182	-4.67902	-3.82837	5846.35	CAPN3	calpain 3
6731	3.96e-05	2.9e-06	0.153	4.67808	0.715955	1184.8	SRP72	signal recognition particle 72
7358	3.96e-05	2.9e-06	0.3424	4.67788	1.60154	450.46	UGDH	UDP-glucose 6-dehydrogenase
8528	4.03e-05	2.95e-06	0.7461	-4.6741	-3.48728	89.41	DDO	D-aspartate oxidase
9768	4.03e-05	2.95e-06	0.6763	4.67408	3.16121	45.42	PCLAF	PCNA clamp associated factor
5954	4.04e-05	2.97e-06	0.3048	4.67322	1.42418	1179.24	RCN1	reticulocalbin 1
100507346	4.05e-05	2.98e-06	0.5754	4.67245	2.68856	91.96	LOC100507346	uncharacterized LOC100507346
51614	4.06e-05	2.98e-06	0.2265	4.672	1.05832	1025.4	ERGIC3	ERGIC and golgi 3
1310	4.06e-05	2.99e-06	0.9358	-4.67184	-4.37171	142.27	COL19A1	collagen type XIX alpha 1 chain
80350	4.07e-05	2.99e-06	0.6378	4.67136	2.97945	40.84	LPAL2	lipoprotein(a) like 2, pseudogene
114327	4.07e-05	3e-06	0.2924	4.67093	1.36601	354.43	EFHC1	EF-hand domain containing 1
100288805	4.12e-05	3.04e-06	0.6121	4.66823	2.8573	258.96	HYDIN2	HYDIN axonemal central pair apparatus protein 2 (pseudogene)
64839	4.13e-05	3.04e-06	0.2239	-4.66793	-1.04498	1270.16	FBXL17	F-box and leucine rich repeat protein 17
81610	4.14e-05	3.05e-06	0.5995	4.66732	2.79809	41.79	FAM83D	family with sequence similarity 83 member D
333929	4.14e-05	3.06e-06	0.5593	-4.6669	-2.61029	59.73	SNAI3	snail family transcriptional repressor 3
55160	4.15e-05	3.07e-06	0.4459	-4.6664	-2.08092	804.17	ARHGEF10L	Rho guanine nucleotide exchange factor 10 like
57507	4.16e-05	3.08e-06	0.4552	4.66552	2.12391	1652.14	ZNF608	zinc finger protein 608
407019	4.17e-05	3.08e-06	0.4128	-4.6652	-1.92601	13.92	MIR27B	microRNA 27b
100131496	4.18e-05	3.09e-06	0.4573	-4.6646	-2.13335	44.08	LOC100131496	uncharacterized LOC100131496
7871	4.24e-05	3.14e-06	0.3283	-4.66132	-1.53012	2264.67	SLMAP	sarcolemma associated protein
79898	4.24e-05	3.14e-06	0.1844	4.66145	0.859792	125.5	ZNF613	zinc finger protein 613
84168	4.25e-05	3.15e-06	0.2497	4.66069	1.16367	1759.47	ANTXR1	ANTXR cell adhesion molecule 1
84333	4.27e-05	3.17e-06	0.2983	-4.6594	-1.38981	1082.83	PCGF5	polycomb group ring finger 5
90488	4.28e-05	3.18e-06	0.2479	4.65885	1.15507	692.69	TMEM263	transmembrane protein 263
3017	4.28e-05	3.18e-06	0.3414	4.65863	1.59039	678.21	H2BC5	H2B clustered histone 5
728927	4.3e-05	3.2e-06	0.2671	4.65729	1.24382	724.82	ZNF736	zinc finger protein 736
7178	4.3e-05	3.2e-06	0.3433	-4.65731	-1.59868	38961.8	TPT1	tumor protein, translationally-controlled 1
7216	4.3e-05	3.2e-06	0.5064	4.65747	2.35877	754.21	TRO	trophinin
106635684	4.34e-05	3.23e-06	0.3933	4.65545	1.83088	189.65	SNORD141B	small nucleolar RNA, C/D box 141B
112942	4.34e-05	3.24e-06	0.2202	4.65485	1.02482	312.15	CFAP36	cilia and flagella associated protein 36
84448	4.34e-05	3.24e-06	0.776	-4.6549	-3.61214	887.74	ABLIM2	actin binding LIM protein family member 2
7277	4.35e-05	3.25e-06	0.6908	-4.65442	-3.2152	1327.06	TUBA4A	tubulin alpha 4a
285550	4.36e-05	3.26e-06	0.1825	4.65377	0.849354	285.16	FAM200B	family with sequence similarity 200 member B
4240	4.36e-05	3.26e-06	0.5437	-4.65386	-2.53016	998.06	MFGE8	milk fat globule EGF and factor V/VIII domain containing
7074	4.36e-05	3.26e-06	0.4678	4.65348	2.17687	505.52	TIAM1	TIAM Rac1 associated GEF 1
7699	4.36e-05	3.27e-06	0.2691	4.65327	1.25202	433.07	ZNF140	zinc finger protein 140
105378941	4.37e-05	3.27e-06	0.7051	-4.65281	-3.28062	139.18	LOC105378941
79858	4.37e-05	3.28e-06	0.2525	4.6524	1.17484	235.42	NEK11	NIMA related kinase 11
100130705	4.44e-05	3.33e-06	0.807	-4.6494	-3.7523	331.99	ATP6V1FNB	ATP6V1F neighbor
137872	4.45e-05	3.34e-06	0.5748	-4.64849	-2.67178	459.53	ADHFE1	alcohol dehydrogenase iron containing 1
107984510	4.46e-05	3.35e-06	0.7846	-4.64812	-3.64675	45.03	LOC107984510	uncharacterized LOC107984510
55143	4.47e-05	3.36e-06	0.5481	4.64726	2.54735	45.24	CDCA8	cell division cycle associated 8
105378936	4.47e-05	3.36e-06	0.6106	4.64744	2.8379	33.99	LOC105378936	replaced by ID 26227
5238	4.47e-05	3.36e-06	0.2158	4.64738	1.0028	799.37	PGM3	phosphoglucomutase 3
55966	4.49e-05	3.39e-06	0.8051	4.64594	3.74037	715.13	AJAP1	adherens junctions associated protein 1
56132	4.49e-05	3.38e-06	0.5824	4.6461	2.70574	167.75	PCDHB3	protocadherin beta 3
100533183	4.49e-05	3.38e-06	0.3799	4.64599	1.76491	127.41	ZNF664-RFLNA	ZNF664-RFLNA readthrough
360023	4.5e-05	3.4e-06	0.1354	4.64515	0.628996	943.3	ZBTB41	zinc finger and BTB domain containing 41
6996	4.5e-05	3.4e-06	0.2176	4.64519	1.01062	411.27	TDG	thymine DNA glycosylase
7711	4.5e-05	3.4e-06	0.1885	4.64489	0.875513	172.18	ZNF155	zinc finger protein 155
22985	4.54e-05	3.44e-06	0.129	4.64279	0.598882	2087.78	ACIN1	apoptotic chromatin condensation inducer 1
399687	4.54e-05	3.44e-06	0.5183	-4.64279	-2.40648	4312.85	MYO18A	myosin XVIIIA
55236	4.55e-05	3.45e-06	0.2028	4.64219	0.941545	1530.97	UBA6	ubiquitin like modifier activating enzyme 6
100129550	4.56e-05	3.45e-06	0.227	-4.64184	-1.05358	201.16	LINC02035	long intergenic non-protein coding RNA 2035
84284	4.56e-05	3.46e-06	0.2544	-4.64136	-1.18089	529.74	NTPCR	nucleoside-triphosphatase, cancer-related
5198	4.58e-05	3.48e-06	0.1838	4.64041	0.852701	353.51	PFAS	phosphoribosylformylglycinamidine synthase
92591	4.58e-05	3.48e-06	0.5858	-4.64038	-2.71836	176.07	ASB16	ankyrin repeat and SOCS box containing 16
84900	4.6e-05	3.5e-06	0.5301	4.63931	2.45933	18.75	RNFT2	ring finger protein, transmembrane 2
2923	4.6e-05	3.5e-06	0.3227	4.63919	1.49692	2189.46	PDIA3	protein disulfide isomerase family A member 3
79369	4.6e-05	3.5e-06	0.1711	4.63889	0.793815	128.5	B3GNT4	UDP-GlcNAc:betaGal beta-1,3-N-acetylglucosaminyltransferase 4
84256	4.62e-05	3.52e-06	0.2897	-4.63796	-1.34365	448.62	FLYWCH1	FLYWCH-type zinc finger 1
5630	4.65e-05	3.54e-06	1.0192	4.6367	4.72559	96.53	PRPH	peripherin
23348	4.68e-05	3.57e-06	0.2826	-4.63497	-1.30985	1648.57	DOCK9	dedicator of cytokinesis 9
7111	4.69e-05	3.58e-06	0.6374	-4.63464	-2.9541	1137.98	TMOD1	tropomodulin 1
64388	4.69e-05	3.58e-06	0.7876	-4.63437	-3.65005	130.07	GREM2	gremlin 2, DAN family BMP antagonist
112268460	4.7e-05	3.59e-06	0.4009	4.63389	1.85758	21.54	LOC112268460	uncharacterized LOC112268460
8460	4.7e-05	3.6e-06	0.2307	4.63347	1.06899	230.58	TPST1	tyrosylprotein sulfotransferase 1
85236	4.73e-05	3.62e-06	0.459	4.63199	2.12628	700.22	H2BC12	H2B clustered histone 12
107985781	4.76e-05	3.64e-06	0.4489	4.63084	2.07896	39.58	FSIP2-AS1	FSIP2 antisense RNA 1
5694	4.77e-05	3.65e-06	0.3143	-4.63025	-1.4552	757.58	PSMB6	proteasome 20S subunit beta 6
64755	4.77e-05	3.66e-06	0.2283	4.62977	1.05675	482.82	RUSF1	RUS family member 1
54478	4.77e-05	3.66e-06	0.6022	4.62973	2.78789	36.48	PIMREG	PICALM interacting mitotic regulator
9648	4.81e-05	3.7e-06	0.1449	4.62774	0.670671	1404.16	GCC2	GRIP and coiled-coil domain containing 2
54461	4.81e-05	3.69e-06	0.3578	-4.62785	-1.65569	1222.04	FBXW5	F-box and WD repeat domain containing 5
9093	4.83e-05	3.71e-06	0.3073	-4.62694	-1.42201	705.02	DNAJA3	DnaJ heat shock protein family (Hsp40) member A3
100529215	4.83e-05	3.71e-06	0.3423	4.6268	1.58362	146.4	ZNF559-ZNF177	ZNF559-ZNF177 readthrough
105374407	4.86e-05	3.74e-06	0.6588	-4.62554	-3.0474	84.91	LOC105374407
102724316	4.87e-05	3.75e-06	0.4745	-4.62479	-2.19436	3348.54	SVIL-AS1	SVIL antisense RNA 1
388697	4.89e-05	3.77e-06	0.613	4.62373	2.83434	924.48	HRNR	hornerin
3489	4.89e-05	3.77e-06	0.5125	-4.62366	-2.36941	168.17	IGFBP6	insulin like growth factor binding protein 6
5605	4.89e-05	3.77e-06	0.2673	-4.62367	-1.2358	866.43	MAP2K2	mitogen-activated protein kinase kinase 2
101927385	4.91e-05	3.79e-06	0.2241	-4.62243	-1.03586	92.24	LOC101927385	uncharacterized LOC101927385
374899	4.92e-05	3.8e-06	0.2209	4.62205	1.02117	160.6	ZNF829	zinc finger protein 829
2314	4.93e-05	3.81e-06	0.3781	-4.62152	-1.74754	2697.28	FLII	FLII actin remodeling protein
8479	4.94e-05	3.82e-06	0.2186	-4.6209	-1.00995	172.77	HIRIP3	HIRA interacting protein 3
221421	4.95e-05	3.83e-06	0.2536	-4.62013	-1.17176	149.29	RSPH9	radial spoke head component 9
100126327	4.96e-05	3.84e-06	0.6889	-4.6196	-3.18243	74.5	MIR938	microRNA 938
23382	4.97e-05	3.85e-06	0.2916	-4.61932	-1.34683	1026.22	AHCYL2	adenosylhomocysteinase like 2
4701	4.97e-05	3.86e-06	0.4053	-4.61904	-1.87207	315.76	NDUFA7	NADH:ubiquinone oxidoreductase subunit A7
6794	5e-05	3.88e-06	0.2531	-4.61769	-1.16872	695.83	STK11	serine/threonine kinase 11
51186	5.01e-05	3.89e-06	0.3818	4.61697	1.76297	413.45	TCEAL9	transcription elongation factor A like 9
11080	5.02e-05	3.9e-06	0.3969	-4.61678	-1.83232	1238.15	DNAJB4	DnaJ heat shock protein family (Hsp40) member B4
338323	5.05e-05	3.92e-06	0.841	4.61544	3.88175	18.73	NLRP14	NLR family pyrin domain containing 14
10290	5.06e-05	3.94e-06	0.7857	-4.61432	-3.62563	3394.56	SPEG	striated muscle enriched protein kinase
1456	5.06e-05	3.94e-06	0.2099	4.61438	0.968343	795.24	CSNK1G3	casein kinase 1 gamma 3
10238	5.06e-05	3.94e-06	0.1941	4.61443	0.895777	1023.28	DCAF7	DDB1 and CUL4 associated factor 7
107984573	5.09e-05	3.96e-06	0.2277	-4.61323	-1.05033	39.3	LOC107984573	uncharacterized LOC107984573
84881	5.11e-05	3.99e-06	0.4657	-4.61213	-2.1478	869.92	RPUSD4	RNA pseudouridine synthase D4
51099	5.13e-05	4e-06	0.223	-4.61132	-1.02814	525.89	ABHD5	abhydrolase domain containing 5, lysophosphatidic acid acyltransferase
65123	5.13e-05	4.01e-06	0.2036	4.61104	0.938663	1414.46	INTS3	integrator complex subunit 3
10947	5.13e-05	4.01e-06	0.1908	4.61088	0.879794	386.43	AP3M2	adaptor related protein complex 3 subunit mu 2
642776	5.14e-05	4.02e-06	0.5533	4.61032	2.55102	202.51	DANT2	DXZ4 associated non-coding transcript 2, distal
114036	5.15e-05	4.03e-06	0.4832	-4.60991	-2.22756	39.37	LINC00310	long intergenic non-protein coding RNA 310
255394	5.16e-05	4.04e-06	0.2927	-4.60914	-1.3493	617.89	TCP11L2	t-complex 11 like 2
100652758	5.18e-05	4.06e-06	0.1784	-4.60852	-0.822261	80.44	LOC100652758	uncharacterized LOC100652758
9520	5.19e-05	4.07e-06	0.2557	-4.60796	-1.17827	1990.65	NPEPPS	aminopeptidase puromycin sensitive
26012	5.19e-05	4.07e-06	0.4183	4.60777	1.92765	448.5	NSMF	NMDA receptor synaptonuclear signaling and neuronal migration factor
10114	5.19e-05	4.07e-06	0.2829	-4.60763	-1.30333	5398.27	HIPK3	homeodomain interacting protein kinase 3
51098	5.2e-05	4.09e-06	0.2777	4.60682	1.27928	229.95	IFT52	intraflagellar transport 52
23512	5.21e-05	4.09e-06	0.1567	4.60661	0.721854	618.51	SUZ12	SUZ12 polycomb repressive complex 2 subunit
400569	5.21e-05	4.1e-06	0.2008	-4.60647	-0.924891	93.01	MED11	mediator complex subunit 11
2060	5.21e-05	4.1e-06	0.1663	-4.60629	-0.765881	2128.37	EPS15	epidermal growth factor receptor pathway substrate 15
51176	5.22e-05	4.11e-06	0.6805	4.60589	3.13412	237.68	LEF1	lymphoid enhancer binding factor 1
6752	5.23e-05	4.12e-06	0.5573	4.60532	2.5666	68.43	SSTR2	somatostatin receptor 2
25906	5.24e-05	4.13e-06	0.2605	-4.60462	-1.19954	80.11	ANAPC15	anaphase promoting complex subunit 15
2009	5.26e-05	4.15e-06	0.315	-4.60356	-1.45035	571.24	EML1	EMAP like 1
107987100	5.28e-05	4.17e-06	0.6935	4.60268	3.19191	28.36	LOC107987100	uncharacterized LOC107987100
5500	5.29e-05	4.18e-06	0.2961	-4.60244	-1.36298	6204.66	PPP1CB	protein phosphatase 1 catalytic subunit beta
8065	5.29e-05	4.18e-06	0.3145	-4.60232	-1.44756	2255.18	CUL5	cullin 5
64838	5.3e-05	4.19e-06	0.5162	4.6017	2.37539	64.32	FNDC4	fibronectin type III domain containing 4
3425	5.33e-05	4.22e-06	0.2793	4.60034	1.28476	103.8	IDUA	alpha-L-iduronidase
101927837	5.33e-05	4.22e-06	0.1933	4.60011	0.889299	38.82	ATP6V0D1-DT	ATP6V0D1 divergent transcript
860	5.33e-05	4.23e-06	0.457	4.59995	2.10221	330.23	RUNX2	RUNX family transcription factor 2
81794	5.39e-05	4.27e-06	0.3802	4.5976	1.74779	277.12	ADAMTS10	ADAM metallopeptidase with thrombospondin type 1 motif 10
105372471	5.39e-05	4.27e-06	0.4203	4.5976	1.93244	33.73	LOC105372471	uncharacterized LOC105372471
79819	5.39e-05	4.29e-06	0.4138	4.59701	1.90226	115.66	DNAI4	dynein axonemal intermediate chain 4
23023	5.39e-05	4.28e-06	0.2858	-4.59718	-1.31406	1020.75	TMCC1	transmembrane and coiled-coil domain family 1
23197	5.39e-05	4.28e-06	0.1477	4.59712	0.678782	732.5	FAF2	Fas associated factor family member 2
8351	5.4e-05	4.3e-06	0.6055	4.59635	2.78307	307.81	H3C4	H3 clustered histone 4
9653	5.41e-05	4.31e-06	0.1852	4.59588	0.850993	643.64	HS2ST1	heparan sulfate 2-O-sulfotransferase 1
2766	5.41e-05	4.31e-06	0.8325	-4.59582	-3.8261	733.26	GMPR	guanosine monophosphate reductase
100287227	5.41e-05	4.31e-06	0.4327	-4.59561	-1.98859	58.15	TIPARP-AS1	TIPARP antisense RNA 1
8697	5.43e-05	4.33e-06	0.1407	4.59479	0.646353	440.89	CDC23	cell division cycle 23
115098	5.5e-05	4.39e-06	0.2458	-4.59196	-1.12889	217.66	CCDC124	coiled-coil domain containing 124
440078	5.5e-05	4.4e-06	0.4021	4.59175	1.8463	164.26	FAM66C	family with sequence similarity 66 member C
729756	5.52e-05	4.41e-06	0.7462	-4.59086	-3.42581	233.68	PRSS44P	serine protease 44, pseudogene
1841	5.54e-05	4.43e-06	0.2438	4.59032	1.11896	121.63	DTYMK	deoxythymidylate kinase
100507156	5.56e-05	4.45e-06	0.4667	4.58941	2.14167	101.09	LOC100507156	uncharacterized LOC100507156
7874	5.56e-05	4.45e-06	0.1455	-4.58906	-0.667768	1963.57	USP7	ubiquitin specific peptidase 7
101927599	5.57e-05	4.46e-06	0.2708	4.58861	1.24268	66.85	ZNF529-AS1	ZNF529 antisense RNA 1
102724081	5.58e-05	4.47e-06	0.393	4.58822	1.80298	16.36	LOC102724081	uncharacterized LOC102724081
643314	5.61e-05	4.5e-06	0.1618	-4.58665	-0.742186	773.67	KIAA0754	replaced by ID 23499
7837	5.61e-05	4.51e-06	0.4855	4.5866	2.22685	1556.44	PXDN	peroxidasin
10610	5.62e-05	4.52e-06	0.4865	-4.58612	-2.23113	187.64	ST6GALNAC2	ST6 N-acetylgalactosaminide alpha-2,6-sialyltransferase 2
388698	5.63e-05	4.52e-06	0.4529	4.58573	2.07703	47	FLG2	filaggrin 2
221504	5.68e-05	4.56e-06	0.2453	4.58385	1.12454	93.25	ZBTB9	zinc finger and BTB domain containing 9
105378077	5.7e-05	4.59e-06	0.2863	-4.58277	-1.31197	87.89	LOC105378077
8780	5.71e-05	4.6e-06	0.2177	-4.58246	-0.997759	1133.59	RIOK3	RIO kinase 3
8348	5.71e-05	4.6e-06	0.7579	4.58208	3.47268	109.14	H2BC17	H2B clustered histone 17
6248	5.73e-05	4.62e-06	0.2967	-4.58125	-1.35942	335.09	RSC1A1	regulator of solute carriers 1
5708	5.79e-05	4.67e-06	0.2972	-4.57911	-1.36092	2301.55	PSMD2	proteasome 26S subunit ubiquitin receptor, non-ATPase 2
8669	5.79e-05	4.67e-06	0.2283	-4.57895	-1.04527	1086.48	EIF3J	eukaryotic translation initiation factor 3 subunit J
7360	5.82e-05	4.7e-06	0.4313	-4.57759	-1.97411	3188.34	UGP2	UDP-glucose pyrophosphorylase 2
104909134	5.82e-05	4.7e-06	0.5393	4.57768	2.46886	79.1	LINC02210-CRHR1	LINC02210-CRHR1 readthrough
80148	5.83e-05	4.71e-06	0.2083	-4.5772	-0.953307	324.86	SLC66A2	solute carrier family 66 member 2
92999	5.87e-05	4.75e-06	0.4473	-4.57547	-2.0464	1189.51	ZBTB47	zinc finger and BTB domain containing 47
5118	5.9e-05	4.78e-06	0.4584	4.57411	2.09662	833.54	PCOLCE	procollagen C-endopeptidase enhancer
9055	5.9e-05	4.78e-06	0.4502	4.5742	2.05909	269.82	PRC1	protein regulator of cytokinesis 1
101928875	5.91e-05	4.79e-06	0.744	-4.57369	-3.40271	166.37	LOC101928875
5787	5.91e-05	4.79e-06	0.4976	-4.57367	-2.27577	1469.24	PTPRB	protein tyrosine phosphatase receptor type B
91442	5.91e-05	4.79e-06	0.4734	4.57378	2.1654	18.47	FAAP24	FA core complex associated protein 24
1164	5.91e-05	4.8e-06	0.5093	4.57348	2.32914	135.49	CKS2	CDC28 protein kinase regulatory subunit 2
11338	5.91e-05	4.8e-06	0.1343	4.57317	0.613951	826.85	U2AF2	U2 small nuclear RNA auxiliary factor 2
145814	5.93e-05	4.83e-06	0.9279	-4.57223	-4.24265	95.03	PGPEP1L	pyroglutamyl-peptidase I like
54768	5.95e-05	4.84e-06	0.627	4.57167	2.8664	150.14	HYDIN	HYDIN axonemal central pair apparatus protein
6470	5.96e-05	4.85e-06	0.2438	-4.57119	-1.11432	258.92	SHMT1	serine hydroxymethyltransferase 1
5495	5.98e-05	4.87e-06	0.3761	-4.5701	-1.71886	1521.97	PPM1B	protein phosphatase, Mg2+/Mn2+ dependent 1B
728929	6e-05	4.89e-06	0.5342	4.56952	2.44082	43.03	ELOA3BP	elongin A3 family member B, pseudogene
6173	6.06e-05	4.95e-06	0.3246	4.56711	1.48228	1374.73	RPL36A	ribosomal protein L36a
105377786	6.09e-05	4.97e-06	0.846	4.56594	3.86261	101.94	LOC105377786	replaced by ID 105377785
349152	6.11e-05	4.99e-06	0.4761	4.56524	2.1734	158.19	DPY19L2P2	DPY19L2 pseudogene 2
8357	6.11e-05	5e-06	0.6206	4.56499	2.83283	153.45	H3C10	H3 clustered histone 10
346157	6.14e-05	5.02e-06	0.3337	4.56407	1.52297	107.23	ZNF391	zinc finger protein 391
54472	6.14e-05	5.03e-06	0.205	-4.56368	-0.935591	428.14	TOLLIP	toll interacting protein
105370205	6.15e-05	5.04e-06	0.484	-4.56313	-2.20865	24.17	LOC105370205	uncharacterized LOC105370205
23251	6.15e-05	5.04e-06	0.3893	4.56327	1.77636	60.97	MINAR1	membrane integral NOTCH2 associated receptor 1
84981	6.15e-05	5.04e-06	0.5025	-4.56313	-2.29295	472.67	MIR22HG	MIR22 host gene
23011	6.18e-05	5.07e-06	0.2787	-4.56196	-1.27137	1797.33	RAB21	RAB21, member RAS oncogene family
55777	6.19e-05	5.08e-06	0.2298	4.56132	1.04814	715.34	MBD5	methyl-CpG binding domain protein 5
387104	6.2e-05	5.09e-06	0.599	-4.56095	-2.73203	519.16	SOGA3	SOGA family member 3
729830	6.22e-05	5.11e-06	0.586	-4.56025	-2.67237	2021.27	FHIP1A	FHF complex subunit HOOK interacting protein 1A
100174949	6.24e-05	5.13e-06	0.28	4.55933	1.2765	331.8	TRIM59-IFT80	TRIM59-IFT80 protein
115	6.3e-05	5.19e-06	0.4886	-4.55707	-2.22673	987.01	ADCY9	adenylate cyclase 9
109617002	6.3e-05	5.19e-06	0.3956	4.55716	1.803	18.67	SNORA21B	small nucleolar RNA, H/ACA box 21B
80315	6.35e-05	5.23e-06	0.5017	-4.55542	-2.2855	2723.97	CPEB4	cytoplasmic polyadenylation element binding protein 4
9618	6.36e-05	5.24e-06	0.4648	4.55505	2.11719	248.51	TRAF4	TNF receptor associated factor 4
79643	6.38e-05	5.26e-06	0.2235	-4.5541	-1.01772	219.47	CHMP6	charged multivesicular body protein 6
146713	6.38e-05	5.27e-06	0.6386	4.55382	2.90795	70.45	RBFOX3	RNA binding fox-1 homolog 3
51028	6.41e-05	5.29e-06	0.1388	-4.55291	-0.632156	1209.53	VPS36	vacuolar protein sorting 36 homolog
1749	6.43e-05	5.32e-06	0.6869	4.55185	3.12685	44.2	DLX5	distal-less homeobox 5
286464	6.43e-05	5.32e-06	0.98	4.55188	4.46105	94.5	CFAP47	cilia and flagella associated protein 47
203102	6.45e-05	5.34e-06	0.525	4.55112	2.38924	154.71	ADAM32	ADAM metallopeptidase domain 32
51535	6.46e-05	5.34e-06	0.1725	4.55082	0.785048	832.67	PPHLN1	periphilin 1
107987374	6.46e-05	5.35e-06	0.6649	-4.55059	-3.02556	19.54	LOC107987374	replaced by ID 100133545
408186	6.47e-05	5.36e-06	0.6229	4.55013	2.83449	123.38	LOC408186	alpha-2-macroglobulin like 1 pseudogene
2631	6.5e-05	5.4e-06	0.484	-4.54879	-2.20178	2535.54	NIPSNAP2	nipsnap homolog 2
23392	6.5e-05	5.39e-06	0.292	-4.54889	-1.32839	6098.44	ECPAS	Ecm29 proteasome adaptor and scaffold
200316	6.5e-05	5.39e-06	0.3517	4.54891	1.59965	126.07	APOBEC3F	apolipoprotein B mRNA editing enzyme catalytic subunit 3F
1843	6.51e-05	5.41e-06	0.5784	-4.54821	-2.63084	4106.31	DUSP1	dual specificity phosphatase 1
107984338	6.51e-05	5.41e-06	0.5656	-4.54828	-2.5724	1206.78	LOC107984338
100507290	6.53e-05	5.43e-06	0.3093	-4.54742	-1.40655	122.6	ZNF865	zinc finger protein 865
10184	6.57e-05	5.47e-06	0.5356	4.546	2.43477	1291.86	LHFPL2	LHFPL tetraspan subfamily member 2
105373142	6.6e-05	5.49e-06	0.4452	4.54508	2.02348	35.26	LOC105373142	uncharacterized LOC105373142
105369748	6.6e-05	5.5e-06	0.2791	-4.54469	-1.26842	41.62	RPAP3-DT	RPAP3 divergent transcript
105379005	6.61e-05	5.51e-06	0.5383	-4.54441	-2.44615	16.31	LOC105379005
246329	6.72e-05	5.61e-06	0.9497	-4.5407	-4.31227	5271.54	STAC3	SH3 and cysteine rich domain 3
9869	6.74e-05	5.63e-06	0.1351	4.53999	0.613517	843.08	SETDB1	SET domain bifurcated histone lysine methyltransferase 1
7752	6.74e-05	5.63e-06	0.1595	4.54	0.724318	125.25	ZNF200	zinc finger protein 200
23417	6.77e-05	5.66e-06	0.4305	-4.53877	-1.95384	658.74	MLYCD	malonyl-CoA decarboxylase
7965	6.77e-05	5.67e-06	0.3278	-4.53842	-1.48789	289.29	AIMP2	aminoacyl tRNA synthetase complex interacting multifunctional protein 2
284889	6.77e-05	5.67e-06	0.379	4.53841	1.71995	380.72	MIF-AS1	MIF antisense RNA 1
9672	6.79e-05	5.69e-06	0.3755	4.53766	1.7038	617.95	SDC3	syndecan 3
10869	6.8e-05	5.7e-06	0.2346	-4.53734	-1.06444	1197.16	USP19	ubiquitin specific peptidase 19
7461	6.8e-05	5.7e-06	0.3307	4.53733	1.50032	318.96	CLIP2	CAP-Gly domain containing linker protein 2
83595	6.8e-05	5.7e-06	0.5627	-4.53727	-2.55308	144.87	SOX7	SRY-box transcription factor 7
4908	6.8e-05	5.71e-06	0.6401	4.53701	2.90408	38.06	NTF3	neurotrophin 3
81856	6.8e-05	5.71e-06	0.2164	4.53702	0.981905	254.17	ZNF611	zinc finger protein 611
875	6.8e-05	5.71e-06	0.601	4.53689	2.72659	101.66	CBS	cystathionine beta-synthase
255520	6.8e-05	5.71e-06	0.2019	4.5367	0.915855	606.58	ELMOD2	ELMO domain containing 2
100129583	6.81e-05	5.73e-06	0.4795	-4.53614	-2.17508	43.54	FAM47E	family with sequence similarity 47 member E
2277	6.82e-05	5.74e-06	0.9358	-4.53584	-4.24455	76	VEGFD	vascular endothelial growth factor D
55916	6.9e-05	5.81e-06	0.4761	4.53317	2.15843	243.65	NXT2	nuclear transport factor 2 like export factor 2
84925	6.93e-05	5.85e-06	0.2461	-4.53172	-1.11517	883.78	SLC49A4	solute carrier family 49 member 4
441194	6.93e-05	5.84e-06	0.2001	4.53194	0.90672	119.61	PMS2CL	PMS2 C-terminal like pseudogene
84937	6.93e-05	5.85e-06	0.2958	-4.53174	-1.34062	328.48	ZNRF1	zinc and ring finger 1
139886	6.93e-05	5.84e-06	0.4201	4.53195	1.90373	145.45	SPIN4	spindlin family member 4
25895	6.94e-05	5.86e-06	0.3512	4.5314	1.59124	126.61	EEF1AKMT3	EEF1A lysine methyltransferase 3
10603	6.94e-05	5.87e-06	0.4748	-4.53109	-2.15116	81.41	SH2B2	SH2B adaptor protein 2
25999	6.94e-05	5.87e-06	0.403	4.53092	1.82575	91.58	CLIP3	CAP-Gly domain containing linker protein 3
107985782	6.99e-05	5.92e-06	0.5435	4.5293	2.46187	22.8	LOC107985782
11156	7e-05	5.94e-06	0.6994	-4.52868	-3.16731	1262.49	PTP4A3	protein tyrosine phosphatase 4A3
283248	7e-05	5.93e-06	0.5406	4.52879	2.44815	86.45	RCOR2	REST corepressor 2
115106	7e-05	5.93e-06	0.2826	4.52881	1.27964	134.97	HAUS1	HAUS augmin like complex subunit 1
101928263	7.01e-05	5.95e-06	0.5416	-4.52831	-2.45258	16.81	LOC101928263	uncharacterized LOC101928263
2542	7.03e-05	5.96e-06	0.4212	-4.52766	-1.90701	348.99	SLC37A4	solute carrier family 37 member 4
50717	7.06e-05	6e-06	0.2264	-4.52656	-1.02491	2446.09	DCAF8	DDB1 and CUL4 associated factor 8
3416	7.06e-05	6e-06	0.3313	-4.52654	-1.4997	1704.27	IDE	insulin degrading enzyme
107080644	7.12e-05	6.05e-06	0.3052	4.52448	1.38072	60.93	CNPY3-GNMT	CNPY3-GNMT readthrough
23467	7.13e-05	6.06e-06	0.623	4.52424	2.8187	87.93	NPTXR	neuronal pentraxin receptor
3700	7.15e-05	6.09e-06	0.6926	-4.52317	-3.13274	867.8	ITIH4	inter-alpha-trypsin inhibitor heavy chain 4
3613	7.15e-05	6.09e-06	0.564	-4.52312	-2.55089	751.81	IMPA2	inositol monophosphatase 2
23421	7.16e-05	6.1e-06	0.2375	4.52288	1.07397	168.01	ITGB3BP	integrin subunit beta 3 binding protein
83986	7.17e-05	6.12e-06	0.3075	-4.52234	-1.39063	589.97	FAM234A	family with sequence similarity 234 member A
65993	7.19e-05	6.13e-06	0.1976	-4.52185	-0.893739	397.22	MRPS34	mitochondrial ribosomal protein S34
321	7.19e-05	6.13e-06	0.6411	4.52172	2.89883	128.21	APBA2	amyloid beta precursor protein binding family A member 2
58528	7.2e-05	6.16e-06	0.6192	-4.52092	-2.79926	1680.23	RRAGD	Ras related GTP binding D
102724560	7.2e-05	6.16e-06	0.6312	4.52093	2.8536	87.15	LOC102724560	cystathionine beta-synthase like
29843	7.22e-05	6.18e-06	0.1946	4.52023	0.879527	435.13	SENP1	SUMO specific peptidase 1
123720	7.24e-05	6.19e-06	0.2086	-4.51965	-0.942915	372.94	WHAMM	WASP homolog associated with actin, golgi membranes and microtubules
8165	7.28e-05	6.23e-06	0.4405	-4.5184	-1.99028	1379.87	AKAP1	A-kinase anchoring protein 1
102724776	7.28e-05	6.24e-06	0.5283	4.51818	2.38716	11.62	MAP9-AS1	MAP9 antisense RNA 1
100507433	7.31e-05	6.26e-06	0.3144	4.51724	1.42001	98.65	ZNF571-AS1	ZNF571 antisense RNA 1
84775	7.32e-05	6.28e-06	0.2623	4.51671	1.18466	217.04	ZNF607	zinc finger protein 607
57670	7.33e-05	6.29e-06	0.5178	4.51636	2.33857	408.44	KIAA1549	KIAA1549
101929937	7.33e-05	6.29e-06	0.3132	4.51645	1.41445	25.52	LOC101929937	serine/arginine repetitive matrix protein 2-like
54916	7.33e-05	6.3e-06	0.2287	4.51601	1.03289	479.9	TMEM260	transmembrane protein 260
10101	7.33e-05	6.3e-06	0.1345	-4.51601	-0.607235	223.64	NUBP2	NUBP iron-sulfur cluster assembly factor 2, cytosolic
84057	7.34e-05	6.31e-06	0.3456	4.5156	1.56048	21.52	MND1	meiotic nuclear divisions 1
101929145	7.36e-05	6.33e-06	0.4722	-4.51501	-2.13209	200.45	PPP3CB-AS1	PPP3CB antisense RNA 1 (head to head)
376940	7.36e-05	6.34e-06	0.1691	-4.51481	-0.763303	1040.88	ZC3H6	zinc finger CCCH-type containing 6
440686	7.39e-05	6.37e-06	0.5325	4.51365	2.40361	79.59	H3-7	H3.7 histone (putative)
92949	7.4e-05	6.38e-06	0.5988	4.51325	2.70241	382.47	ADAMTSL1	ADAMTS like 1
91977	7.43e-05	6.41e-06	0.845	-4.51243	-3.81317	842.82	MYOZ3	myozenin 3
9159	7.43e-05	6.41e-06	0.2236	-4.51231	-1.00913	470.44	PCSK7	proprotein convertase subtilisin/kexin type 7
6122	7.45e-05	6.43e-06	0.4015	4.51158	1.81146	11217.2	RPL3	ribosomal protein L3
51660	7.5e-05	6.48e-06	0.3503	-4.50996	-1.58006	495.37	MPC1	mitochondrial pyruvate carrier 1
56139	7.5e-05	6.49e-06	0.6991	4.50968	3.15283	164.21	PCDHA10	protocadherin alpha 10
29780	7.5e-05	6.49e-06	0.5453	-4.50977	-2.45898	651.25	PARVB	parvin beta
10752	7.51e-05	6.51e-06	0.6828	-4.50916	-3.07895	38.84	CHL1	cell adhesion molecule L1 like
6865	7.51e-05	6.5e-06	0.4507	-4.50929	-2.03249	25.44	TACR2	tachykinin receptor 2
51025	7.51e-05	6.51e-06	0.287	-4.50911	-1.2942	47.59	PAM16	presequence translocase associated motor 16
6125	7.53e-05	6.54e-06	0.2466	4.50829	1.1119	6648.45	RPL5	ribosomal protein L5
92797	7.53e-05	6.53e-06	0.3615	4.50842	1.62995	203.02	HELB	DNA helicase B
677763	7.53e-05	6.53e-06	0.5053	4.50833	2.27811	1437.56	SCARNA21	small Cajal body-specific RNA 21
105378909	7.55e-05	6.56e-06	0.5765	-4.50764	-2.59883	44.82	LINC02884	long intergenic non-protein coding RNA 2884
105378825	7.56e-05	6.57e-06	0.5639	4.50704	2.54153	12.22	LOC105378825	uncharacterized LOC105378825
9729	7.57e-05	6.58e-06	0.6699	-4.50674	-3.01927	501.04	KIAA0408	KIAA0408
79968	7.57e-05	6.58e-06	0.4355	4.50682	1.96285	134.68	WDR76	WD repeat domain 76
9371	7.57e-05	6.59e-06	0.2663	4.50638	1.20003	624.53	KIF3B	kinesin family member 3B
130497	7.58e-05	6.6e-06	0.6622	4.50618	2.9841	302.48	OSR1	odd-skipped related transcription factor 1
167691	7.62e-05	6.64e-06	0.1644	4.50489	0.740753	161.02	LCA5	lebercilin LCA5
400986	7.65e-05	6.67e-06	0.3128	4.50382	1.4088	2350.65	ANKRD36C	ankyrin repeat domain 36C
107986599	7.67e-05	6.7e-06	0.2318	-4.50314	-1.04401	65.45	LOC107986599	uncharacterized LOC107986599
112476	7.71e-05	6.73e-06	0.6261	4.50202	2.81871	248.34	PRRT2	proline rich transmembrane protein 2
105370928	7.72e-05	6.74e-06	0.4348	-4.5017	-1.95739	104.4	LOC105370928	uncharacterized LOC105370928
57146	7.72e-05	6.75e-06	0.5674	-4.50139	-2.55413	591.43	LDAF1	lipid droplet assembly factor 1
4779	7.73e-05	6.76e-06	0.5679	-4.50105	-2.55609	11506.7	NFE2L1	NFE2 like bZIP transcription factor 1
126567	7.79e-05	6.82e-06	0.945	4.49922	4.25183	113.58	C2CD4C	C2 calcium dependent domain containing 4C
4537	7.87e-05	6.89e-06	0.5324	-4.49696	-2.39427	6389.55	ND3	NADH dehydrogenase subunit 3
105377785	7.92e-05	6.94e-06	0.8041	4.49547	3.61466	171.11	LOC105377785	uncharacterized LOC105377785
101928446	7.92e-05	6.95e-06	0.4486	-4.49535	-2.01673	57.66	LOC101928446	uncharacterized LOC101928446
105371857	7.92e-05	6.95e-06	0.3429	4.49532	1.54135	24.39	LOC105371857
100528019	7.93e-05	6.96e-06	0.6512	-4.49492	-2.92689	51.38	HSPB2-C11orf52	HSPB2-C11orf52 readthrough (NMD candidate)
7148	7.97e-05	7e-06	0.6717	-4.49378	-3.01831	1821.03	TNXB	tenascin XB
9500	8e-05	7.03e-06	0.2158	4.49271	0.969503	1555.67	MAGED1	MAGE family member D1
83695	8.05e-05	7.08e-06	0.2476	4.49134	1.11212	171.48	RHNO1	RAD9-HUS1-RAD1 interacting nuclear orphan 1
5465	8.05e-05	7.08e-06	0.3958	-4.49137	-1.77748	1077.39	PPARA	peroxisome proliferator activated receptor alpha
159195	8.05e-05	7.09e-06	0.532	-4.49102	-2.38941	2838.18	USP54	ubiquitin specific peptidase 54
6635	8.06e-05	7.11e-06	0.2379	4.49052	1.0681	344.11	SNRPE	small nuclear ribonucleoprotein polypeptide E
91137	8.06e-05	7.1e-06	0.2234	-4.49056	-1.00329	1253.46	SLC25A46	solute carrier family 25 member 46
124790	8.06e-05	7.1e-06	0.2101	-4.49075	-0.943572	160.33	HEXIM2	HEXIM P-TEFb complex subunit 2
2966	8.09e-05	7.13e-06	0.1869	4.48967	0.839243	280.61	GTF2H2	general transcription factor IIH subunit 2
50861	8.12e-05	7.17e-06	0.4811	4.48866	2.15927	262.9	STMN3	stathmin 3
165904	8.16e-05	7.21e-06	1.4947	-4.4875	-6.70744	16316.4	XIRP1	xin actin binding repeat containing 1
84105	8.17e-05	7.22e-06	0.3642	-4.48709	-1.6343	275.21	PCBD2	pterin-4 alpha-carbinolamine dehydratase 2
27330	8.19e-05	7.24e-06	0.4713	4.48652	2.11458	270.8	RPS6KA6	ribosomal protein S6 kinase A6
5378	8.2e-05	7.26e-06	0.1858	4.48596	0.833612	551.02	PMS1	PMS1 homolog 1, mismatch repair system component
9365	8.24e-05	7.3e-06	0.501	-4.4848	-2.247	72.31	KL	klotho
107986524	8.25e-05	7.3e-06	0.4409	-4.48465	-1.97732	160.04	LOC107986524	uncharacterized LOC107986524
375248	8.26e-05	7.32e-06	0.3187	4.48418	1.42902	3535.55	ANKRD36	ankyrin repeat domain 36
147912	8.26e-05	7.32e-06	0.2961	4.48403	1.32761	182.43	SIX5	SIX homeobox 5
150468	8.32e-05	7.38e-06	0.7338	4.48237	3.28908	86.66	CKAP2L	cytoskeleton associated protein 2 like
10922	8.32e-05	7.38e-06	0.255	-4.48236	-1.14313	608.92	FASTK	Fas activated serine/threonine kinase
107984526	8.32e-05	7.39e-06	0.8885	-4.48223	-3.98239	67.12	LOC107984526
4716	8.33e-05	7.4e-06	0.5026	-4.48172	-2.25251	891.42	NDUFB10	NADH:ubiquinone oxidoreductase subunit B10
205251	8.33e-05	7.41e-06	0.5657	-4.48152	-2.53541	351.65	MTLN	mitoregulin
51673	8.35e-05	7.43e-06	0.4398	-4.48102	-1.97075	219.45	TPPP3	tubulin polymerization promoting protein family member 3
100874355	8.35e-05	7.44e-06	0.5533	4.48083	2.47923	14.66	ARHGEF9-IT1	ARHGEF9 intronic transcript 1
56910	8.36e-05	7.44e-06	0.3966	-4.48057	-1.77709	3616.88	STARD7	StAR related lipid transfer domain containing 7
133308	8.36e-05	7.45e-06	0.4028	4.48051	1.80474	257.97	SLC9B2	solute carrier family 9 member B2
25824	8.37e-05	7.47e-06	0.219	-4.47992	-0.980935	989.94	PRDX5	peroxiredoxin 5
57474	8.37e-05	7.47e-06	0.1905	4.4798	0.853228	233.33	ZNF490	zinc finger protein 490
51251	8.39e-05	7.49e-06	0.2235	-4.4793	-1.00132	491.7	NT5C3A	5'-nucleotidase, cytosolic IIIA
107985017	8.4e-05	7.5e-06	0.6475	4.47894	2.90028	7.98	LOC107985017	uncharacterized LOC107985017
83733	8.43e-05	7.53e-06	0.2946	-4.47809	-1.31925	104.53	SLC25A18	solute carrier family 25 member 18
65125	8.43e-05	7.54e-06	0.1818	-4.47783	-0.813999	5282.46	WNK1	WNK lysine deficient protein kinase 1
54806	8.46e-05	7.57e-06	0.23	4.47696	1.0298	1158.76	AHI1	Abelson helper integration site 1
101927751	8.46e-05	7.57e-06	0.4582	4.47708	2.0512	447.46	ALDH1A3-AS1	ALDH1A3 antisense RNA 1
9953	8.47e-05	7.58e-06	0.59	4.47661	2.6413	202.87	HS3ST3B1	heparan sulfate-glucosamine 3-sulfotransferase 3B1
105373989	8.49e-05	7.61e-06	0.5301	4.47593	2.3729	24.05	LOC105373989	putative cuticle collagen 91
7419	8.51e-05	7.64e-06	0.4337	-4.47511	-1.94097	2111.25	VDAC3	voltage dependent anion channel 3
23336	8.51e-05	7.63e-06	0.8828	-4.47523	-3.95089	10166.7	SYNM	synemin
143098	8.58e-05	7.71e-06	0.627	-4.4732	-2.80449	503.28	MPP7	MAGUK p55 scaffold protein 7
283459	8.59e-05	7.71e-06	0.2033	4.47304	0.909281	731.43	GATC	glutamyl-tRNA amidotransferase subunit C
2595	8.61e-05	7.74e-06	0.2891	-4.4723	-1.29279	977.7	GANC	glucosidase alpha, neutral C
8087	8.62e-05	7.75e-06	0.4281	-4.47192	-1.91464	6001.81	FXR1	FMR1 autosomal homolog 1
4023	8.71e-05	7.84e-06	0.7022	-4.46949	-3.13837	1286.78	LPL	lipoprotein lipase
401074	8.72e-05	7.85e-06	0.5669	4.46932	2.53353	38.97	LINC00960	long intergenic non-protein coding RNA 960
7227	8.72e-05	7.85e-06	0.6602	4.46916	2.95067	7527.49	TRPS1	transcriptional repressor GATA binding 1
55664	8.73e-05	7.87e-06	0.3274	-4.46876	-1.46303	755.7	CDC37L1	cell division cycle 37 like 1, HSP90 cochaperone
100885789	8.73e-05	7.87e-06	0.8691	-4.46859	-3.88353	80.32	IFNG-AS1	IFNG antisense RNA 1
339751	8.75e-05	7.92e-06	0.487	-4.46723	-2.17571	623.38	MAP3K20-AS1	MAP3K20 antisense RNA 1
11334	8.75e-05	7.92e-06	0.2318	-4.46727	-1.03567	196.45	TUSC2	tumor suppressor 2, mitochondrial calcium regulator
107986162	8.75e-05	7.93e-06	0.3126	-4.46716	-1.39652	87.32	LOC107986162	uncharacterized LOC107986162
6840	8.75e-05	7.92e-06	0.6747	-4.46739	-3.01427	25360.2	SVIL	supervillin
4247	8.75e-05	7.89e-06	0.2297	4.46803	1.02621	340.28	MGAT2	alpha-1,6-mannosyl-glycoprotein 2-beta-N-acetylglucosaminyltransferase
4122	8.75e-05	7.93e-06	0.3725	-4.46711	-1.66393	972.54	MAN2A2	mannosidase alpha class 2A member 2
84264	8.75e-05	7.91e-06	0.4836	4.46764	2.1605	37.13	HAGHL	hydroxyacylglutathione hydrolase like
5609	8.75e-05	7.91e-06	0.2357	-4.46762	-1.05297	286.28	MAP2K7	mitogen-activated protein kinase kinase 7
26974	8.75e-05	7.92e-06	0.3041	4.46731	1.35848	140.59	ZNF285	zinc finger protein 285
9050	8.76e-05	7.94e-06	0.3705	-4.46669	-1.65504	230.73	PSTPIP2	proline-serine-threonine phosphatase interacting protein 2
54360	8.78e-05	7.97e-06	0.7376	4.46602	3.29412	36.27	CYTL1	cytokine like 1
100506860	8.78e-05	7.96e-06	0.5576	-4.46614	-2.49029	362.32	LINC00513	long intergenic non-protein coding RNA 513
64114	8.78e-05	7.98e-06	0.2537	-4.46584	-1.13286	1342.07	TMBIM1	transmembrane BAX inhibitor motif containing 1
643036	8.82e-05	8.02e-06	0.6414	-4.46473	-2.86352	40.26	SLED1	proteoglycan 3, pro eosinophil major basic protein 2 pseudogene
7978	8.82e-05	8.01e-06	0.371	4.46484	1.65637	392.62	MTERF1	mitochondrial transcription termination factor 1
80700	8.82e-05	8.03e-06	0.2338	-4.46445	-1.04371	865.61	UBXN6	UBX domain protein 6
112268240	8.83e-05	8.04e-06	0.6272	4.46402	2.79996	58.45	CCDST	cervical cancer associated DHX9 suppressive transcript
5727	8.83e-05	8.04e-06	0.5646	4.46408	2.5204	877.08	PTCH1	patched 1
79841	8.84e-05	8.05e-06	0.5655	4.46379	2.5245	35.77	AGBL2	AGBL carboxypeptidase 2
33	8.85e-05	8.07e-06	0.7609	-4.46331	-3.39599	138.64	ACADL	acyl-CoA dehydrogenase long chain
144203	8.89e-05	8.11e-06	0.8036	4.46224	3.58603	90.8	OVOS2	alpha-2-macroglobulin like 1 pseudogene
4660	8.94e-05	8.16e-06	0.4757	-4.46103	-2.1223	5362.61	PPP1R12B	protein phosphatase 1 regulatory subunit 12B
2222	8.95e-05	8.17e-06	0.2872	-4.46057	-1.28127	950.22	FDFT1	farnesyl-diphosphate farnesyltransferase 1
80007	8.96e-05	8.19e-06	0.1524	4.46011	0.679513	210.8	C10orf88	chromosome 10 open reading frame 88
79366	8.96e-05	8.2e-06	0.4584	4.46	2.04463	57.48	HMGN5	high mobility group nucleosome binding domain 5
286151	8.98e-05	8.22e-06	0.4973	4.45942	2.21764	13.57	FBXO43	F-box protein 43
56950	9.01e-05	8.25e-06	0.3438	-4.45864	-1.53283	510.18	SMYD2	SET and MYND domain containing 2
1981	9.03e-05	8.27e-06	0.2903	-4.45817	-1.29435	5369.57	EIF4G1	eukaryotic translation initiation factor 4 gamma 1
105378360	9.03e-05	8.28e-06	0.7566	-4.4579	-3.37298	53.45	SYNPO2L-AS1	SYNPO2L antisense RNA 1
997	9.03e-05	8.27e-06	0.2788	-4.45795	-1.24295	396.45	CDC34	cell division cycle 34, ubiqiutin conjugating enzyme
2063	9.03e-05	8.29e-06	0.254	-4.4576	-1.1321	286.4	NR2F6	nuclear receptor subfamily 2 group F member 6
54456	9.03e-05	8.29e-06	0.8013	4.4576	3.57168	45.1	MOV10L1	Mov10 like RISC complex RNA helicase 1
123920	9.07e-05	8.32e-06	0.3167	4.45667	1.41144	253.46	CMTM3	CKLF like MARVEL transmembrane domain containing 3
107986948	9.07e-05	8.33e-06	0.4336	-4.45648	-1.93217	74.18	LOC107986948
168374	9.07e-05	8.34e-06	0.2165	4.45619	0.964914	264.84	ZNF92	zinc finger protein 92
154810	9.07e-05	8.34e-06	0.4033	-4.45614	-1.7971	4249.31	AMOTL1	angiomotin like 1
90557	9.08e-05	8.36e-06	0.5319	4.45582	2.36993	42.2	CCDC74A	coiled-coil domain containing 74A
2118	9.15e-05	8.43e-06	0.5429	4.45399	2.41827	137.76	ETV4	ETS variant transcription factor 4
5987	9.15e-05	8.43e-06	0.2257	4.45385	1.0054	604.2	TRIM27	tripartite motif containing 27
101927401	9.16e-05	8.45e-06	0.78	-4.45356	-3.47359	480.27	LOC101927401	uncharacterized LOC101927401
54996	9.2e-05	8.48e-06	0.5133	-4.45265	-2.28565	175.75	MTARC2	mitochondrial amidoxime reducing component 2
93556	9.21e-05	8.5e-06	0.9292	4.45229	4.13704	156.6	EGFEM1P	EGF like and EMI domain containing 1, pseudogene
401024	9.22e-05	8.51e-06	0.4116	4.45195	1.83228	724.6	FSIP2	fibrous sheath interacting protein 2
387841	9.24e-05	8.54e-06	0.2288	4.45125	1.01849	20.75	RPL13AP20	ribosomal protein L13a pseudogene 20
55075	9.31e-05	8.6e-06	0.4191	-4.44962	-1.8648	5290.17	UACA	uveal autoantigen with coiled-coil domains and ankyrin repeats
400793	9.31e-05	8.61e-06	0.3941	4.44932	1.75365	74.1	C1orf226	chromosome 1 open reading frame 226
2209	9.34e-05	8.64e-06	0.4988	4.44868	2.2188	28.46	FCGR1A	Fc gamma receptor Ia
11272	9.34e-05	8.65e-06	0.3735	4.4485	1.66149	21.29	PRR4	proline rich 4
414777	9.34e-05	8.65e-06	0.2153	4.44835	0.957754	1112.03	HCG18	HLA complex group 18
6659	9.38e-05	8.7e-06	0.3626	4.44726	1.61243	742.97	SOX4	SRY-box transcription factor 4
3698	9.38e-05	8.69e-06	0.4784	-4.44732	-2.12774	35.32	ITIH2	inter-alpha-trypsin inhibitor heavy chain 2
5037	9.48e-05	8.79e-06	0.2275	-4.44493	-1.01112	2802.01	PEBP1	phosphatidylethanolamine binding protein 1
195828	9.48e-05	8.8e-06	0.354	4.44473	1.57352	110.17	ZNF367	zinc finger protein 367
5150	9.49e-05	8.82e-06	0.376	-4.44433	-1.67114	1282.17	PDE7A	phosphodiesterase 7A
10611	9.57e-05	8.89e-06	0.6044	-4.44243	-2.68496	4961.73	PDLIM5	PDZ and LIM domain 5
402	9.61e-05	8.93e-06	0.3214	-4.44148	-1.42742	269.82	ARL2	ADP ribosylation factor like GTPase 2
10954	9.68e-05	9e-06	0.3398	4.43986	1.50849	236.5	PDIA5	protein disulfide isomerase family A member 5
8802	9.75e-05	9.08e-06	0.2453	-4.43803	-1.08859	803.24	SUCLG1	succinate-CoA ligase GDP/ADP-forming subunit alpha
51070	9.79e-05	9.12e-06	0.2848	-4.43705	-1.26354	463.93	NOSIP	nitric oxide synthase interacting protein
105371475	9.8e-05	9.13e-06	0.4511	4.43682	2.00132	117.14	LOC105371475	uncharacterized LOC105371475
1073	9.81e-05	9.15e-06	0.7427	-4.43642	-3.29507	4124.11	CFL2	cofilin 2
9220	9.81e-05	9.14e-06	0.5385	-4.43649	-2.38909	447.95	TIAF1	replaced by ID 399687
9184	9.81e-05	9.16e-06	0.1627	4.43618	0.721921	972.46	BUB3	BUB3 mitotic checkpoint protein
316	9.81e-05	9.17e-06	0.6361	-4.43576	-2.82172	145.53	AOX1	aldehyde oxidase 1
2354	9.81e-05	9.18e-06	0.8625	-4.43575	-3.82604	1875.42	FOSB	FosB proto-oncogene, AP-1 transcription factor subunit
6792	9.81e-05	9.17e-06	0.2403	4.43581	1.06587	497.77	CDKL5	cyclin dependent kinase like 5
29109	9.85e-05	9.22e-06	0.3978	-4.43481	-1.7642	874.38	FHOD1	formin homology 2 domain containing 1
54890	9.86e-05	9.23e-06	0.3913	-4.43444	-1.73502	2309.18	ALKBH5	alkB homolog 5, RNA demethylase
221443	9.88e-05	9.25e-06	0.1676	-4.43394	-0.74298	346.8	OARD1	O-acyl-ADP-ribose deacylase 1
2934	9.92e-05	9.3e-06	0.4545	-4.4329	-2.01461	5997.23	GSN	gelsolin
7316	9.92e-05	9.3e-06	0.3528	-4.43289	-1.56391	26476	UBC	ubiquitin C
83931	0.000101	9.45e-06	0.4264	-4.42931	-1.88862	660.8	STK40	serine/threonine kinase 40
22888	0.000101	9.46e-06	0.176	-4.42926	-0.779625	154.72	UBOX5	U-box domain containing 5
10902	0.000101	9.46e-06	0.1507	4.42905	0.667373	708.67	BRD8	bromodomain containing 8
100287178	0.000102	9.58e-06	0.9009	4.42636	3.98782	45.68	USP17L11	ubiquitin specific peptidase 17 like family member 11
90957	0.000102	9.59e-06	0.1779	4.42613	0.787376	574.71	DHX57	DExH-box helicase 57
100129845	0.000102	9.6e-06	0.4279	4.42599	1.89382	135.52	PCOLCE-AS1	PCOLCE antisense RNA 1
6164	0.000102	9.64e-06	0.217	4.42514	0.960347	2813.53	RPL34	ribosomal protein L34
65244	0.000102	9.64e-06	0.2755	4.42517	1.21918	514.11	SPATS2	spermatogenesis associated serine rich 2
85464	0.000103	9.66e-06	0.494	-4.42457	-2.18583	3339.34	SSH2	slingshot protein phosphatase 2
162972	0.000103	9.68e-06	0.2028	4.42424	0.897344	253.77	ZNF550	zinc finger protein 550
112869	0.000103	9.72e-06	0.2899	-4.42334	-1.28228	168.99	SGF29	SAGA complex associated factor 29
55203	0.000103	9.75e-06	0.5678	4.42269	2.51109	76.19	LGI2	leucine rich repeat LGI family member 2
90649	0.000104	9.79e-06	0.3956	4.42172	1.74922	138.22	ZNF486	zinc finger protein 486
78988	0.000104	9.8e-06	0.2446	-4.42145	-1.08161	317.25	MRPL57	mitochondrial ribosomal protein L57
5532	0.000105	9.9e-06	0.3512	-4.41942	-1.55219	2523.83	PPP3CB	protein phosphatase 3 catalytic subunit beta
114794	0.000105	9.91e-06	0.8643	4.41903	3.81951	125.47	ELFN2	extracellular leucine rich repeat and fibronectin type III domain containing 2
9240	0.000105	9.93e-06	0.2575	4.41864	1.13758	315.29	PNMA1	PNMA family member 1
105379054	0.000105	9.95e-06	0.7337	4.41832	3.24166	69.77	VCAN-AS1	VCAN antisense RNA 1
50944	0.000105	9.96e-06	0.6414	4.41812	2.83394	30.3	SHANK1	SH3 and multiple ankyrin repeat domains 1
1716	0.000106	1e-05	0.22	4.41724	0.971797	180.33	DGUOK	deoxyguanosine kinase
57002	0.000106	1e-05	0.1972	4.417	0.871074	129.23	YAE1	YAE1 maturation factor of ABCE1
1786	0.000106	1e-05	0.2617	4.41687	1.15568	579.44	DNMT1	DNA methyltransferase 1
1785	0.000106	1e-05	0.209	-4.41678	-0.92303	1117.61	DNM2	dynamin 2
729359	0.000106	1e-05	0.9765	-4.41635	-4.31269	3009.97	PLIN4	perilipin 4
9499	0.000106	1.01e-05	1.0352	-4.41566	-4.57091	7551.13	MYOT	myotilin
7730	0.000106	1.01e-05	0.3668	4.41538	1.61963	112.84	ZNF177	zinc finger protein 177
9275	0.000106	1.01e-05	0.2691	-4.41436	-1.18806	301.05	BCL7B	BAF chromatin remodeling complex subunit BCL7B
10284	0.000106	1.01e-05	0.1761	-4.41439	-0.777438	964.91	SAP18	Sin3A associated protein 18
55195	0.000107	1.01e-05	0.4025	-4.41401	-1.77644	14.23	CCDC198	coiled-coil domain containing 198
80279	0.000107	1.02e-05	0.163	4.4136	0.719255	863.87	CDK5RAP3	CDK5 regulatory subunit associated protein 3
651746	0.000107	1.02e-05	0.6683	-4.41331	-2.94942	348.7	ANKRD33B	ankyrin repeat domain 33B
56675	0.000107	1.02e-05	0.2893	4.41309	1.27674	33.91	NRIP3	nuclear receptor interacting protein 3
57409	0.000107	1.02e-05	0.2764	-4.41273	-1.21956	141.47	MIF4GD	MIF4G domain containing
222256	0.000107	1.02e-05	0.5713	4.41202	2.52045	183.5	CDHR3	cadherin related family member 3
7515	0.000107	1.02e-05	0.1407	4.41205	0.620819	256.94	XRCC1	X-ray repair cross complementing 1
5207	0.000107	1.02e-05	0.7384	-4.41209	-3.25772	329.6	PFKFB1	6-phosphofructo-2-kinase/fructose-2,6-biphosphatase 1
4168	0.000107	1.02e-05	0.6925	4.41191	3.05513	38.33	MCF2	MCF.2 cell line derived transforming sequence
1139	0.000107	1.03e-05	0.4948	4.41144	2.18257	71.03	CHRNA7	cholinergic receptor nicotinic alpha 7 subunit
10218	0.000107	1.03e-05	0.4045	-4.41121	-1.78455	108.81	ANGPTL7	angiopoietin like 7
84140	0.000107	1.03e-05	0.34	4.41114	1.49979	147.63	FAM161A	FAM161 centrosomal protein A
8470	0.000107	1.03e-05	0.591	-4.4109	-2.60683	453.14	SORBS2	sorbin and SH3 domain containing 2
79791	0.000107	1.03e-05	0.36	-4.41079	-1.58779	745.11	FBXO31	F-box protein 31
123722	0.000108	1.03e-05	0.66	-4.41039	-2.91086	967.81	FSD2	fibronectin type III and SPRY domain containing 2
114885	0.000108	1.04e-05	0.3809	-4.40958	-1.67975	1039.95	OSBPL11	oxysterol binding protein like 11
51192	0.000108	1.04e-05	0.3516	4.40904	1.55035	76.52	CKLF	chemokine like factor
10641	0.000108	1.04e-05	0.1521	-4.40834	-0.67057	214.59	NPRL2	NPR2 like, GATOR1 complex subunit
8337	0.000108	1.04e-05	0.3896	4.40809	1.7172	508.53	H2AC18	H2A clustered histone 18
85376	0.000108	1.04e-05	0.6663	4.40806	2.93691	12.66	RIMBP3	RIMS binding protein 3
10687	0.000109	1.05e-05	0.7269	4.40752	3.20388	230.74	PNMA2	PNMA family member 2
92335	0.000109	1.05e-05	0.2413	4.4073	1.0634	299.31	STRADA	STE20 related adaptor alpha
8833	0.000109	1.05e-05	0.1834	4.4068	0.808281	1098.86	GMPS	guanine monophosphate synthase
5334	0.000109	1.05e-05	0.6163	-4.40652	-2.71577	775.38	PLCL1	phospholipase C like 1 (inactive)
55151	0.000109	1.05e-05	0.5113	-4.40613	-2.25287	667.63	TMEM38B	transmembrane protein 38B
374291	0.000109	1.05e-05	0.4873	-4.40624	-2.14717	762.44	NDUFS7	NADH:ubiquinone oxidoreductase core subunit S7
9261	0.000109	1.06e-05	0.3469	-4.4055	-1.52848	933.51	MAPKAPK2	MAPK activated protein kinase 2
26086	0.000109	1.06e-05	0.4724	4.40522	2.08116	261.11	GPSM1	G protein signaling modulator 1
105369347	0.000109	1.06e-05	0.3445	-4.40516	-1.51775	39.75	RELA-DT	RELA divergent transcript
783	0.000109	1.06e-05	0.341	4.40501	1.50213	366.37	CACNB2	calcium voltage-gated channel auxiliary subunit beta 2
6397	0.00011	1.06e-05	0.2956	-4.40464	-1.3019	1146.47	SEC14L1	SEC14 like lipid binding 1
723790	0.00011	1.06e-05	0.3859	4.40373	1.69927	514.65	H2AC19	H2A clustered histone 19
64766	0.00011	1.07e-05	0.157	4.4034	0.691148	522.37	S100PBP	S100P binding protein
100129405	0.00011	1.07e-05	0.2436	4.40322	1.07259	178.49	MSTO2P	misato family member 2, pseudogene
53405	0.00011	1.07e-05	1.0353	-4.40317	-4.55863	4445.31	CLIC5	chloride intracellular channel 5
4134	0.00011	1.07e-05	0.5854	-4.40295	-2.57754	14371.5	MAP4	microtubule associated protein 4
79788	0.000111	1.07e-05	0.3247	4.40196	1.4291	68.39	ZNF665	zinc finger protein 665
6150	0.000111	1.08e-05	0.2598	-4.4014	-1.14352	182.18	MRPL23	mitochondrial ribosomal protein L23
23205	0.000111	1.08e-05	0.3074	-4.40137	-1.35294	220.04	ACSBG1	acyl-CoA synthetase bubblegum family member 1
142678	0.000111	1.08e-05	0.3475	-4.40062	-1.52905	959.79	MIB2	MIB E3 ubiquitin protein ligase 2
144347	0.000111	1.08e-05	0.6055	4.40007	2.66416	95.49	RFLNA	refilin A
23093	0.000112	1.09e-05	0.2035	4.39849	0.894895	494.44	TTLL5	tubulin tyrosine ligase like 5
342892	0.000112	1.09e-05	0.2354	4.39821	1.03545	166.74	ZNF850	zinc finger protein 850
647310	0.000113	1.1e-05	0.3676	4.39628	1.61589	27.48	TEX22	testis expressed 22
513	0.000113	1.1e-05	0.4319	-4.39617	-1.89877	556.57	ATP5F1D	ATP synthase F1 subunit delta
83719	0.000113	1.1e-05	0.2694	-4.39585	-1.18427	384.98	YPEL3	yippee like 3
4573	0.000114	1.11e-05	0.5185	-4.39474	-2.27888	64.92	TRNR	tRNA-Arg
107986249	0.000114	1.11e-05	0.6594	-4.39428	-2.89772	19.4	LOC107986249	uncharacterized LOC107986249
2762	0.000115	1.12e-05	0.2714	4.39239	1.19211	316	GMDS	GDP-mannose 4,6-dehydratase
107986148	0.000115	1.12e-05	0.5405	-4.39224	-2.3741	252.78	LOC107986148	replaced by ID 25976
113201	0.000115	1.12e-05	0.1702	4.39216	0.747645	1572.59	GOLM2	golgi membrane protein 2
51181	0.000115	1.12e-05	0.286	-4.39181	-1.25608	241.75	DCXR	dicarbonyl and L-xylulose reductase
4209	0.000116	1.13e-05	0.3944	-4.39002	-1.73135	1392.83	MEF2D	myocyte enhancer factor 2D
100874006	0.000116	1.14e-05	0.2423	4.38944	1.06361	128.19	TTC3-AS1	TTC3 antisense RNA 1
55827	0.000116	1.14e-05	0.5092	-4.38899	-2.23506	5218.23	DCAF6	DDB1 and CUL4 associated factor 6
107986161	0.000117	1.14e-05	0.8011	-4.38831	-3.51565	62.61	LOC107986161
100528018	0.000117	1.14e-05	0.2559	-4.38814	-1.12293	181.28	ARL2-SNX15	ARL2-SNX15 readthrough (NMD candidate)
9351	0.000117	1.14e-05	0.4082	-4.38814	-1.79122	347.04	NHERF2	NHERF family PDZ scaffold protein 2
55110	0.000117	1.15e-05	0.3264	4.38764	1.43224	231.14	MAGOHB	mago homolog B, exon junction complex subunit
23549	0.000117	1.15e-05	0.1786	-4.38744	-0.783453	482.88	DNPEP	aspartyl aminopeptidase
9524	0.000117	1.15e-05	0.3425	-4.38736	-1.5027	805.37	TECR	trans-2,3-enoyl-CoA reductase
219902	0.000117	1.15e-05	0.359	4.38724	1.57506	109.64	TLCD5	TLC domain containing 5
65078	0.000117	1.15e-05	0.5809	4.38683	2.54814	55.07	RTN4R	reticulon 4 receptor
1580	0.000117	1.15e-05	1.33	-4.38652	-5.83408	474.02	CYP4B1	cytochrome P450 family 4 subfamily B member 1
7587	0.000117	1.15e-05	0.2035	4.38593	0.892714	1181.95	ZNF37A	zinc finger protein 37A
25902	0.000117	1.16e-05	0.4977	4.38576	2.18296	247.71	MTHFD1L	methylenetetrahydrofolate dehydrogenase (NADP+ dependent) 1 like
10940	0.000117	1.16e-05	0.2325	4.38554	1.01969	158.1	POP1	POP1 homolog, ribonuclease P/MRP subunit
100462953	0.000118	1.16e-05	0.3163	-4.38489	-1.38687	162.93	MICOS10P1	MICOS10 pseudogene 1
9149	0.000118	1.17e-05	0.5152	-4.38357	-2.2584	672.16	DYRK1B	dual specificity tyrosine phosphorylation regulated kinase 1B
5648	0.000119	1.17e-05	0.6256	-4.38258	-2.74188	216.06	MASP1	MBL associated serine protease 1
375790	0.000119	1.18e-05	0.4431	4.38209	1.94169	904.27	AGRN	agrin
83547	0.00012	1.18e-05	0.5592	-4.381	-2.44981	216.59	RILP	Rab interacting lysosomal protein
64067	0.00012	1.18e-05	0.5962	4.38078	2.61197	265.56	NPAS3	neuronal PAS domain protein 3
100287036	0.00012	1.19e-05	0.4764	-4.38019	-2.08688	30.96	LOC100287036	uncharacterized LOC100287036
90141	0.00012	1.19e-05	0.2348	4.37997	1.02855	88.66	EFCAB11	EF-hand calcium binding domain 11
1441	0.00012	1.19e-05	0.7456	-4.37981	-3.26579	112.24	CSF3R	colony stimulating factor 3 receptor
60674	0.00012	1.19e-05	0.4102	4.37954	1.79656	970.73	GAS5	growth arrest specific 5
10294	0.000121	1.2e-05	0.1679	-4.37842	-0.735355	1123.05	DNAJA2	DnaJ heat shock protein family (Hsp40) member A2
147807	0.000121	1.19e-05	0.3261	-4.37851	-1.42773	114	ZNF524	zinc finger protein 524
414918	0.000121	1.2e-05	0.2848	4.37821	1.24709	54.63	DENND6B	DENN domain containing 6B
81567	0.000121	1.2e-05	0.2646	4.37778	1.15819	642.38	TXNDC5	thioredoxin domain containing 5
101928266	0.000121	1.2e-05	0.7674	4.37754	3.35942	43.5	LOC101928266	uncharacterized LOC101928266
102724545	0.000121	1.2e-05	0.3408	4.37669	1.49158	53.15	LOC102724545	uncharacterized LOC102724545
150159	0.000121	1.21e-05	0.255	4.37635	1.116	55.6	SLC9B1	solute carrier family 9 member B1
152519	0.000122	1.21e-05	0.7997	-4.37571	-3.4993	113.14	NIPAL1	NIPA like domain containing 1
112268089	0.000122	1.21e-05	0.2422	4.37534	1.05977	67.51	GAPDH-DT	GAPDH divergent transcript
29018	0.000122	1.21e-05	0.2666	-4.37555	-1.16668	41.1	FOXN3-AS2	FOXN3 antisense RNA 2
6450	0.000122	1.21e-05	0.885	-4.37539	-3.87226	805.93	SH3BGR	SH3 domain binding glutamate rich protein
50484	0.000122	1.21e-05	0.3392	-4.37517	-1.48394	957.6	RRM2B	ribonucleotide reductase regulatory TP53 inducible subunit M2B
9984	0.000122	1.22e-05	0.1806	4.37395	0.789914	723.85	THOC1	THO complex subunit 1
7579	0.000123	1.22e-05	0.1757	4.37374	0.768626	245.51	ZSCAN20	zinc finger and SCAN domain containing 20
79157	0.000123	1.23e-05	0.11	-4.37255	-0.480869	588.03	MFSD11	major facilitator superfamily domain containing 11
11014	0.000123	1.23e-05	0.247	4.37185	1.07988	1360.2	KDELR2	KDEL endoplasmic reticulum protein retention receptor 2
253714	0.000124	1.24e-05	0.3469	4.37118	1.51614	288.14	MMS22L	MMS22 like, DNA repair protein
89	0.000124	1.24e-05	1.2755	-4.37017	-5.57419	4129.22	ACTN3	actinin alpha 3
2775	0.000124	1.24e-05	0.4696	-4.37026	-2.05236	32.82	GNAO1	G protein subunit alpha o1
575	0.000125	1.25e-05	0.8269	4.36895	3.61277	170.5	ADGRB1	adhesion G protein-coupled receptor B1
51310	0.000125	1.25e-05	0.4125	4.36863	1.802	257.06	SLC22A17	solute carrier family 22 member 17
83989	0.000125	1.26e-05	0.1994	4.36755	0.871058	1354.63	FAM172A	family with sequence similarity 172 member A
[truncated: 17,963 more rows]

## Sheet: Table S2
Table S2: Predicted B-Cell Epitopes (IEDB Analyzed)
#	Start	End	Peptide	Length
1	8	28	SHSLLRLPLLQLLLLVVQAVG	21
2	42	49	EDVVIERY	8
3	88	98	LVAIVVGVGRL	11
4	116	125	RLIVPPHLGY	10
5	130	139	LAGLIPPDAT	10
6	141	149	YFDVVLLDV	9
7	155	170	TVQVSTLLRPPHCPRM	16
8	230	237	IIPPFLAY	8
9	243	262	GTVIPPQASLVFHVLLIDVH	20
10	267	282	AVQLETLELPPGCVRR	16
11	343	348	IPPHLA	6
12	360	373	GSAVLIFNVHVIDF	14
13	376	383	PADVVEIR	8
14	399	411	GDFVRYHYNCSLL	13
15	453	462	QLIVPPHLAH	10
16	472	483	GSAVLLFEVELV	12
17	491	499	TGYLFVWHK	9

## Sheet: Table S3
Table S3:Predicted MHC-I Epitopes (IEDB Analyzed)
allele seq_	num start	end	length	peptide	peptide	score percenti	le_rank
HLA-B*07:02	1	2	11	10	FPAGPPSHSL	0.971567	0.02
HLA-B*53:01	1	489	497	9	LPTGYLFVW	0.959571	0.01
HLA-B*15:01	1	59	67	9	VQMGDFVRY	0.955587	0.01
HLA-A*68:01	1	189	197	9	TSFDTSYSK	0.954608	0.03
HLA-A*68:01	1	378	387	10	DVVEIRTLSR	0.953504	0.03
HLA-A*68:01	1	301	309	9	TLFDSSYSR	0.952118	0.03
HLA-A*11:01	1	189	197	9	TSFDTSYSK	0.951016	0.01
HLA-A*03:01	1	536	545	10	RLMPGQDPEK	0.9467 0.02
HLA-A*30:02	1	341	349	9	ITIPPHLAY	0.941727	0.01
HLA-B*15:01	1	341	349	9	ITIPPHLAY	0.941316	0.01
HLA-A*68:01	1	154	163	10	DTVQVSTLLR	0.940732	0.04
HLA-B*15:01	1	229	237	9	IIIPPFLAY	0.939135	0.01
HLA-A*68:02	1	244	252	9	TVIPPQASL	0.9353 0.01
HLA-B*57:01	1	341	349	9	ITIPPHLAY	0.932037	0.08
HLA-A*30:02	1	305	313	9	SSYSRNHTY	0.931253	0.01
HLA-A*26:01	1	58	67	10	EVQMGDFVRY	0.927895	0.02
HLA-A*11:01	1	188	197	10	GTSFDTSYSK	0.92385 0.01
HLA-B*40:01	1	152	161	10	KEDTVQVSTL	0.921958	0.06
HLA-B*35:01	1	341	349	9	ITIPPHLAY	0.914731	0.04
HLA-B*15:01	1	340	349	10	RITIPPHLAY	0.914243	0.02
HLA-B*58:01	1	341	349	9	ITIPPHLAY	0.912424	0.06
HLA-B*15:01	1	132	141	10	GLIPPDATLY	0.907836	0.02
HLA-B*35:01	1	2	11	10	FPAGPPSHSL	0.903344	0.04
HLA-B*15:01	1	116	125	10	RLIVPPHLGY	0.899951	0.02
HLA-A*30:02	1	340	349	10	RITIPPHLAY	0.899536	0.01
HLA-A*68:02	1	244	253	10	TVIPPQASLV	0.895334	0.02
HLA-B*35:01	1	134	142	9	IPPDATLYF	0.895015	0.04
HLA-A*01:01	1	341	349	9	ITIPPHLAY	0.880942	0.04
HLA-A*68:01	1	300	309	10	GTLFDSSYSR	0.877414	0.11
HLA-B*40:01	1	485	494	10	REDGLPTGYL	0.875829	0.07
HLA-B*15:01	1	117	125	9	LIVPPHLGY	0.875072	0.03
HLA-B*57:01	1	340	349	10	RITIPPHLAY	0.873691	0.14
HLA-A*68:01	1	155	163	9	TVQVSTLLR	0.869813	0.12
HLA-B*35:01	1	358	366	9	IPGSAVLIF	0.869109	0.05
HLA-B*35:01	1	517	525	9	VPPEEFSTF	0.86804 0.05
HLA-B*53:01	1	470	478	9	VPGSAVLLF	0.866704	0.03
HLA-A*01:01	1	170	179	10	MVQDGDFVRY	0.862692	0.05
HLA-A*30:02	1	229	237	9	IIIPPFLAY	0.859866	0.01
HLA-B*44:03	1	485	493	9	REDGLPTGY	0.858858	0.05
HLA-B*57:01	1	305	313	9	SSYSRNHTY	0.851936	0.16
HLA-B*15:01	1	305	313	9	SSYSRNHTY	0.850806	0.04
HLA-A*24:02	1	315	323	9	TYIGQGYII	0.84853 0.04
HLA-B*35:01	1	246	254	9	IPPQASLVF	0.848271	0.06
HLA-A*68:01	1	170	178	9	MVQDGDFVR	0.838054	0.16
HLA-B*53:01	1	134	142	9	IPPDATLYF	0.831885	0.03
HLA-A*30:02	1	193	201	9	TSYSKGGTY	0.829956	0.02
HLA-A*02:01	1	132	140	9	GLIPPDATL	0.82913 0.06
HLA-B*07:02	1	51	59	9	IPRACPREV	0.828397	0.07
HLA-A*30:02	1	116	125	10	RLIVPPHLGY	0.827871	0.02
HLA-B*35:01	1	229	237	9	IIIPPFLAY	0.826834	0.07
HLA-B*53:01	1	358	366	9	IPGSAVLIF	0.824218	0.03
HLA-A*31:01	1	301	309	9	TLFDSSYSR	0.818914	0.06
HLA-A*30:02	1	59	67	9	VQMGDFVRY	0.818516	0.02
HLA-A*26:01	1	341	349	9	ITIPPHLAY	0.809581	0.04
HLA-A*68:01	1	58	66	9	EVQMGDFVR	0.807117	0.2
HLA-B*44:03	1	41	49	9	LEDVVIERY	0.804379	0.08
HLA-B*15:01	1	228	237	10	KIIIPPFLAY	0.803641	0.07
HLA-A*68:02	1	154	162	9	DTVQVSTLL	0.802018	0.05
HLA-B*15:01	1	409	417	9	SLLDGTQLF	0.798084	0.07
HLA-A*33:01	1	378	387	10	DVVEIRTLSR	0.796726	0.03
HLA-A*11:01	1	341	349	9	ITIPPHLAY	0.792214	0.08
HLA-A*24:02	1	203	211	9	TYVGSGWLI	0.792093	0.06
HLA-A*33:01	1	301	309	9	TLFDSSYSR	0.79041 0.03
HLA-B*35:01	1	470	478	9	VPGSAVLLF	0.785498	0.08
HLA-A*68:01	1	394	403	10	ETTKLGDFVR	0.783153	0.22
HLA-B*44:02	1	485	493	9	REDGLPTGY	0.782759	0.06
HLA-A*31:01	1	161	169	9	LLRPPHCPR	0.781947	0.07
HLA-A*68:01	1	89	97	9	VAIVVGVGR	0.781773	0.22
HLA-A*23:01	1	315	323	9	TYIGQGYII	0.780555	0.05
HLA-B*53:01	1	2	11	10	FPAGPPSHSL	0.780167	0.04
HLA-B*15:01	1	193	201	9	TSYSKGGTY	0.771721	0.08
HLA-B*58:01	1	340	349	10	RITIPPHLAY	0.770421	0.14
HLA-B*51:01	1	14	22	9	LPLLQLLLL	0.760357	0.05
HLA-A*01:01	1	305	313	9	SSYSRNHTY	0.757714	0.08
HLA-A*03:01	1	116	125	10	RLIVPPHLGY	0.755605	0.13
HLA-A*03:01	1	188	197	10	GTSFDTSYSK	0.751473	0.13
HLA-A*26:01	1	192	201	10	DTSYSKGGTY	0.74975 0.05
HLA-A*26:01	1	229	237	9	IIIPPFLAY	0.748018	0.05
HLA-B*40:01	1	350	358	9	GENGTGDKI	0.747265	0.14
HLA-B*51:01	1	2	11	10	FPAGPPSHSL	0.74321 0.06
HLA-A*30:02	1	117	125	9	LIVPPHLGY	0.741833	0.04
HLA-A*30:02	1	228	237	10	KIIIPPFLAY	0.739565	0.04
HLA-B*40:01	1	238	246	9	GEKGYGTVI	0.736679	0.14
HLA-A*02:06	1	244	252	9	TVIPPQASL	0.733512	0.1
HLA-B*58:01	1	305	313	9	SSYSRNHTY	0.733039	0.16
HLA-A*02:01	1	139	147	9	TLYFDVVLL	0.729775	0.12
HLA-A*68:01	1	395	403	9	TTKLGDFVR	0.727967	0.28
HLA-A*32:01	1	341	349	9	ITIPPHLAY	0.727223	0.03
HLA-A*68:01	1	25	33	9	QAVGRGLGR	0.727014	0.28
HLA-A*03:01	1	189	197	9	TSFDTSYSK	0.725512	0.14
HLA-A*02:01	1	87	95	9	TLVAIVVGV	0.723145	0.12
HLA-A*26:01	1	244	252	9	TVIPPQASL	0.720293	0.06
HLA-A*11:01	1	300	309	10	GTLFDSSYSR	0.71933 0.13
HLA-A*02:03	1	132	140	9	GLIPPDATL	0.718897	0.09
HLA-A*01:01	1	171	179	9	VQDGDFVRY	0.717883	0.09
HLA-B*53:01	1	517	525	9	VPPEEFSTF	0.717228	0.05
HLA-A*03:01	1	340	349	10	RITIPPHLAY	0.713871	0.15
HLA-A*68:01	1	274	282	9	ELPPGCVRR	0.712366	0.3
HLA-A*23:01	1	203	211	9	TYVGSGWLI	0.711318	0.08
HLA-B*15:01	1	414	422	9	TQLFTSHDY	0.710136	0.12
HLA-A*11:01	1	229	237	9	IIIPPFLAY	0.707028	0.13
HLA-A*26:01	1	516	525	10	EVPPEEFSTF	0.703961	0.06
HLA-B*51:01	1	137	145	9	DATLYFDVV	0.70383 0.07
HLA-A*02:06	1	452	460	9	RQLIVPPHL	0.700084	0.11
HLA-A*03:01	1	229	237	9	IIIPPFLAY	0.6985 0.16
HLA-A*02:06	1	434	443	10	KVIEGLDTGL	0.697546	0.11
HLA-B*44:02	1	41	49	9	LEDVVIERY	0.697085	0.1
HLA-A*68:02	1	394	402	9	ETTKLGDFV	0.693074	0.08
HLA-A*24:02	1	178	186	9	RYHYNGTLL	0.688558	0.11
HLA-A*30:02	1	171	179	9	VQDGDFVRY	0.677245	0.06
HLA-A*03:01	1	228	237	10	KIIIPPFLAY	0.674667	0.18
HLA-A*11:01	1	536	545	10	RLMPGQDPEK	0.67433 0.16
HLA-B*35:01	1	305	313	9	SSYSRNHTY	0.673504	0.13
HLA-A*02:03	1	87	95	9	TLVAIVVGV	0.672325	0.11
HLA-A*26:01	1	117	125	9	LIVPPHLGY	0.671725	0.06
HLA-A*02:06	1	132	140	9	GLIPPDATL	0.67095 0.12
HLA-A*32:01	1	340	349	10	RITIPPHLAY	0.669425	0.05
HLA-B*15:01	1	195	204	10	YSKGGTYDTY	0.664743	0.16
HLA-A*02:01	1	475	483	9	VLLFEVELV	0.66435 0.15
HLA-B*44:03	1	484	493	10	SREDGLPTGY	0.661676	0.15
HLA-A*11:01	1	301	309	9	TLFDSSYSR	0.658773	0.16
HLA-B*53:01	1	246	254	9	IPPQASLVF	0.657525	0.07
HLA-A*68:02	1	86	95	10	NTLVAIVVGV	0.649831	0.11
HLA-A*32:01	1	305	313	9	SSYSRNHTY	0.649702	0.05
HLA-B*57:01	1	71	79	9	GTFEDGKKF	0.649588	0.35
HLA-A*11:01	1	340	349	10	RITIPPHLAY	0.647589	0.18
HLA-A*11:01	1	305	313	9	SSYSRNHTY	0.646974	0.18
HLA-A*68:02	1	271	280	10	ETLELPPGCV	0.645484	0.11
HLA-A*30:02	1	283	291	9	AGAGDFMRY	0.644602	0.08
HLA-B*40:01	1	389	398	10	SETCNETTKL	0.640924	0.19
HLA-A*68:02	1	522	530	9	FSTFIKAQV	0.639605	0.11
HLA-A*01:01	1	61	69	9	MGDFVRYHY	0.63911 0.12
HLA-A*01:01	1	307	316	10	YSRNHTYNTY	0.635834	0.12
HLA-B*51:01	1	517	525	9	VPPEEFSTF	0.634155	0.11
HLA-B*51:01	1	134	142	9	IPPDATLYF	0.634134	0.11
HLA-A*01:01	1	193	201	9	TSYSKGGTY	0.627311	0.12
HLA-A*30:02	1	397	406	10	KLGDFVRYHY	0.62627 0.09
HLA-A*32:01	1	409	417	9	SLLDGTQLF	0.624566	0.05
HLA-A*68:02	1	369	377	9	HVIDFHNPA	0.62421 0.12
HLA-A*30:02	1	414	422	9	TQLFTSHDY	0.618882	0.1
HLA-A*01:01	1	195	204	10	YSKGGTYDTY	0.615966	0.13
HLA-A*31:01	1	300	309	10	GTLFDSSYSR	0.615072	0.22
HLA-B*15:01	1	171	179	9	VQDGDFVRY	0.61279 0.21
HLA-A*02:06	1	87	95	9	TLVAIVVGV	0.610232	0.16
HLA-B*35:01	1	117	125	9	LIVPPHLGY	0.609119	0.16
HLA-A*68:01	1	188	197	10	GTSFDTSYSK	0.607606	0.45
HLA-A*31:01	1	155	163	9	TVQVSTLLR	0.600049	0.23
HLA-A*26:01	1	154	162	9	DTVQVSTLL	0.599273	0.08
HLA-A*03:01	1	341	349	9	ITIPPHLAY	0.596268	0.25
HLA-A*30:02	1	282	291	10	RAGAGDFMRY	0.589591	0.11
HLA-A*30:01	1	305	313	9	SSYSRNHTY	0.587818	0.08
HLA-A*26:01	1	305	313	9	SSYSRNHTY	0.584329	0.09
HLA-A*11:01	1	155	163	9	TVQVSTLLR	0.583735	0.22
HLA-A*68:02	1	153	162	10	EDTVQVSTLL	0.582908	0.14
HLA-A*03:01	1	397	405	9	KLGDFVRYH	0.575587	0.27
HLA-A*11:01	1	562	570	9	ITVDELKLK	0.574205	0.23
HLA-A*32:01	1	229	237	9	IIIPPFLAY	0.573318	0.07
HLA-A*03:01	1	257	265	9	LLIDVHNPK	0.573086	0.27
HLA-A*11:01	1	144	152	9	VVLLDVWNK	0.571927	0.23
HLA-A*31:01	1	160	169	10	TLLRPPHCPR	0.570584	0.27
HLA-A*02:01	1	488	496	9	GLPTGYLFV	0.570361	0.21
HLA-A*02:03	1	488	496	9	GLPTGYLFV	0.568052	0.19
HLA-A*30:02	1	132	141	10	GLIPPDATLY	0.563519	0.12
HLA-A*31:01	1	48	57	10	RYHIPRACPR	0.561499	0.28
HLA-B*07:02	1	244	252	9	TVIPPQASL	0.560641	0.2
HLA-B*51:01	1	246	254	9	IPPQASLVF	0.558535	0.15
HLA-A*02:06	1	362	370	9	AVLIFNVHV	0.558234	0.19
HLA-A*03:01	1	301	309	9	TLFDSSYSR	0.555427	0.28
HLA-A*68:02	1	81	89	9	SSYDRNTLV	0.555059	0.15
HLA-B*07:02	1	33	41	9	RASPAGGPL	0.552561	0.21
HLA-B*07:02	1	246	254	9	IPPQASLVF	0.552497	0.21
HLA-A*30:02	1	195	204	10	YSKGGTYDTY	0.549127	0.14
HLA-A*68:01	1	88	97	10	LVAIVVGVGR	0.545829	0.57
HLA-A*68:01	1	341	349	9	ITIPPHLAY	0.542358	0.57
HLA-A*01:01	1	133	141	9	LIPPDATLY	0.541087	0.18
HLA-A*33:01	1	154	163	10	DTVQVSTLLR	0.540575	0.14
HLA-A*30:02	1	307	316	10	YSRNHTYNTY	0.540215	0.14
HLA-B*15:01	1	307	316	10	YSRNHTYNTY	0.540173	0.25
HLA-B*44:02	1	484	493	10	SREDGLPTGY	0.535509	0.17
HLA-A*68:02	1	260	268	9	DVHNPKDAV	0.534348	0.17
HLA-A*01:01	1	398	406	9	LGDFVRYHY	0.533645	0.18
HLA-A*11:01	1	561	570	10	KITVDELKLK	0.53106 0.27
HLA-A*01:01	1	304	313	10	DSSYSRNHTY	0.530088	0.18
HLA-B*40:01	1	57	65	9	REVQMGDFV	0.526861	0.25
HLA-A*02:06	1	321	330	10	YIIPGMDQGL	0.524007	0.22
HLA-A*30:01	1	189	197	9	TSFDTSYSK	0.521623	0.12
HLA-A*02:03	1	139	147	9	TLYFDVVLL	0.518758	0.22
HLA-A*68:01	1	375	383	9	NPADVVEIR	0.516332	0.62
HLA-A*03:01	1	305	313	9	SSYSRNHTY	0.514427	0.32
HLA-A*24:02	1	365	373	9	IFNVHVIDF	0.507379	0.19
HLA-B*51:01	1	517	526	10	VPPEEFSTFI	0.506759	0.18
HLA-A*33:01	1	155	163	9	TVQVSTLLR	0.505717	0.16
HLA-A*23:01	1	409	417	9	SLLDGTQLF	0.505684	0.16
HLA-A*01:01	1	173	181	9	DGDFVRYHY	0.503066	0.19
HLA-A*26:01	1	193	201	9	TSYSKGGTY	0.502844	0.11
HLA-A*31:01	1	395	403	9	TTKLGDFVR	0.502273	0.36
HLA-A*23:01	1	178	186	9	RYHYNGTLL	0.502159	0.16
HLA-A*32:01	1	116	125	10	RLIVPPHLGY	0.501913	0.1
HLA-A*02:06	1	495	503	9	FVWHKDPPA	0.501245	0.25
HLA-A*30:02	1	170	179	10	MVQDGDFVRY	0.499164	0.17
HLA-A*11:01	1	204	212	9	YVGSGWLIK	0.498029	0.3
HLA-B*51:01	1	538	547	10	MPGQDPEKTI	0.497203	0.19
HLA-B*07:02	1	517	525	9	VPPEEFSTF	0.495817	0.25
HLA-A*68:01	1	562	570	9	ITVDELKLK	0.494692	0.65
HLA-B*58:01	1	71	79	9	GTFEDGKKF	0.493513	0.33
HLA-A*01:01	1	340	349	10	RITIPPHLAY	0.493463	0.19
HLA-A*30:01	1	536	545	10	RLMPGQDPEK	0.490319	0.14
HLA-A*11:01	1	257	265	9	LLIDVHNPK	0.487704	0.31
HLA-A*31:01	1	44	53	10	VVIERYHIPR	0.485986	0.38
HLA-B*15:01	1	133	141	9	LIPPDATLY	0.484414	0.31
HLA-A*68:02	1	390	398	9	ETCNETTKL	0.482588	0.21
HLA-A*68:01	1	374	383	10	HNPADVVEIR	0.481116	0.68
HLA-B*53:01	1	14	22	9	LPLLQLLLL	0.476669	0.15
HLA-A*02:01	1	19	27	9	LLLLVVQAV	0.475488	0.28
HLA-A*23:01	1	365	373	9	IFNVHVIDF	0.475034	0.18
HLA-A*03:01	1	561	570	10	KITVDELKLK	0.473896	0.38
HLA-A*11:01	1	228	237	10	KIIIPPFLAY	0.472692	0.33
HLA-A*33:01	1	274	282	9	ELPPGCVRR	0.471617	0.19
HLA-B*15:01	1	234	242	9	FLAYGEKGY	0.470587	0.33
HLA-B*08:01	1	11	19	9	LLRLPLLQL	0.470046	0.17
HLA-A*02:06	1	409	417	9	SLLDGTQLF	0.468816	0.29
HLA-A*33:01	1	58	66	9	EVQMGDFVR	0.467362	0.2
HLA-B*57:01	1	9	17	9	HSLLRLPLL	0.465466	0.58
HLA-B*15:01	1	170	179	10	MVQDGDFVRY	0.463355	0.35
HLA-A*33:01	1	395	403	9	TTKLGDFVR	0.462316	0.2
HLA-B*51:01	1	358	366	9	IPGSAVLIF	0.461065	0.23
HLA-A*68:02	1	87	95	9	TLVAIVVGV	0.460096	0.22
HLA-A*30:02	1	395	404	10	TTKLGDFVRY	0.459062	0.2
HLA-A*26:01	1	170	179	10	MVQDGDFVRY	0.45735 0.14
HLA-A*02:03	1	244	252	9	TVIPPQASL	0.4565 0.28
HLA-A*32:01	1	228	237	10	KIIIPPFLAY	0.455998	0.13
HLA-A*02:01	1	438	446	9	GLDTGLQGM	0.454686	0.31
HLA-A*30:01	1	340	349	10	RITIPPHLAY	0.454637	0.18
HLA-B*35:01	1	489	497	9	LPTGYLFVW	0.454351	0.27
HLA-A*24:02	1	409	417	9	SLLDGTQLF	0.453851	0.22
HLA-B*51:01	1	249	257	9	QASLVFHVL	0.453361	0.24
HLA-B*40:01	1	574	582	9	DEERVHEEL	0.450669	0.31
HLA-B*57:01	1	195	204	10	YSKGGTYDTY	0.450582	0.61
HLA-A*68:01	1	58	67	10	EVQMGDFVRY	0.450198	0.73
HLA-A*24:02	1	403	411	9	RYHYNCSLL	0.44733 0.23
HLA-A*26:01	1	133	141	9	LIPPDATLY	0.445871	0.14
HLA-A*68:01	1	44	53	10	VVIERYHIPR	0.443497	0.75
HLA-B*57:01	1	307	316	10	YSRNHTYNTY	0.443286	0.62
HLA-A*33:01	1	161	169	9	LLRPPHCPR	0.442337	0.22
HLA-A*02:06	1	475	483	9	VLLFEVELV	0.439565	0.34
HLA-A*68:02	1	314	322	9	NTYIGQGYI	0.438741	0.24
HLA-A*30:02	1	308	316	9	SRNHTYNTY	0.438187	0.23
HLA-A*33:01	1	170	178	9	MVQDGDFVR	0.432154	0.23
HLA-A*03:01	1	204	212	9	YVGSGWLIK	0.431936	0.43
HLA-A*02:03	1	251	259	9	SLVFHVLLI	0.431405	0.3
HLA-A*26:01	1	304	313	10	DSSYSRNHTY	0.431133	0.15
HLA-A*02:06	1	474	482	9	AVLLFEVEL	0.42769 0.34
HLA-B*35:01	1	187	195	9	DGTSFDTSY	0.424982	0.3
HLA-A*01:01	1	285	293	9	AGDFMRYHY	0.424061	0.25
HLA-A*68:01	1	143	152	10	DVVLLDVWNK	0.422048	0.8
HLA-B*15:01	1	71	79	9	GTFEDGKKF	0.421353	0.41
HLA-B*53:01	1	133	142	10	LIPPDATLYF	0.419263	0.17
HLA-A*26:01	1	395	404	10	TTKLGDFVRY	0.418728	0.16
HLA-B*07:02	1	134	142	9	IPPDATLYF	0.418563	0.32
HLA-B*51:01	1	470	478	9	VPGSAVLLF	0.41624 0.28
HLA-A*31:01	1	170	178	9	MVQDGDFVR	0.414155	0.5
HLA-B*51:01	1	51	59	9	IPRACPREV	0.413423	0.29
HLA-A*32:01	1	452	460	9	RQLIVPPHL	0.411488	0.15
HLA-A*02:06	1	81	89	9	SSYDRNTLV	0.408597	0.37
HLA-A*02:06	1	488	496	9	GLPTGYLFV	0.408329	0.37
HLA-B*07:02	1	35	44	10	SPAGGPLEDV	0.408105	0.33
HLA-A*02:03	1	434	443	10	KVIEGLDTGL	0.407948	0.33
HLA-B*07:02	1	14	22	9	LPLLQLLLL	0.407091	0.33
HLA-A*02:06	1	244	253	10	TVIPPQASLV	0.406815	0.37
HLA-A*01:01	1	395	404	10	TTKLGDFVRY	0.406758	0.26
HLA-A*30:02	1	133	141	9	LIPPDATLY	0.406738	0.26
HLA-B*35:01	1	170	179	10	MVQDGDFVRY	0.405839	0.31
HLA-B*08:01	1	9	17	9	HSLLRLPLL	0.405221	0.23
HLA-A*02:06	1	369	377	9	HVIDFHNPA	0.40464 0.37
HLA-B*07:02	1	358	366	9	IPGSAVLIF	0.404177	0.34
HLA-B*35:01	1	133	142	10	LIPPDATLYF	0.403788	0.31
HLA-A*68:02	1	148	156	9	DVWNKEDTV	0.402773	0.27
HLA-A*01:01	1	192	201	10	DTSYSKGGTY	0.402338	0.27
HLA-A*30:02	1	60	69	10	QMGDFVRYHY	0.401241	0.27
HLA-B*15:01	1	58	67	10	EVQMGDFVRY	0.401233	0.43
HLA-B*57:01	1	229	237	9	IIIPPFLAY	0.40064 0.7
HLA-B*15:01	1	452	460	9	RQLIVPPHL	0.3991 0.43
HLA-B*57:01	1	408	417	10	CSLLDGTQLF	0.39799 0.7
HLA-A*30:01	1	341	349	9	ITIPPHLAY	0.397647	0.26
HLA-B*58:01	1	295	303	9	GSLMDGTLF	0.392936	0.42
HLA-B*51:01	1	427	435	9	EATLGANKV	0.392459	0.31
HLA-A*30:02	1	61	69	9	MGDFVRYHY	0.392118	0.27
HLA-A*01:01	1	40	49	10	PLEDVVIERY	0.387932	0.28
HLA-A*30:02	1	413	422	10	GTQLFTSHDY	0.387009	0.28
HLA-B*15:01	1	244	252	9	TVIPPQASL	0.386726	0.44
HLA-A*02:03	1	11	19	9	LLRLPLLQL	0.386648	0.35
HLA-A*02:06	1	245	253	9	VIPPQASLV	0.385898	0.4
HLA-B*57:01	1	53	61	9	RACPREVQM	0.385119	0.72
HLA-B*40:01	1	485	493	9	REDGLPTGY	0.383953	0.39
HLA-A*03:01	1	256	265	10	VLLIDVHNPK	0.383648	0.52
HLA-A*31:01	1	169	178	10	RMVQDGDFVR	0.38263 0.57
HLA-B*35:01	1	193	201	9	TSYSKGGTY	0.382 0.34
HLA-A*01:01	1	413	422	10	GTQLFTSHDY	0.375876	0.29
HLA-B*44:03	1	350	358	9	GENGTGDKI	0.374259	0.34
HLA-B*57:01	1	295	303	9	GSLMDGTLF	0.374231	0.75
HLA-A*02:01	1	131	140	10	AGLIPPDATL	0.372281	0.41
HLA-A*31:01	1	89	97	9	VAIVVGVGR	0.370136	0.6
HLA-A*02:01	1	495	503	9	FVWHKDPPA	0.369919	0.41
HLA-A*68:01	1	305	313	9	SSYSRNHTY	0.368881	0.92
HLA-B*08:01	1	2	11	10	FPAGPPSHSL	0.367869	0.27
HLA-A*02:06	1	139	147	9	TLYFDVVLL	0.364716	0.44
HLA-A*32:01	1	244	252	9	TVIPPQASL	0.364464	0.18
HLA-A*02:01	1	409	417	9	SLLDGTQLF	0.364141	0.42
HLA-A*02:01	1	213	221	9	GMDQGLLGM	0.363594	0.42
HLA-A*24:02	1	290	298	9	RYHYNGSLM	0.360108	0.29
HLA-A*33:01	1	44	53	10	VVIERYHIPR	0.359494	0.33
HLA-B*57:01	1	489	497	9	LPTGYLFVW	0.359312	0.8
HLA-A*30:02	1	285	293	9	AGDFMRYHY	0.358738	0.33
HLA-A*01:01	1	60	69	10	QMGDFVRYHY	0.357732	0.3
HLA-A*01:01	1	41	49	9	LEDVVIERY	0.357027	0.3
HLA-A*68:01	1	257	265	9	LLIDVHNPK	0.356598	0.96
HLA-A*30:02	1	485	493	9	REDGLPTGY	0.35561 0.33
HLA-A*02:01	1	452	460	9	RQLIVPPHL	0.354778	0.44
HLA-B*07:02	1	470	478	9	VPGSAVLLF	0.353135	0.4
HLA-A*31:01	1	379	387	9	VVEIRTLSR	0.35247 0.64
HLA-A*02:03	1	245	253	9	VIPPQASLV	0.35208 0.41
HLA-B*53:01	1	341	349	9	ITIPPHLAY	0.347527	0.24
HLA-B*15:01	1	132	140	9	GLIPPDATL	0.3426 0.54
HLA-A*02:01	1	10	19	10	SLLRLPLLQL	0.341852	0.47
HLA-A*31:01	1	45	53	9	VIERYHIPR	0.336444	0.67
HLA-A*30:02	1	312	321	10	TYNTYIGQGY	0.335173	0.36
HLA-A*33:01	1	25	33	9	QAVGRGLGR	0.334137	0.36
HLA-A*33:01	1	160	169	10	TLLRPPHCPR	0.332246	0.36
HLA-B*53:01	1	487	495	9	DGLPTGYLF	0.331716	0.26
HLA-A*03:01	1	117	125	9	LIVPPHLGY	0.331441	0.59
HLA-B*58:01	1	489	497	9	LPTGYLFVW	0.328288	0.51
HLA-B*35:01	1	133	141	9	LIPPDATLY	0.326741	0.39
HLA-A*02:01	1	244	252	9	TVIPPQASL	0.326572	0.5
HLA-A*68:01	1	525	534	10	FIKAQVSEGK	0.325475	1.1
HLA-B*57:01	1	193	201	9	TSYSKGGTY	0.324486	0.87
HLA-A*02:03	1	363	371	9	VLIFNVHVI	0.322516	0.46
HLA-B*35:01	1	299	307	9	DGTLFDSSY	0.32246 0.4
HLA-A*02:03	1	81	89	9	SSYDRNTLV	0.322357	0.46
HLA-B*44:02	1	350	358	9	GENGTGDKI	0.321687	0.33
HLA-B*15:01	1	397	406	10	KLGDFVRYHY	0.321622	0.58
HLA-A*11:01	1	491	499	9	TGYLFVWHK	0.321272	0.56
HLA-B*57:01	1	250	258	9	ASLVFHVLL	0.320962	0.87
HLA-B*58:01	1	282	291	10	RAGAGDFMRY	0.320817	0.52
HLA-B*57:01	1	183	191	9	GTLLDGTSF	0.319869	0.87
HLA-A*02:03	1	131	140	10	AGLIPPDATL	0.319736	0.46
HLA-B*58:01	1	53	61	9	RACPREVQM	0.319582	0.53
HLA-A*68:02	1	427	435	9	EATLGANKV	0.318908	0.38
HLA-A*02:03	1	453	461	9	QLIVPPHLA	0.318244	0.47
HLA-A*02:01	1	434	443	10	KVIEGLDTGL	0.31764 0.51
HLA-B*35:01	1	14	22	9	LPLLQLLLL	0.317559	0.41
HLA-B*58:01	1	229	237	9	IIIPPFLAY	0.316607	0.53
HLA-B*15:01	1	183	191	9	GTLLDGTSF	0.31556 0.59
HLA-A*68:01	1	229	237	9	IIIPPFLAY	0.315553	1.1
HLA-B*08:01	1	249	257	9	QASLVFHVL	0.315488	0.32
HLA-B*51:01	1	487	495	9	DGLPTGYLF	0.315059	0.44
HLA-B*07:02	1	424	432	9	APQEATLGA	0.313323	0.45
HLA-A*03:01	1	220	228	9	GMCPGERRK	0.312031	0.63
HLA-B*35:01	1	61	69	9	MGDFVRYHY	0.31168 0.41
HLA-A*02:01	1	251	259	9	SLVFHVLLI	0.310771	0.53
HLA-A*30:02	1	304	313	10	DSSYSRNHTY	0.309219	0.42
HLA-A*33:01	1	394	403	10	ETTKLGDFVR	0.308607	0.41
HLA-A*02:03	1	19	27	9	LLLLVVQAV	0.30718 0.49
HLA-B*07:02	1	50	59	10	HIPRACPREV	0.302575	0.47
HLA-A*32:01	1	59	67	9	VQMGDFVRY	0.302167	0.25
HLA-A*03:01	1	300	309	10	GTLFDSSYSR	0.302133	0.65
HLA-A*01:01	1	397	406	10	KLGDFVRYHY	0.301802	0.37
HLA-A*30:02	1	398	406	9	LGDFVRYHY	0.301511	0.44
HLA-B*44:03	1	520	528	9	EEFSTFIKA	0.301023	0.41
HLA-B*08:01	1	335	343	9	MGERRRITI	0.300583	0.34
HLA-A*31:01	1	397	405	9	KLGDFVRYH	0.299341	0.77
HLA-A*02:03	1	321	330	10	YIIPGMDQGL	0.299209	0.49
HLA-A*01:01	1	117	125	9	LIVPPHLGY	0.298651	0.38
HLA-A*68:01	1	476	485	10	LLFEVELVSR	0.295576	1.2
HLA-A*32:01	1	71	79	9	GTFEDGKKF	0.293142	0.25
HLA-B*40:01	1	452	460	9	RQLIVPPHL	0.291152	0.47
HLA-A*68:02	1	43	51	9	DVVIERYHI	0.290953	0.43
HLA-A*68:02	1	202	210	9	DTYVGSGWL	0.290903	0.43
HLA-B*57:01	1	395	404	10	TTKLGDFVRY	0.290875	0.95
HLA-B*08:01	1	14	22	9	LPLLQLLLL	0.290595	0.35
HLA-B*15:01	1	413	422	10	GTQLFTSHDY	0.290572	0.66
HLA-B*57:01	1	282	291	10	RAGAGDFMRY	0.290349	0.95
HLA-A*02:03	1	475	483	9	VLLFEVELV	0.289069	0.51
HLA-B*53:01	1	538	547	10	MPGQDPEKTI	0.288753	0.3
HLA-B*58:01	1	408	417	10	CSLLDGTQLF	0.288599	0.57
HLA-A*02:06	1	19	27	9	LLLLVVQAV	0.288118	0.6
HLA-A*01:01	1	229	237	9	IIIPPFLAY	0.286789	0.39
HLA-A*68:02	1	202	211	10	DTYVGSGWLI	0.286316	0.45
HLA-B*07:02	1	5	14	10	GPPSHSLLRL	0.286281	0.49
HLA-A*23:01	1	403	411	9	RYHYNCSLL	0.286206	0.3
HLA-B*58:01	1	183	191	9	GTLLDGTSF	0.285905	0.57
HLA-B*35:01	1	173	181	9	DGDFVRYHY	0.285197	0.44
HLA-A*68:02	1	2	11	10	FPAGPPSHSL	0.285125	0.46
HLA-A*02:03	1	244	253	10	TVIPPQASLV	0.284645	0.53
HLA-B*57:01	1	228	237	10	KIIIPPFLAY	0.284624	0.96
HLA-B*07:02	1	13	22	10	RLPLLQLLLL	0.283048	0.5
HLA-B*07:02	1	163	171	9	RPPHCPRMV	0.282593	0.5
HLA-A*02:01	1	363	371	9	VLIFNVHVI	0.282077	0.58
HLA-A*02:01	1	13	21	9	RLPLLQLLL	0.282024	0.58
HLA-A*02:06	1	472	480	9	GSAVLLFEV	0.281332	0.61
HLA-A*30:02	1	341	350	10	ITIPPHLAYG	0.280734	0.5
HLA-A*68:01	1	379	387	9	VVEIRTLSR	0.279656	1.3
HLA-A*30:01	1	383	391	9	RTLSRPSET	0.279179	0.48
HLA-A*02:01	1	362	370	9	AVLIFNVHV	0.278531	0.58
HLA-A*03:01	1	161	169	9	LLRPPHCPR	0.277575	0.7
HLA-A*03:01	1	144	152	9	VVLLDVWNK	0.276578	0.7
HLA-B*08:01	1	288	297	10	FMRYHYNGSL	0.276342	0.39
HLA-A*02:06	1	438	446	9	GLDTGLQGM	0.275024	0.64
HLA-A*68:02	1	249	257	9	QASLVFHVL	0.274607	0.48
HLA-B*35:01	1	244	252	9	TVIPPQASL	0.273256	0.46
HLA-A*30:01	1	81	89	9	SSYDRNTLV	0.27302 0.49
HLA-A*02:01	1	325	333	9	GMDQGLQGA	0.27285 0.6
HLA-B*15:01	1	282	291	10	RAGAGDFMRY	0.27111 0.7
HLA-B*08:01	1	559	567	9	DGKITVDEL	0.270764	0.4
HLA-A*11:01	1	117	125	9	LIVPPHLGY	0.2668 0.67
HLA-B*57:01	1	116	125	10	RLIVPPHLGY	0.266093	1.1
HLA-A*03:01	1	454	462	9	LIVPPHLAH	0.265607	0.74
HLA-A*26:01	1	340	349	10	RITIPPHLAY	0.265421	0.28
HLA-A*33:01	1	89	97	9	VAIVVGVGR	0.265263	0.51
HLA-A*11:01	1	116	125	10	RLIVPPHLGY	0.264135	0.67
HLA-A*24:02	1	200	209	10	TYDTYVGSGW	0.264127	0.39
HLA-A*24:02	1	496	505	10	VWHKDPPANL	0.26382 0.39
HLA-A*30:02	1	484	493	10	SREDGLPTGY	0.262847	0.55
HLA-A*68:01	1	460	468	9	LAHGESGAR	0.261945	1.3
HLA-A*03:01	1	132	141	10	GLIPPDATLY	0.261766	0.75
HLA-A*30:02	1	58	67	10	EVQMGDFVRY	0.261381	0.55
HLA-A*03:01	1	562	570	9	ITVDELKLK	0.261158	0.76
HLA-A*68:02	1	271	279	9	ETLELPPGC	0.260155	0.52
HLA-A*68:02	1	243	252	10	GTVIPPQASL	0.259287	0.52
HLA-A*24:02	1	245	254	10	VIPPQASLVF	0.25714 0.39
HLA-A*30:02	1	284	293	10	GAGDFMRYHY	0.256769	0.56
HLA-A*02:01	1	321	330	10	YIIPGMDQGL	0.256001	0.63
HLA-A*01:01	1	485	493	9	REDGLPTGY	0.255982	0.44
HLA-A*30:02	1	397	405	9	KLGDFVRYH	0.255329	0.56
HLA-A*30:02	1	396	404	9	TKLGDFVRY	0.255185	0.56
HLA-A*26:01	1	195	204	10	YSKGGTYDTY	0.254178	0.29
HLA-A*68:02	1	521	530	10	EFSTFIKAQV	0.254062	0.52
HLA-A*33:01	1	379	387	9	VVEIRTLSR	0.253972	0.53
HLA-B*15:01	1	283	291	9	AGAGDFMRY	0.251065	0.76
HLA-A*68:02	1	80	89	10	DSSYDRNTLV	0.251042	0.53
HLA-B*53:01	1	488	497	10	GLPTGYLFVW	0.25002 0.35
HLA-B*51:01	1	559	567	9	DGKITVDEL	0.249003	0.57
HLA-A*31:01	1	282	290	9	RAGAGDFMR	0.24899 0.95
HLA-A*33:01	1	375	383	9	NPADVVEIR	0.248632	0.54
HLA-B*15:01	1	60	69	10	QMGDFVRYHY	0.248518	0.76
HLA-A*01:01	1	132	141	10	GLIPPDATLY	0.247335	0.46
HLA-B*44:03	1	238	246	9	GEKGYGTVI	0.246602	0.47
HLA-A*02:01	1	11	20	10	LLRLPLLQLL	0.24469 0.66
HLA-B*35:01	1	249	257	9	QASLVFHVL	0.243683	0.53
HLA-A*30:01	1	188	197	10	GTSFDTSYSK	0.242642	0.59
HLA-A*32:01	1	13	21	9	RLPLLQLLL	0.242504	0.32
HLA-A*02:06	1	131	140	10	AGLIPPDATL	0.242445	0.72
HLA-A*31:01	1	189	197	9	TSFDTSYSK	0.241846	0.99
HLA-A*30:02	1	409	417	9	SLLDGTQLF	0.241705	0.58
HLA-A*11:01	1	256	265	10	VLLIDVHNPK	0.240992	0.75
HLA-A*32:01	1	397	406	10	KLGDFVRYHY	0.240638	0.32
HLA-A*23:01	1	290	298	9	RYHYNGSLM	0.240354	0.36
HLA-A*02:06	1	228	236	9	KIIIPPFLA	0.23962 0.72
HLA-A*33:01	1	49	57	9	YHIPRACPR	0.238853	0.58
HLA-A*02:06	1	453	461	9	QLIVPPHLA	0.238378	0.73
HLA-A*02:01	1	453	461	9	QLIVPPHLA	0.236834	0.68
HLA-A*02:01	1	18	26	9	QLLLLVVQA	0.236463	0.68
HLA-A*02:01	1	101	109	9	GMDRGLMGM	0.236135	0.68
HLA-B*57:01	1	117	125	9	LIVPPHLGY	0.2352 1.2
HLA-A*02:01	1	122	130	9	HLGYGSIGL	0.234984	0.68
HLA-B*08:01	1	517	525	9	VPPEEFSTF	0.234709	0.49
HLA-A*30:01	1	340	348	9	RITIPPHLA	0.233697	0.62
HLA-B*15:01	1	395	404	10	TTKLGDFVRY	0.232619	0.83
HLA-B*51:01	1	81	89	9	SSYDRNTLV	0.232572	0.62
HLA-A*68:02	1	245	253	9	VIPPQASLV	0.23213 0.58
HLA-A*02:06	1	318	326	9	GQGYIIPGM	0.231897	0.75
HLA-B*35:01	1	75	83	9	DGKKFDSSY	0.231551	0.55
HLA-B*58:01	1	195	204	10	YSKGGTYDTY	0.231294	0.69
HLA-A*30:02	1	192	201	10	DTSYSKGGTY	0.230405	0.61
HLA-A*02:01	1	474	482	9	AVLLFEVEL	0.228459	0.71
HLA-B*07:02	1	11	19	9	LLRLPLLQL	0.228077	0.61
HLA-B*53:01	1	516	525	10	EVPPEEFSTF	0.228019	0.39
HLA-B*35:01	1	245	254	10	VIPPQASLVF	0.227811	0.55
HLA-A*31:01	1	25	33	9	QAVGRGLGR	0.227627	1.1
HLA-A*30:01	1	228	236	9	KIIIPPFLA	0.225807	0.65
HLA-A*68:01	1	311	319	9	HTYNTYIGQ	0.224902	1.5
HLA-A*68:01	1	491	499	9	TGYLFVWHK	0.221453	1.6
HLA-B*15:01	1	454	462	9	LIVPPHLAH	0.219995	0.86
HLA-A*30:01	1	229	237	9	IIIPPFLAY	0.219443	0.67
HLA-B*15:01	1	245	254	10	VIPPQASLVF	0.218993	0.87
HLA-B*35:01	1	195	204	10	YSKGGTYDTY	0.218346	0.57
HLA-B*35:01	1	487	495	9	DGLPTGYLF	0.218174	0.57
HLA-A*02:06	1	213	221	9	GMDQGLLGM	0.217403	0.79
HLA-B*35:01	1	2	10	9	FPAGPPSHS	0.21549 0.58
HLA-A*02:06	1	243	252	10	GTVIPPQASL	0.215184	0.8
HLA-A*24:02	1	13	21	9	RLPLLQLLL	0.214739	0.46
HLA-A*02:01	1	245	253	9	VIPPQASLV	0.213798	0.75
HLA-A*26:01	1	409	417	9	SLLDGTQLF	0.2131 0.35
HLA-A*32:01	1	117	125	9	LIVPPHLGY	0.212485	0.36
HLA-A*01:01	1	58	67	10	EVQMGDFVRY	0.212225	0.51
HLA-A*02:06	1	360	368	9	GSAVLIFNV	0.212041	0.82
HLA-A*01:01	1	283	291	9	AGAGDFMRY	0.211037	0.52
HLA-B*40:01	1	349	358	10	YGENGTGDKI	0.211029	0.61
HLA-B*44:02	1	238	246	9	GEKGYGTVI	0.210308	0.47
HLA-B*40:01	1	152	160	9	KEDTVQVST	0.210038	0.61
HLA-A*03:01	1	504	513	10	NLFEDMDLNK	0.209119	0.9
HLA-A*68:01	1	144	152	9	VVLLDVWNK	0.209101	1.6
HLA-B*51:01	1	489	497	9	LPTGYLFVW	0.20886 0.67
HLA-A*68:01	1	117	125	9	LIVPPHLGY	0.207788	1.6
HLA-B*58:01	1	193	201	9	TSYSKGGTY	0.207465	0.75
HLA-A*23:01	1	496	505	10	VWHKDPPANL	0.207041	0.42
HLA-B*44:02	1	201	209	9	YDTYVGSGW	0.207019	0.48
HLA-B*51:01	1	119	128	10	VPPHLGYGSI	0.206635	0.68
HLA-B*35:01	1	516	525	10	EVPPEEFSTF	0.206631	0.6
HLA-A*11:01	1	203	212	10	TYVGSGWLIK	0.204699	0.87
HLA-A*03:01	1	155	163	9	TVQVSTLLR	0.203658	0.92
HLA-A*01:01	1	284	293	10	GAGDFMRYHY	0.203317	0.54
HLA-A*01:01	1	172	181	10	QDGDFVRYHY	0.202949	0.54
HLA-A*30:02	1	305	314	10	SSYSRNHTYN	0.202884	0.7
HLA-A*26:01	1	71	79	9	GTFEDGKKF	0.202683	0.37
HLA-A*03:01	1	397	406	10	KLGDFVRYHY	0.202596	0.92
HLA-A*33:01	1	477	485	9	LFEVELVSR	0.20194 0.71
HLA-A*02:01	1	138	147	10	ATLYFDVVLL	0.201313	0.77
HLA-B*15:01	1	341	350	10	ITIPPHLAYG	0.198177	0.95
HLA-B*44:03	1	574	582	9	DEERVHEEL	0.198168	0.56
HLA-A*33:01	1	300	309	10	GTLFDSSYSR	0.197494	0.73
HLA-A*33:01	1	476	485	10	LLFEVELVSR	0.195272	0.74
HLA-B*58:01	1	116	125	10	RLIVPPHLGY	0.194886	0.79
HLA-A*24:02	1	177	186	10	VRYHYNGTLL	0.194139	0.51
HLA-B*58:01	1	9	17	9	HSLLRLPLL	0.193468	0.8
HLA-A*26:01	1	228	237	10	KIIIPPFLAY	0.19306 0.39
HLA-A*02:03	1	122	131	10	HLGYGSIGLA	0.192919	0.84
HLA-A*31:01	1	476	485	10	LLFEVELVSR	0.191973	1.3
HLA-A*31:01	1	57	66	10	REVQMGDFVR	0.191879	1.3
HLA-B*51:01	1	14	23	10	LPLLQLLLLV	0.19078 0.73
HLA-B*35:01	1	409	417	9	SLLDGTQLF	0.190169	0.64
HLA-B*53:01	1	229	237	9	IIIPPFLAY	0.18936 0.45
HLA-B*53:01	1	305	313	9	SSYSRNHTY	0.189328	0.45
HLA-B*51:01	1	148	156	9	DVWNKEDTV	0.189164	0.73
HLA-A*30:02	1	313	321	9	YNTYIGQGY	0.188456	0.75
HLA-B*44:03	1	201	209	9	YDTYVGSGW	0.188269	0.58
HLA-A*31:01	1	272	281	10	TLELPPGCVR	0.187953	1.3
HLA-A*30:02	1	196	204	9	SKGGTYDTY	0.187649	0.75
HLA-A*02:03	1	122	130	9	HLGYGSIGL	0.186647	0.86
HLA-B*57:01	1	249	257	9	QASLVFHVL	0.186128	1.4
HLA-A*68:01	1	204	212	9	YVGSGWLIK	0.186011	1.7
HLA-A*02:03	1	409	417	9	SLLDGTQLF	0.185823	0.86
HLA-A*30:01	1	178	186	9	RYHYNGTLL	0.184603	0.85
HLA-A*68:01	1	160	169	10	TLLRPPHCPR	0.18441 1.8
HLA-B*35:01	1	340	349	10	RITIPPHLAY	0.18349 0.66
HLA-A*68:01	1	459	468	10	HLAHGESGAR	0.183059	1.8
HLA-B*58:01	1	250	258	9	ASLVFHVLL	0.182952	0.83
HLA-B*58:01	1	117	125	9	LIVPPHLGY	0.182534	0.83
HLA-A*30:01	1	161	169	9	LLRPPHCPR	0.182358	0.86
HLA-A*02:06	1	363	371	9	VLIFNVHVI	0.181603	0.98
HLA-A*68:01	1	107	115	9	MGMCVNERR	0.181386	1.8
HLA-A*30:01	1	257	265	9	LLIDVHNPK	0.181318	0.86
HLA-A*68:01	1	244	252	9	TVIPPQASL	0.181236	1.8
HLA-A*23:01	1	245	254	10	VIPPQASLVF	0.180845	0.47
HLA-A*02:03	1	438	446	9	GLDTGLQGM	0.180364	0.89
HLA-A*30:01	1	452	460	9	RQLIVPPHL	0.18007 0.87
HLA-B*44:03	1	389	398	10	SETCNETTKL	0.179049	0.61
HLA-B*58:01	1	409	417	9	SLLDGTQLF	0.177436	0.85
HLA-B*51:01	1	133	142	10	LIPPDATLYF	0.177427	0.79
HLA-B*51:01	1	154	162	9	DTVQVSTLL	0.177325	0.79
HLA-A*23:01	1	200	209	10	TYDTYVGSGW	0.176641	0.48
HLA-A*31:01	1	491	499	9	TGYLFVWHK	0.176497	1.4
HLA-A*30:01	1	228	237	10	KIIIPPFLAY	0.176454	0.88
HLA-A*30:01	1	116	125	10	RLIVPPHLGY	0.17594 0.88
HLA-B*51:01	1	244	252	9	TVIPPQASL	0.175286	0.8
HLA-A*68:02	1	516	524	9	EVPPEEFST	0.174927	0.75
HLA-A*02:01	1	409	418	10	SLLDGTQLFT	0.17427 0.91
HLA-A*11:01	1	59	67	9	VQMGDFVRY	0.174258	0.97
HLA-A*02:03	1	129	138	10	GLAGLIPPDA	0.173234	0.92
HLA-A*02:03	1	369	377	9	HVIDFHNPA	0.17308 0.92
HLA-B*35:01	1	59	67	9	VQMGDFVRY	0.172561	0.68
HLA-A*24:02	1	517	525	9	VPPEEFSTF	0.171662	0.57
HLA-B*15:01	1	59	68	10	VQMGDFVRYH	0.170431	1.1
HLA-B*08:01	1	244	252	9	TVIPPQASL	0.169478	0.7
HLA-B*51:01	1	43	51	9	DVVIERYHI	0.16913 0.83
HLA-A*03:01	1	193	201	9	TSYSKGGTY	0.168921	1.1
HLA-A*24:02	1	133	142	10	LIPPDATLYF	0.167251	0.58
HLA-B*35:01	1	304	313	10	DSSYSRNHTY	0.166717	0.7
HLA-B*07:02	1	2	10	9	FPAGPPSHS	0.166196	0.79
HLA-B*58:01	1	249	257	9	QASLVFHVL	0.165558	0.89
HLA-A*68:01	1	395	404	10	TTKLGDFVRY	0.16483 1.9
HLA-A*01:01	1	282	291	10	RAGAGDFMRY	0.164623	0.64
HLA-A*26:01	1	70	79	10	NGTFEDGKKF	0.164614	0.45
HLA-A*11:01	1	379	387	9	VVEIRTLSR	0.163983	1.1
HLA-A*03:01	1	160	169	10	TLLRPPHCPR	0.163426	1.1
HLA-A*02:01	1	11	19	9	LLRLPLLQL	0.163277	0.97
HLA-B*07:02	1	119	128	10	VPPHLGYGSI	0.163245	0.8
HLA-A*30:01	1	9	17	9	HSLLRLPLL	0.16308 0.96
HLA-A*33:01	1	45	53	9	VIERYHIPR	0.162251	0.89
HLA-B*40:01	1	377	385	9	ADVVEIRTL	0.16193 0.73
HLA-A*30:01	1	491	499	9	TGYLFVWHK	0.161337	0.98
HLA-A*11:01	1	193	201	9	TSYSKGGTY	0.160692	1.1
HLA-A*26:01	1	132	141	10	GLIPPDATLY	0.160409	0.46
HLA-B*53:01	1	249	257	9	QASLVFHVL	0.160357	0.52
HLA-A*02:06	1	267	275	9	AVQLETLEL	0.159952	1.1
HLA-A*03:01	1	491	499	9	TGYLFVWHK	0.159751	1.1
HLA-A*02:03	1	325	333	9	GMDQGLQGA	0.159723	0.99
HLA-A*68:02	1	321	330	10	YIIPGMDQGL	0.159476	0.8
HLA-A*24:02	1	516	525	10	EVPPEEFSTF	0.159443	0.61
HLA-A*68:02	1	360	368	9	GSAVLIFNV	0.158857	0.81
HLA-A*02:03	1	10	19	10	SLLRLPLLQL	0.158376	1
HLA-A*23:01	1	13	21	9	RLPLLQLLL	0.158343	0.53
HLA-A*23:01	1	517	525	9	VPPEEFSTF	0.158211	0.53
HLA-A*31:01	1	305	313	9	SSYSRNHTY	0.157919	1.5
HLA-B*35:01	1	58	67	10	EVQMGDFVRY	0.157688	0.74
HLA-B*53:01	1	245	254	10	VIPPQASLVF	0.157363	0.52
HLA-B*44:03	1	542	551	10	DPEKTIGDMF	0.15644 0.65
HLA-A*02:01	1	15	23	9	PLLQLLLLV	0.155729	1
HLA-A*30:02	1	452	460	9	RQLIVPPHL	0.154838	0.9
HLA-A*68:01	1	301	310	10	TLFDSSYSRN	0.153975	2
HLA-B*58:01	1	228	237	10	KIIIPPFLAY	0.153569	0.95
HLA-A*03:01	1	453	462	10	QLIVPPHLAH	0.153496	1.2
HLA-B*44:02	1	520	528	9	EEFSTFIKA	0.153371	0.57
HLA-A*30:01	1	193	201	9	TSYSKGGTY	0.153352	1.1
HLA-B*15:01	1	11	19	9	LLRLPLLQL	0.153304	1.2
HLA-A*26:01	1	59	67	9	VQMGDFVRY	0.152864	0.49
HLA-A*02:03	1	13	21	9	RLPLLQLLL	0.152529	1.1
HLA-B*07:02	1	222	230	9	CPGERRKII	0.152397	0.84
HLA-A*31:01	1	4	13	10	AGPPSHSLLR	0.151909	1.5
HLA-B*57:01	1	70	79	10	NGTFEDGKKF	0.151868	1.6
HLA-A*02:03	1	495	503	9	FVWHKDPPA	0.151763	1.1
HLA-A*02:06	1	13	21	9	RLPLLQLLL	0.151723	1.2
HLA-B*51:01	1	422	430	9	YGAPQEATL	0.151677	0.93
HLA-A*02:06	1	325	333	9	GMDQGLQGA	0.151223	1.2
HLA-A*26:01	1	390	398	9	ETCNETTKL	0.151037	0.49
HLA-A*31:01	1	340	349	10	RITIPPHLAY	0.150745	1.5
HLA-A*30:01	1	204	212	9	YVGSGWLIK	0.150062	1.1
HLA-B*40:01	1	480	489	10	VELVSREDGL	0.149583	0.77
HLA-A*68:02	1	80	88	9	DSSYDRNTL	0.149457	0.84
HLA-A*02:06	1	251	259	9	SLVFHVLLI	0.149126	1.2
HLA-B*15:01	1	318	326	9	GQGYIIPGM	0.148863	1.2
HLA-B*08:01	1	401	410	10	FVRYHYNCSL	0.148671	0.79
HLA-A*01:01	1	234	242	9	FLAYGEKGY	0.14856 0.69
HLA-A*03:01	1	203	212	10	TYVGSGWLIK	0.14848 1.2
HLA-B*40:01	1	498	506	9	HKDPPANLF	0.148232	0.78
HLA-A*30:01	1	290	298	9	RYHYNGSLM	0.148152	1.1
HLA-A*30:01	1	244	252	9	TVIPPQASL	0.147729	1.1
HLA-B*44:02	1	574	582	9	DEERVHEEL	0.147557	0.58
HLA-A*26:01	1	153	162	10	EDTVQVSTLL	0.147412	0.5
HLA-A*68:02	1	362	370	9	AVLIFNVHV	0.147391	0.85
HLA-A*30:02	1	41	49	9	LEDVVIERY	0.145836	0.95
HLA-A*68:01	1	170	179	10	MVQDGDFVRY	0.145578	2.1
HLA-A*68:01	1	444	452	9	QGMCVGERR	0.145171	2.1
HLA-B*07:02	1	468	476	9	RGVPGSAVL	0.144889	0.87
HLA-A*30:02	1	234	242	9	FLAYGEKGY	0.144742	0.96
HLA-A*02:06	1	248	256	9	PQASLVFHV	0.144585	1.2
HLA-A*31:01	1	527	536	10	KAQVSEGKGR	0.14361 1.6
HLA-A*31:01	1	536	545	10	RLMPGQDPEK	0.14308 1.6
HLA-B*51:01	1	487	496	10	DGLPTGYLFV	0.14194 0.98
HLA-B*58:01	1	307	316	10	YSRNHTYNTY	0.140548	1.1
HLA-A*68:01	1	272	281	10	TLELPPGCVR	0.139814	2.1
HLA-A*01:01	1	484	493	10	SREDGLPTGY	0.139648	0.72
HLA-A*02:06	1	357	365	9	KIPGSAVLI	0.139443	1.3
HLA-A*02:06	1	431	439	9	GANKVIEGL	0.13934 1.3
HLA-A*30:01	1	48	57	10	RYHIPRACPR	0.139271	1.2
HLA-A*02:01	1	474	483	10	AVLLFEVELV	0.139152	1.1
HLA-B*15:01	1	229	238	10	IIIPPFLAYG	0.139117	1.3
HLA-A*24:02	1	314	323	10	NTYIGQGYII	0.13891 0.68
HLA-B*51:01	1	245	253	9	VIPPQASLV	0.138853	1
HLA-B*44:03	1	543	551	9	PEKTIGDMF	0.138675	0.69
HLA-B*51:01	1	266	275	10	DAVQLETLEL	0.138104	1
HLA-B*57:01	1	200	209	10	TYDTYVGSGW	0.137985	1.7
HLA-A*02:06	1	18	26	9	QLLLLVVQA	0.137636	1.3
HLA-B*44:03	1	59	67	9	VQMGDFVRY	0.137541	0.69
HLA-A*32:01	1	183	191	9	GTLLDGTSF	0.137503	0.55
HLA-B*07:02	1	538	547	10	MPGQDPEKTI	0.137464	0.9
HLA-A*24:02	1	134	142	9	IPPDATLYF	0.13715 0.69
HLA-A*30:02	1	60	68	9	QMGDFVRYH	0.137086	1.1
HLA-A*68:01	1	192	201	10	DTSYSKGGTY	0.136437	2.1
HLA-B*08:01	1	365	373	9	IFNVHVIDF	0.136431	0.86
HLA-A*33:01	1	107	115	9	MGMCVNERR	0.136313	1.1
HLA-B*44:03	1	152	161	10	KEDTVQVSTL	0.136135	0.7
HLA-A*02:03	1	97	106	10	RLITGMDRGL	0.135973	1.2
HLA-B*40:01	1	237	246	10	YGEKGYGTVI	0.135335	0.81
HLA-B*07:02	1	245	254	10	VIPPQASLVF	0.135097	0.91
HLA-B*51:01	1	163	171	9	RPPHCPRMV	0.135021	1.1
HLA-B*44:03	1	426	435	10	QEATLGANKV	0.134481	0.7
HLA-B*57:01	1	409	417	9	SLLDGTQLF	0.134095	1.7
HLA-A*31:01	1	568	577	10	KLKSDEDEER	0.133992	1.7
HLA-A*68:01	1	193	201	9	TSYSKGGTY	0.133988	2.2
HLA-A*01:01	1	313	321	9	YNTYIGQGY	0.133907	0.75
HLA-A*02:06	1	10	19	10	SLLRLPLLQL	0.133738	1.3
HLA-B*08:01	1	53	61	9	RACPREVQM	0.133735	0.88
HLA-A*02:01	1	244	253	10	TVIPPQASLV	0.133587	1.2
HLA-B*57:01	1	488	497	10	GLPTGYLFVW	0.133525	1.7
HLA-A*31:01	1	77	85	9	KKFDSSYDR	0.13275 1.7
HLA-A*26:01	1	116	125	10	RLIVPPHLGY	0.132393	0.54
HLA-A*02:06	1	101	109	9	GMDRGLMGM	0.132097	1.3
HLA-A*01:01	1	59	67	9	VQMGDFVRY	0.132047	0.76
HLA-B*44:02	1	152	161	10	KEDTVQVSTL	0.131566	0.63
HLA-A*02:03	1	213	221	9	GMDQGLLGM	0.131267	1.2
HLA-A*31:01	1	24	33	10	VQAVGRGLGR	0.131228	1.7
HLA-A*02:03	1	169	177	9	RMVQDGDFV	0.13093 1.2
HLA-B*44:03	1	498	506	9	HKDPPANLF	0.130638	0.71
HLA-B*15:01	1	357	366	10	KIPGSAVLIF	0.130481	1.4
HLA-A*68:01	1	304	313	10	DSSYSRNHTY	0.130046	2.2
HLA-B*57:01	1	244	252	9	TVIPPQASL	0.129907	1.7
HLA-A*33:01	1	374	383	10	HNPADVVEIR	0.129703	1.1
HLA-A*68:02	1	314	323	10	NTYIGQGYII	0.12955 0.95
HLA-B*53:01	1	542	551	10	DPEKTIGDMF	0.129277	0.63
HLA-A*26:01	1	307	316	10	YSRNHTYNTY	0.128993	0.55
HLA-B*15:01	1	453	462	10	QLIVPPHLAH	0.12897 1.4
HLA-A*68:01	1	504	513	10	NLFEDMDLNK	0.128723	2.2
HLA-A*30:01	1	11	19	9	LLRLPLLQL	0.128616	1.3
HLA-B*51:01	1	260	268	9	DVHNPKDAV	0.128557	1.1
HLA-A*23:01	1	452	460	9	RQLIVPPHL	0.128453	0.64
HLA-A*68:01	1	5	13	9	GPPSHSLLR	0.12842 2.2
HLA-A*33:01	1	48	57	10	RYHIPRACPR	0.128303	1.1
HLA-B*53:01	1	514	522	9	DGEVPPEEF	0.128198	0.63
HLA-A*02:03	1	243	252	10	GTVIPPQASL	0.128143	1.2
HLA-B*44:02	1	389	398	10	SETCNETTKL	0.127276	0.64
HLA-A*31:01	1	528	536	9	AQVSEGKGR	0.126961	1.7
HLA-A*68:02	1	139	147	9	TLYFDVVLL	0.12672 0.97
HLA-B*15:01	1	133	142	10	LIPPDATLYF	0.126525	1.4
HLA-B*07:02	1	357	366	10	KIPGSAVLIF	0.126237	0.96
HLA-A*68:02	1	378	386	9	DVVEIRTLS	0.12614 0.98
HLA-A*24:02	1	357	366	10	KIPGSAVLIF	0.125811	0.73
HLA-A*30:02	1	498	506	9	HKDPPANLF	0.12557 1.1
HLA-A*31:01	1	107	115	9	MGMCVNERR	0.125305	1.7
HLA-A*02:03	1	138	147	10	ATLYFDVVLL	0.124575	1.3
HLA-A*11:01	1	504	513	10	NLFEDMDLNK	0.12441 1.3
HLA-A*30:02	1	454	462	9	LIVPPHLAH	0.124399	1.1
HLA-B*35:01	1	234	242	9	FLAYGEKGY	0.124218	0.89
HLA-B*08:01	1	246	254	9	IPPQASLVF	0.124198	0.94
HLA-A*68:01	1	169	178	10	RMVQDGDFVR	0.123534	2.3
HLA-A*02:03	1	11	20	10	LLRLPLLQLL	0.123131	1.3
HLA-B*35:01	1	171	179	9	VQDGDFVRY	0.122495	0.89
HLA-A*23:01	1	516	525	10	EVPPEEFSTF	0.122491	0.67
HLA-B*44:02	1	426	435	10	QEATLGANKV	0.122397	0.65
HLA-A*32:01	1	363	371	9	VLIFNVHVI	0.122103	0.62
HLA-A*24:02	1	421	430	10	DYGAPQEATL	0.122089	0.75
HLA-A*31:01	1	49	57	9	YHIPRACPR	0.121913	1.8
HLA-B*15:01	1	131	140	10	AGLIPPDATL	0.121672	1.4
HLA-A*02:01	1	228	236	9	KIIIPPFLA	0.121542	1.2
HLA-A*32:01	1	132	140	9	GLIPPDATL	0.121529	0.62
HLA-A*30:01	1	307	315	9	YSRNHTYNT	0.121229	1.4
HLA-B*40:01	1	41	49	9	LEDVVIERY	0.12122 0.86
HLA-B*40:01	1	520	528	9	EEFSTFIKA	0.121184	0.86
HLA-A*68:01	1	24	33	10	VQAVGRGLGR	0.121164	2.3
HLA-A*23:01	1	133	142	10	LIPPDATLYF	0.12086 0.68
HLA-A*02:06	1	11	20	10	LLRLPLLQLL	0.120157	1.4
HLA-A*31:01	1	341	349	9	ITIPPHLAY	0.119872	1.8
HLA-A*24:02	1	452	460	9	RQLIVPPHL	0.119654	0.76
HLA-A*30:02	1	290	298	9	RYHYNGSLM	0.119629	1.2
HLA-A*68:01	1	39	48	10	GPLEDVVIER	0.118695	2.3
HLA-A*02:06	1	169	177	9	RMVQDGDFV	0.118567	1.4
HLA-B*57:01	1	341	350	10	ITIPPHLAYG	0.118283	1.8
HLA-A*68:02	1	529	537	9	QVSEGKGRL	0.118082	1.1
HLA-B*07:02	1	55	64	10	CPREVQMGDF	0.117914	1
HLA-B*44:03	1	393	401	9	NETTKLGDF	0.117764	0.77
HLA-B*07:02	1	466	475	10	GARGVPGSAV	0.117248	1
HLA-B*40:01	1	426	435	10	QEATLGANKV	0.116963	0.88
HLA-A*30:02	1	1	9	9	MFPAGPPSH	0.116694	1.2
HLA-A*02:03	1	209	218	10	WLIKGMDQGL	0.116544	1.3
HLA-A*30:02	1	59	68	10	VQMGDFVRYH	0.116536	1.2
HLA-A*23:01	1	487	495	9	DGLPTGYLF	0.116414	0.7
HLA-B*08:01	1	422	430	9	YGAPQEATL	0.11638 1.0
HLA-A*26:01	1	134	142	9	IPPDATLYF	0.116209	0.6
HLA-B*07:02	1	6	14	9	PPSHSLLRL	0.116118	1.1
HLA-A*30:02	1	193	202	10	TSYSKGGTYD	0.115937	1.2
HLA-A*30:01	1	397	405	9	KLGDFVRYH	0.115306	1.4
HLA-A*68:01	1	340	349	10	RITIPPHLAY	0.115063	2.4
HLA-A*32:01	1	357	365	9	KIPGSAVLI	0.114971	0.66
HLA-A*30:01	1	562	570	9	ITVDELKLK	0.114659	1.4
HLA-B*35:01	1	398	406	9	LGDFVRYHY	0.114475	0.96
HLA-A*02:01	1	81	89	9	SSYDRNTLV	0.114303	1.3
HLA-B*44:02	1	498	506	9	HKDPPANLF	0.114192	0.66
HLA-A*26:01	1	234	242	9	FLAYGEKGY	0.114079	0.61
HLA-A*03:01	1	525	534	10	FIKAQVSEGK	0.113973	1.4
HLA-A*23:01	1	134	142	9	IPPDATLYF	0.113946	0.72
HLA-B*07:02	1	387	395	9	RPSETCNET	0.113901	1.1
HLA-A*32:01	1	251	259	9	SLVFHVLLI	0.113881	0.66
HLA-B*57:01	1	141	150	10	YFDVVLLDVW	0.11388 1.8
HLA-A*32:01	1	357	366	10	KIPGSAVLIF	0.113818	0.66
HLA-A*68:01	1	21	29	9	LLVVQAVGR	0.113627	2.4
HLA-A*02:01	1	129	138	10	GLAGLIPPDA	0.113564	1.3
HLA-A*02:06	1	469	477	9	GVPGSAVLL	0.113156	1.5
HLA-B*57:01	1	243	252	10	GTVIPPQASL	0.112526	1.8
HLA-A*31:01	1	477	485	9	LFEVELVSR	0.112514	1.9
HLA-A*30:01	1	159	167	9	STLLRPPHC	0.112158	1.5
HLA-A*01:01	1	116	125	10	RLIVPPHLGY	0.111736	0.87
HLA-A*02:03	1	459	467	9	HLAHGESGA	0.111371	1.4
HLA-A*02:06	1	138	146	9	ATLYFDVVL	0.111132	1.5
HLA-A*30:01	1	466	474	9	GARGVPGSA	0.110995	1.5
HLA-A*68:02	1	472	480	9	GSAVLLFEV	0.110884	1.1
HLA-B*07:02	1	249	257	9	QASLVFHVL	0.110734	1.1
HLA-B*08:01	1	222	230	9	CPGERRKII	0.110474	1.1
HLA-A*26:01	1	202	210	9	DTYVGSGWL	0.11029 0.62
HLA-A*02:06	1	59	67	9	VQMGDFVRY	0.109958	1.5
HLA-B*53:01	1	61	69	9	MGDFVRYHY	0.109893	0.7
HLA-B*51:01	1	245	254	10	VIPPQASLVF	0.109681	1.2
HLA-B*44:02	1	542	551	10	DPEKTIGDMF	0.109676	0.68
HLA-B*35:01	1	414	422	9	TQLFTSHDY	0.109628	0.98
HLA-B*15:01	1	64	73	10	FVRYHYNGTF	0.109492	1.5
HLA-A*02:06	1	522	530	9	FSTFIKAQV	0.108285	1.5
HLA-A*30:01	1	307	316	10	YSRNHTYNTY	0.107881	1.5
HLA-A*68:01	1	161	169	9	LLRPPHCPR	0.107197	2.4
HLA-A*30:02	1	244	252	9	TVIPPQASL	0.107124	1.3
HLA-B*15:01	1	408	417	10	CSLLDGTQLF	0.106594	1.5
HLA-B*53:01	1	173	181	9	DGDFVRYHY	0.105886	0.72
HLA-B*15:01	1	485	493	9	REDGLPTGY	0.105561	1.6
HLA-B*44:02	1	393	401	9	NETTKLGDF	0.10545 0.71
HLA-A*68:01	1	45	53	9	VIERYHIPR	0.104815	2.5
HLA-A*31:01	1	219	227	9	LGMCPGERR	0.104758	2
HLA-B*44:03	1	485	494	10	REDGLPTGYL	0.104686	0.81
HLA-B*53:01	1	498	506	9	HKDPPANLF	0.104655	0.73
HLA-B*58:01	1	244	252	9	TVIPPQASL	0.104538	1.3
HLA-A*30:01	1	301	309	9	TLFDSSYSR	0.104068	1.6
HLA-A*31:01	1	257	265	9	LLIDVHNPK	0.103937	2
HLA-B*57:01	1	59	67	9	VQMGDFVRY	0.103627	1.9
HLA-A*33:01	1	189	197	9	TSFDTSYSK	0.102994	1.3
HLA-B*51:01	1	522	530	9	FSTFIKAQV	0.102938	1.3
HLA-B*15:01	1	498	506	9	HKDPPANLF	0.102747	1.6
HLA-A*32:01	1	474	482	9	AVLLFEVEL	0.102699	0.72
HLA-A*02:03	1	452	461	10	RQLIVPPHLA	0.102611	1.5
HLA-A*02:01	1	169	177	9	RMVQDGDFV	0.102565	1.4
HLA-A*68:01	1	369	377	9	HVIDFHNPA	0.102273	2.5
HLA-A*32:01	1	434	443	10	KVIEGLDTGL	0.102194	0.72
HLA-B*44:03	1	171	179	9	VQDGDFVRY	0.101935	0.82
HLA-B*51:01	1	91	99	9	IVVGVGRLI	0.101933	1.3
HLA-B*51:01	1	518	526	9	PPEEFSTFI	0.10173 1.3
HLA-A*02:01	1	410	418	9	LLDGTQLFT	0.101588	1.4
HLA-A*32:01	1	193	201	9	TSYSKGGTY	0.101422	0.73
HLA-B*58:01	1	395	404	10	TTKLGDFVRY	0.101312	1.3
HLA-A*26:01	1	313	321	9	YNTYIGQGY	0.101165	0.69
HLA-A*11:01	1	189	198	10	TSFDTSYSKG	0.101148	1.4
HLA-A*26:01	1	369	377	9	HVIDFHNPA	0.101098	0.69
HLA-A*03:01	1	476	485	10	LLFEVELVSR	0.101057	1.5
HLA-A*23:01	1	177	186	10	VRYHYNGTLL	0.100921	0.8
HLA-B*51:01	1	222	230	9	CPGERRKII	0.100679	1.3
HLA-B*35:01	1	498	506	9	HKDPPANLF	0.100347	1.1
HLA-A*30:02	1	229	238	10	IIIPPFLAYG	0.100159	1.4
HLA-B*08:01	1	176	185	10	FVRYHYNGTL	0.100102	1.2
HLA-A*26:01	1	517	525	9	VPPEEFSTF	0.100074	0.69
HLA-B*57:01	1	487	495	9	DGLPTGYLF	0.100021	2
HLA-A*33:01	1	272	281	10	TLELPPGCVR	0.09944 1.4
HLA-A*26:01	1	244	253	10	TVIPPQASLV	0.099419	0.69
HLA-B*51:01	1	3	11	9	PAGPPSHSL	0.099348	1.4
HLA-A*26:01	1	133	142	10	LIPPDATLYF	0.099272	0.69
HLA-A*32:01	1	139	147	9	TLYFDVVLL	0.099126	0.74
HLA-B*51:01	1	120	128	9	PPHLGYGSI	0.098895	1.4
HLA-A*02:03	1	452	460	9	RQLIVPPHL	0.098638	1.5
HLA-A*24:02	1	497	506	10	WHKDPPANLF	0.098478	0.86
HLA-A*31:01	1	88	97	10	LVAIVVGVGR	0.097895	2.1
HLA-A*03:01	1	59	67	9	VQMGDFVRY	0.097875	1.6
HLA-B*44:02	1	543	551	9	PEKTIGDMF	0.097484	0.73
HLA-B*08:01	1	51	59	9	IPRACPREV	0.0971 1.2
HLA-A*68:01	1	561	570	10	KITVDELKLK	0.096358	2.6
HLA-A*32:01	1	250	258	9	ASLVFHVLL	0.096248	0.76
HLA-A*24:02	1	487	495	9	DGLPTGYLF	0.095963	0.87
HLA-B*53:01	1	409	417	9	SLLDGTQLF	0.095812	0.79
HLA-A*30:02	1	71	79	9	GTFEDGKKF	0.095403	1.4
HLA-A*68:01	1	40	48	9	PLEDVVIER	0.095278	2.6
HLA-B*58:01	1	61	69	9	MGDFVRYHY	0.095266	1.3
HLA-A*30:02	1	173	181	9	DGDFVRYHY	0.094953	1.4
HLA-A*02:03	1	101	109	9	GMDRGLMGM	0.094526	1.5
HLA-A*33:01	1	88	97	10	LVAIVVGVGR	0.094446	1.4
HLA-B*51:01	1	35	44	10	SPAGGPLEDV	0.094384	1.4
HLA-B*08:01	1	305	313	9	SSYSRNHTY	0.094034	1.3
HLA-A*02:03	1	288	297	10	FMRYHYNGSL	0.093812	1.5
HLA-A*01:01	1	414	422	9	TQLFTSHDY	0.093809	0.98
HLA-A*02:03	1	357	365	9	KIPGSAVLI	0.093634	1.5
HLA-B*51:01	1	516	525	10	EVPPEEFSTF	0.093547	1.4
HLA-B*40:01	1	573	582	10	EDEERVHEEL	0.093244	1.1
HLA-B*15:01	1	295	303	9	GSLMDGTLF	0.092854	1.7
HLA-A*02:06	1	474	483	10	AVLLFEVELV	0.092771	1.7
HLA-A*30:01	1	561	570	10	KITVDELKLK	0.092611	1.8
HLA-B*08:01	1	134	142	9	IPPDATLYF	0.092327	1.3
HLA-A*31:01	1	108	116	9	GMCVNERRR	0.09223 2.1
HLA-B*51:01	1	9	17	9	HSLLRLPLL	0.0922 1.4
HLA-A*02:06	1	171	179	9	VQDGDFVRY	0.092151	1.8
HLA-A*02:06	1	9	17	9	HSLLRLPLL	0.09215 1.8
HLA-B*35:01	1	514	522	9	DGEVPPEEF	0.092084	1.1
HLA-A*23:01	1	357	366	10	KIPGSAVLIF	0.091967	0.85
HLA-A*23:01	1	497	506	10	WHKDPPANLF	0.091956	0.85
HLA-A*03:01	1	60	68	9	QMGDFVRYH	0.091951	1.6
HLA-A*30:01	1	81	90	10	SSYDRNTLVA	0.091679	1.8
HLA-A*23:01	1	470	478	9	VPGSAVLLF	0.091552	0.85
HLA-A*32:01	1	138	146	9	ATLYFDVVL	0.091547	0.79
HLA-B*40:01	1	265	273	9	KDAVQLETL	0.091512	1.1
HLA-A*30:01	1	29	37	9	RGLGRASPA	0.091452	1.8
HLA-A*68:02	1	453	461	9	QLIVPPHLA	0.091094	1.3
HLA-A*02:06	1	229	237	9	IIIPPFLAY	0.091005	1.8
HLA-A*02:06	1	11	19	9	LLRLPLLQL	0.090969	1.8
HLA-A*30:01	1	53	61	9	RACPREVQM	0.090919	1.8
HLA-B*15:01	1	308	316	9	SRNHTYNTY	0.090554	1.7
HLA-A*11:01	1	170	178	9	MVQDGDFVR	0.090456	1.5
HLA-B*44:03	1	58	67	10	EVQMGDFVRY	0.09035 0.87
HLA-A*31:01	1	229	237	9	IIIPPFLAY	0.090124	2.2
HLA-A*02:03	1	228	236	9	KIIIPPFLA	0.09001 1.6
HLA-A*33:01	1	491	499	9	TGYLFVWHK	0.089817	1.5
HLA-A*31:01	1	444	452	9	QGMCVGERR	0.089285	2.2
HLA-A*02:01	1	209	218	10	WLIKGMDQGL	0.088969	1.5
HLA-A*31:01	1	228	237	10	KIIIPPFLAY	0.088967	2.2
HLA-A*02:06	1	2	11	10	FPAGPPSHSL	0.088043	1.8
HLA-A*31:01	1	274	282	9	ELPPGCVRR	0.087794	2.2
HLA-B*53:01	1	489	498	10	LPTGYLFVWH	0.087703	0.84
HLA-B*40:01	1	355	364	10	GDKIPGSAVL	0.087348	1.1
HLA-A*11:01	1	454	462	9	LIVPPHLAH	0.08721 1.5
HLA-A*68:01	1	189	198	10	TSFDTSYSKG	0.086987	2.7
HLA-B*51:01	1	2	10	9	FPAGPPSHS	0.086725	1.5
HLA-B*44:02	1	485	494	10	REDGLPTGYL	0.086536	0.77
HLA-B*57:01	1	61	69	9	MGDFVRYHY	0.085416	2.1
HLA-B*08:01	1	497	505	9	WHKDPPANL	0.085201	1.4
HLA-A*33:01	1	444	452	9	QGMCVGERR	0.08502 1.5
HLA-A*02:06	1	422	430	9	YGAPQEATL	0.084935	1.9
HLA-A*32:01	1	11	19	9	LLRLPLLQL	0.084858	0.85
HLA-B*53:01	1	117	125	9	LIVPPHLGY	0.084398	0.87
HLA-B*57:01	1	397	406	10	KLGDFVRYHY	0.084378	2.2
HLA-A*26:01	1	378	387	10	DVVEIRTLSR	0.084037	0.81
HLA-A*24:02	1	470	478	9	VPGSAVLLF	0.08325 0.94
HLA-A*30:01	1	311	319	9	HTYNTYIGQ	0.083115	1.9
HLA-A*03:01	1	379	387	9	VVEIRTLSR	0.082933	1.7
HLA-B*57:01	1	428	436	9	ATLGANKVI	0.082822	2.2
HLA-B*53:01	1	469	478	10	GVPGSAVLLF	0.082563	0.89
HLA-B*15:01	1	53	61	9	RACPREVQM	0.082539	1.8
HLA-A*30:01	1	48	56	9	RYHIPRACP	0.082435	1.9
HLA-A*30:02	1	171	180	10	VQDGDFVRYH	0.08243 1.6
HLA-A*26:01	1	321	330	10	YIIPGMDQGL	0.08241 0.82
HLA-B*44:03	1	305	313	9	SSYSRNHTY	0.082404	0.92
HLA-B*07:02	1	53	61	9	RACPREVQM	0.082401	1.3
HLA-A*68:02	1	91	99	9	IVVGVGRLI	0.08236 1.4
HLA-A*68:01	1	219	227	9	LGMCPGERR	0.082088	2.8
HLA-B*58:01	1	59	67	9	VQMGDFVRY	0.082039	1.4
HLA-B*15:01	1	396	404	9	TKLGDFVRY	0.081947	1.8
HLA-A*23:01	1	314	323	10	NTYIGQGYII	0.081349	0.94
HLA-A*31:01	1	60	68	9	QMGDFVRYH	0.081309	2.3
HLA-A*24:02	1	202	211	10	DTYVGSGWLI	0.080772	0.96
HLA-B*53:01	1	244	252	9	TVIPPQASL	0.080651	0.9
HLA-B*57:01	1	530	538	9	VSEGKGRLM	0.080368	2.2
HLA-A*23:01	1	141	150	10	YFDVVLLDVW	0.08025 0.94
HLA-B*58:01	1	200	209	10	TYDTYVGSGW	0.080024	1.4
HLA-B*15:01	1	528	537	10	AQVSEGKGRL	0.080001	1.9
HLA-B*51:01	1	80	88	9	DSSYDRNTL	0.079571	1.6
HLA-A*31:01	1	188	197	10	GTSFDTSYSK	0.079138	2.4
HLA-A*02:06	1	452	461	10	RQLIVPPHLA	0.078959	2
HLA-A*68:01	1	256	265	10	VLLIDVHNPK	0.0789 2.9
HLA-B*58:01	1	133	141	9	LIPPDATLY	0.078873	1.5
HLA-B*15:01	1	192	201	10	DTSYSKGGTY	0.078839	1.9
HLA-A*30:01	1	338	346	9	RRRITIPPH	0.078821	2
HLA-A*11:01	1	45	53	9	VIERYHIPR	0.078483	1.6
HLA-B*44:02	1	172	181	10	QDGDFVRYHY	0.078476	0.83
HLA-A*02:01	1	13	22	10	RLPLLQLLLL	0.078377	1.6
HLA-B*07:02	1	163	172	10	RPPHCPRMVQ	0.078144	1.3
HLA-A*11:01	1	169	178	10	RMVQDGDFVR	0.078095	1.6
HLA-B*51:01	1	6	14	9	PPSHSLLRL	0.077665	1.6
HLA-B*35:01	1	307	316	10	YSRNHTYNTY	0.077545	1.3
HLA-B*51:01	1	137	146	10	DATLYFDVVL	0.07754 1.6
HLA-B*44:03	1	377	385	9	ADVVEIRTL	0.077512	0.96
HLA-A*30:01	1	33	41	9	RASPAGGPL	0.077421	2
HLA-B*15:01	1	196	204	9	SKGGTYDTY	0.077356	1.9
HLA-A*68:02	1	440	448	9	DTGLQGMCV	0.077004	1.5
HLA-A*26:01	1	469	478	10	GVPGSAVLLF	0.076981	0.87
HLA-B*08:01	1	148	156	9	DVWNKEDTV	0.076864	1.5
HLA-A*26:01	1	75	83	9	DGKKFDSSY	0.076813	0.87
HLA-B*58:01	1	488	497	10	GLPTGYLFVW	0.076431	1.5
HLA-A*02:06	1	570	578	9	KSDEDEERV	0.076397	2
HLA-B*44:02	1	377	385	9	ADVVEIRTL	0.076354	0.85
HLA-B*51:01	1	314	322	9	NTYIGQGYI	0.076323	1.6
HLA-A*02:06	1	268	276	9	VQLETLELP	0.076135	2
HLA-B*35:01	1	542	551	10	DPEKTIGDMF	0.075948	1.3
HLA-A*02:03	1	18	26	9	QLLLLVVQA	0.075803	1.8
HLA-A*30:01	1	369	377	9	HVIDFHNPA	0.075754	2.1
HLA-B*53:01	1	133	141	9	LIPPDATLY	0.075556	0.94
HLA-B*35:01	1	542	550	9	DPEKTIGDM	0.075428	1.3
HLA-B*07:02	1	23	31	9	VVQAVGRGL	0.075392	1.4
HLA-B*15:01	1	304	313	10	DSSYSRNHTY	0.075378	2
HLA-B*57:01	1	91	99	9	IVVGVGRLI	0.075205	2.3
HLA-A*32:01	1	9	17	9	HSLLRLPLL	0.075094	0.95
HLA-B*44:03	1	172	181	10	QDGDFVRYHY	0.075017	0.98
HLA-B*58:01	1	283	291	9	AGAGDFMRY	0.075001	1.5
HLA-B*08:01	1	481	489	9	ELVSREDGL	0.074719	1.6
HLA-A*68:01	1	282	290	9	RAGAGDFMR	0.074708	2.9
HLA-B*51:01	1	275	283	9	LPPGCVRRA	0.074638	1.7
HLA-A*26:01	1	171	179	9	VQDGDFVRY	0.074471	0.88
HLA-B*35:01	1	228	237	10	KIIIPPFLAY	0.074448	1.3
HLA-B*51:01	1	341	349	9	ITIPPHLAY	0.074136	1.7
HLA-B*44:02	1	171	179	9	VQDGDFVRY	0.073714	0.87
HLA-A*02:01	1	301	309	9	TLFDSSYSR	0.073631	1.7
HLA-A*01:01	1	530	538	9	VSEGKGRLM	0.073487	1.2
HLA-B*57:01	1	201	209	9	YDTYVGSGW	0.073457	2.3
HLA-A*68:02	1	516	525	10	EVPPEEFSTF	0.073442	1.5
HLA-A*30:02	1	53	61	9	RACPREVQM	0.07343 1.7
HLA-B*53:01	1	357	366	10	KIPGSAVLIF	0.073414	0.97
HLA-A*02:06	1	322	330	9	IIPGMDQGL	0.073299	2.1
HLA-B*57:01	1	304	313	10	DSSYSRNHTY	0.073115	2.3
HLA-A*31:01	1	332	340	9	GACMGERRR	0.073039	2.5
HLA-A*30:01	1	116	124	9	RLIVPPHLG	0.072985	2.1
HLA-A*02:06	1	561	569	9	KITVDELKL	0.072922	2.1
HLA-A*02:01	1	476	484	9	LLFEVELVS	0.072853	1.7
HLA-A*32:01	1	171	179	9	VQDGDFVRY	0.072681	0.97
HLA-B*44:02	1	305	313	9	SSYSRNHTY	0.072402	0.87
HLA-B*07:02	1	51	60	10	IPRACPREVQ	0.072203	1.4
HLA-B*51:01	1	80	89	10	DSSYDRNTLV	0.072202	1.7
HLA-B*07:02	1	267	275	9	AVQLETLEL	0.072179	1.4
HLA-B*51:01	1	427	436	10	EATLGANKVI	0.072136	1.7
HLA-A*30:01	1	114	122	9	RRRLIVPPH	0.071987	2.2
HLA-A*02:01	1	357	365	9	KIPGSAVLI	0.071919	1.7
HLA-B*08:01	1	81	89	9	SSYDRNTLV	0.071742	1.6
HLA-A*31:01	1	116	125	10	RLIVPPHLGY	0.071681	2.5
HLA-A*11:01	1	220	228	9	GMCPGERRK	0.071671	1.7
HLA-B*35:01	1	283	291	9	AGAGDFMRY	0.071459	1.3
HLA-B*35:01	1	41	49	9	LEDVVIERY	0.071429	1.3
HLA-A*11:01	1	160	169	10	TLLRPPHCPR	0.071254	1.7
HLA-B*15:01	1	161	170	10	LLRPPHCPRM	0.071254	2
HLA-A*02:06	1	249	257	9	QASLVFHVL	0.071192	2.1
HLA-A*24:02	1	141	150	10	YFDVVLLDVW	0.07118 1.1
HLA-A*30:02	1	172	181	10	QDGDFVRYHY	0.07116 1.7
HLA-A*02:03	1	362	370	9	AVLIFNVHV	0.071042	1.9
HLA-B*57:01	1	284	293	10	GAGDFMRYHY	0.070958	2.4
HLA-B*15:01	1	517	525	9	VPPEEFSTF	0.070774	2
HLA-B*58:01	1	141	150	10	YFDVVLLDVW	0.07066 1.6
HLA-A*31:01	1	58	66	9	EVQMGDFVR	0.070529	2.5
HLA-A*11:01	1	44	53	10	VVIERYHIPR	0.07041 1.7
HLA-A*30:01	1	250	258	9	ASLVFHVLL	0.070392	2.2
HLA-A*31:01	1	144	152	9	VVLLDVWNK	0.070267	2.5
HLA-B*44:02	1	59	67	9	VQMGDFVRY	0.070251	0.89
HLA-A*02:01	1	369	377	9	HVIDFHNPA	0.070126	1.7
HLA-A*68:02	1	469	477	9	GVPGSAVLL	0.069866	1.6
HLA-B*58:01	1	487	495	9	DGLPTGYLF	0.069384	1.6
HLA-A*68:02	1	341	349	9	ITIPPHLAY	0.069383	1.6
HLA-A*68:02	1	361	370	10	SAVLIFNVHV	0.069326	1.6
HLA-B*57:01	1	138	146	9	ATLYFDVVL	0.069277	2.4
HLA-A*30:02	1	178	186	9	RYHYNGTLL	0.069113	1.8
HLA-B*53:01	1	142	150	9	FDVVLLDVW	0.068797	1.1
HLA-B*57:01	1	498	506	9	HKDPPANLF	0.068569	2.4
HLA-A*33:01	1	203	212	10	TYVGSGWLIK	0.068512	1.8
HLA-B*53:01	1	6	14	9	PPSHSLLRL	0.068414	1.1
HLA-A*01:01	1	228	237	10	KIIIPPFLAY	0.068239	1.3
HLA-A*68:01	1	195	204	10	YSKGGTYDTY	0.06822 3.1
HLA-B*57:01	1	133	141	9	LIPPDATLY	0.067945	2.4
HLA-B*57:01	1	138	147	10	ATLYFDVVLL	0.067687	2.4
HLA-A*02:06	1	340	348	9	RITIPPHLA	0.067402	2.2
HLA-B*57:01	1	170	179	10	MVQDGDFVRY	0.067376	2.5
HLA-A*30:01	1	403	411	9	RYHYNCSLL	0.067314	2.3
HLA-A*02:01	1	472	480	9	GSAVLLFEV	0.067261	1.8
HLA-A*01:01	1	187	195	9	DGTSFDTSY	0.067246	1.3
HLA-B*44:03	1	486	495	10	EDGLPTGYLF	0.067172	1.1
HLA-A*01:01	1	409	417	9	SLLDGTQLF	0.067153	1.3
HLA-A*02:01	1	452	461	10	RQLIVPPHLA	0.066939	1.8
HLA-A*01:01	1	570	578	9	KSDEDEERV	0.066621	1.3
HLA-A*31:01	1	203	212	10	TYVGSGWLIK	0.066362	2.6
HLA-A*30:01	1	155	163	9	TVQVSTLLR	0.066341	2.3
HLA-A*02:01	1	132	141	10	GLIPPDATLY	0.066111	1.8
HLA-A*30:01	1	220	228	9	GMCPGERRK	0.06605 2.3
HLA-A*68:01	1	4	13	10	AGPPSHSLLR	0.06591 3.1
HLA-A*24:02	1	236	245	10	AYGEKGYGTV	0.065851	1.2
HLA-A*33:01	1	21	29	9	LLVVQAVGR	0.065658	1.8
HLA-A*32:01	1	91	99	9	IVVGVGRLI	0.065617	1.1
HLA-B*35:01	1	422	430	9	YGAPQEATL	0.065327	1.4
HLA-A*11:01	1	397	405	9	KLGDFVRYH	0.065284	1.8
HLA-A*23:01	1	421	430	10	DYGAPQEATL	0.065284	1.1
HLA-A*24:02	1	82	91	10	SYDRNTLVAI	0.06525 1.2
HLA-A*32:01	1	267	275	9	AVQLETLEL	0.065155	1.1
HLA-A*68:02	1	434	443	10	KVIEGLDTGL	0.065037	1.6
HLA-A*02:06	1	409	418	10	SLLDGTQLFT	0.064993	2.3
HLA-A*30:02	1	81	89	9	SSYDRNTLV	0.064916	1.9
HLA-A*68:01	1	203	212	10	TYVGSGWLIK	0.064863	3.1
HLA-A*31:01	1	378	387	10	DVVEIRTLSR	0.064754	2.7
HLA-A*32:01	1	53	61	9	RACPREVQM	0.064743	1.1
HLA-A*02:06	1	122	130	9	HLGYGSIGL	0.064625	2.3
HLA-A*24:02	1	246	254	9	IPPQASLVF	0.064339	1.2
HLA-A*02:01	1	16	24	9	LLQLLLLVV	0.064331	1.8
HLA-A*30:01	1	309	317	9	RNHTYNTYI	0.064307	2.4
HLA-B*57:01	1	249	258	10	QASLVFHVLL	0.064271	2.5
HLA-B*58:01	1	498	506	9	HKDPPANLF	0.064125	1.6
HLA-B*35:01	1	454	462	9	LIVPPHLAH	0.064019	1.4
HLA-A*30:02	1	340	348	9	RITIPPHLA	0.063979	1.9
HLA-A*02:03	1	90	98	9	AIVVGVGRL	0.063943	2
HLA-B*07:02	1	3	11	9	PAGPPSHSL	0.063784	1.5
HLA-A*30:01	1	523	531	9	STFIKAQVS	0.063738	2.4
HLA-A*33:01	1	40	48	9	PLEDVVIER	0.063675	1.9
HLA-A*11:01	1	170	179	10	MVQDGDFVRY	0.063526	1.8
HLA-B*07:02	1	529	537	9	QVSEGKGRL	0.063343	1.5
HLA-A*02:01	1	267	275	9	AVQLETLEL	0.063333	1.8
HLA-B*35:01	1	375	383	9	NPADVVEIR	0.063013	1.4
HLA-B*15:01	1	243	252	10	GTVIPPQASL	0.062599	2.2
HLA-B*58:01	1	70	79	10	NGTFEDGKKF	0.062428	1.7
HLA-B*58:01	1	398	406	9	LGDFVRYHY	0.061722	1.7
HLA-A*32:01	1	132	141	10	GLIPPDATLY	0.061715	1.2
HLA-A*68:02	1	266	275	10	DAVQLETLEL	0.061688	1.7
HLA-A*02:01	1	97	106	10	RLITGMDRGL	0.061656	1.9
HLA-B*58:01	1	201	209	9	YDTYVGSGW	0.061591	1.7
HLA-A*31:01	1	21	29	9	LLVVQAVGR	0.061567	2.7
HLA-B*58:01	1	142	150	9	FDVVLLDVW	0.061556	1.7
HLA-A*68:02	1	481	489	9	ELVSREDGL	0.061423	1.7
HLA-B*57:01	1	133	142	10	LIPPDATLYF	0.061421	2.6
HLA-A*31:01	1	105	114	10	GLMGMCVNER	0.06136 2.8
HLA-A*68:02	1	150	158	9	WNKEDTVQV	0.061338	1.7
HLA-A*02:06	1	209	218	10	WLIKGMDQGL	0.061239	2.4
HLA-A*32:01	1	81	89	9	SSYDRNTLV	0.061207	1.2
HLA-A*30:01	1	117	125	9	LIVPPHLGY	0.061078	2.5
HLA-A*02:06	1	451	460	10	RRQLIVPPHL	0.061027	2.4
HLA-A*11:01	1	132	141	10	GLIPPDATLY	0.060968	1.9
HLA-B*07:02	1	466	474	9	GARGVPGSA	0.060946	1.6
HLA-B*57:01	1	142	150	9	FDVVLLDVW	0.060817	2.6
HLA-A*01:01	1	498	506	9	HKDPPANLF	0.060698	1.4
HLA-A*68:01	1	273	282	10	LELPPGCVRR	0.060632	3.2
HLA-A*02:06	1	341	349	9	ITIPPHLAY	0.060447	2.4
HLA-A*68:01	1	154	162	9	DTVQVSTLL	0.060391	3.2
HLA-A*02:03	1	409	418	10	SLLDGTQLFT	0.060145	2.1
HLA-A*33:01	1	341	349	9	ITIPPHLAY	0.060011	2
HLA-A*30:01	1	144	152	9	VVLLDVWNK	0.059941	2.5
HLA-B*57:01	1	360	368	9	GSAVLIFNV	0.059913	2.6
HLA-B*44:02	1	486	495	10	EDGLPTGYLF	0.059827	0.97
HLA-A*01:01	1	410	418	9	LLDGTQLFT	0.059726	1.4
HLA-B*15:01	1	75	83	9	DGKKFDSSY	0.059508	2.2
HLA-A*30:01	1	226	234	9	RRKIIIPPF	0.059452	2.5
HLA-A*02:03	1	340	348	9	RITIPPHLA	0.059318	2.1
HLA-A*02:01	1	212	221	10	KGMDQGLLGM	0.05914 1.9
HLA-A*30:01	1	383	392	10	RTLSRPSETC	0.058963	2.5
HLA-B*57:01	1	134	142	9	IPPDATLYF	0.058942	2.6
HLA-B*53:01	1	187	195	9	DGTSFDTSY	0.058856	1.2
HLA-A*30:02	1	339	347	9	RRITIPPHL	0.05882 2.0
HLA-B*44:03	1	426	434	9	QEATLGANK	0.058762	1.2
HLA-B*44:03	1	57	65	9	REVQMGDFV	0.05873 1.2
HLA-B*57:01	1	452	460	9	RQLIVPPHL	0.058693	2.6
HLA-A*23:01	1	140	149	10	LYFDVVLLDV	0.058589	1.2
HLA-B*57:01	1	398	406	9	LGDFVRYHY	0.058246	2.7
HLA-A*02:06	1	71	79	9	GTFEDGKKF	0.058194	2.5
HLA-A*26:01	1	484	493	10	SREDGLPTGY	0.05815 1.1
HLA-A*68:01	1	133	141	9	LIPPDATLY	0.058027	3.3
HLA-A*02:01	1	296	305	10	SLMDGTLFDS	0.057977	1.9
HLA-A*30:02	1	284	292	9	GAGDFMRYH	0.057952	2
HLA-A*30:02	1	453	462	10	QLIVPPHLAH	0.057735	2
HLA-A*23:01	1	12	20	9	LRLPLLQLL	0.057677	1.2
HLA-B*15:01	1	469	478	10	GVPGSAVLLF	0.057511	2.3
HLA-A*24:02	1	469	478	10	GVPGSAVLLF	0.057427	1.3
HLA-B*58:01	1	171	179	9	VQDGDFVRY	0.057391	1.7
HLA-A*68:02	1	495	503	9	FVWHKDPPA	0.05736 1.8
HLA-A*33:01	1	5	13	9	GPPSHSLLR	0.05718 2.0
HLA-B*57:01	1	250	259	10	ASLVFHVLLI	0.057177	2.7
HLA-A*31:01	1	106	114	9	LMGMCVNER	0.057166	2.9
HLA-A*02:01	1	243	252	10	GTVIPPQASL	0.057115	2
HLA-A*30:01	1	556	564	9	RNQDGKITV	0.056617	2.6
HLA-A*68:02	1	431	439	9	GANKVIEGL	0.056615	1.8
HLA-A*68:02	1	313	322	10	YNTYIGQGYI	0.056589	1.8
HLA-A*30:01	1	203	212	10	TYVGSGWLIK	0.05613 2.7
HLA-B*53:01	1	193	201	9	TSYSKGGTY	0.055948	1.2
HLA-B*07:02	1	176	185	10	FVRYHYNGTL	0.055935	1.6
HLA-B*51:01	1	363	371	9	VLIFNVHVI	0.055925	2.1
HLA-B*58:01	1	134	142	9	IPPDATLYF	0.055753	1.8
HLA-B*57:01	1	486	495	10	EDGLPTGYLF	0.055705	2.7
HLA-B*57:01	1	294	303	10	NGSLMDGTLF	0.055584	2.7
HLA-B*51:01	1	202	210	9	DTYVGSGWL	0.055542	2.1
HLA-A*02:06	1	91	99	9	IVVGVGRLI	0.055349	2.5
HLA-A*11:01	1	89	97	9	VAIVVGVGR	0.055321	2
HLA-A*32:01	1	10	19	10	SLLRLPLLQL	0.055256	1.3
HLA-B*15:01	1	267	275	9	AVQLETLEL	0.055202	2.3
HLA-A*01:01	1	341	350	10	ITIPPHLAYG	0.055189	1.5
HLA-B*57:01	1	408	416	9	CSLLDGTQL	0.055186	2.7
HLA-A*31:01	1	281	290	10	RRAGAGDFMR	0.055172	2.9
HLA-A*02:06	1	435	443	9	VIEGLDTGL	0.055101	2.5
HLA-A*02:06	1	15	23	9	PLLQLLLLV	0.054967	2.5
HLA-B*51:01	1	229	237	9	IIIPPFLAY	0.054822	2.1
HLA-A*02:01	1	318	326	9	GQGYIIPGM	0.054794	2
HLA-A*03:01	1	272	281	10	TLELPPGCVR	0.054733	2.1
HLA-B*53:01	1	170	179	10	MVQDGDFVRY	0.054608	1.3
HLA-A*68:01	1	57	66	10	REVQMGDFVR	0.054493	3.4
HLA-A*68:02	1	422	430	9	YGAPQEATL	0.054419	1.9
HLA-A*02:06	1	97	106	10	RLITGMDRGL	0.054303	2.5
HLA-B*57:01	1	171	179	9	VQDGDFVRY	0.054059	2.8
HLA-A*32:01	1	488	497	10	GLPTGYLFVW	0.054019	1.3
HLA-B*57:01	1	81	89	9	SSYDRNTLV	0.053902	2.8
HLA-B*08:01	1	356	364	9	DKIPGSAVL	0.053827	2
HLA-A*32:01	1	301	309	9	TLFDSSYSR	0.053796	1.3
HLA-B*07:02	1	120	128	9	PPHLGYGSI	0.053716	1.7
HLA-A*31:01	1	273	282	10	LELPPGCVRR	0.053493	3
HLA-B*57:01	1	470	478	9	VPGSAVLLF	0.053415	2.8
HLA-A*23:01	1	339	347	9	RRITIPPHL	0.053403	1.2
HLA-B*44:02	1	426	434	9	QEATLGANK	0.053387	1.1
HLA-B*57:01	1	517	525	9	VPPEEFSTF	0.053317	2.8
HLA-B*07:02	1	243	252	10	GTVIPPQASL	0.053291	1.7
HLA-A*26:01	1	454	462	9	LIVPPHLAH	0.05327 1.2
HLA-A*26:01	1	245	254	10	VIPPQASLVF	0.053232	1.2
HLA-B*35:01	1	55	64	10	CPREVQMGDF	0.053048	1.6
HLA-B*07:02	1	133	142	10	LIPPDATLYF	0.052915	1.7
HLA-B*57:01	1	283	291	9	AGAGDFMRY	0.052806	2.8
HLA-A*23:01	1	246	254	9	IPPQASLVF	0.0528 1.3
HLA-B*58:01	1	243	252	10	GTVIPPQASL	0.052787	1.8
HLA-A*32:01	1	428	436	9	ATLGANKVI	0.052691	1.3
HLA-B*35:01	1	53	61	9	RACPREVQM	0.052629	1.6
HLA-A*02:06	1	138	147	10	ATLYFDVVLL	0.052616	2.6
HLA-A*02:03	1	86	95	10	NTLVAIVVGV	0.052583	2.3
HLA-B*08:01	1	141	149	9	YFDVVLLDV	0.052507	2
HLA-A*26:01	1	64	73	10	FVRYHYNGTF	0.052472	1.2
HLA-B*44:03	1	414	422	9	TQLFTSHDY	0.052276	1.3
HLA-A*11:01	1	395	404	10	TTKLGDFVRY	0.052259	2
HLA-A*23:01	1	469	478	10	GVPGSAVLLF	0.05211 1.3
HLA-A*24:02	1	498	506	9	HKDPPANLF	0.052086	1.3
HLA-A*33:01	1	229	237	9	IIIPPFLAY	0.052085	2.2
HLA-A*30:01	1	66	74	9	RYHYNGTFE	0.052052	2.8
HLA-B*53:01	1	55	64	10	CPREVQMGDF	0.051896	1.3
HLA-B*53:01	1	201	209	9	YDTYVGSGW	0.051872	1.3
HLA-A*33:01	1	273	282	10	LELPPGCVRR	0.051865	2.2
HLA-A*26:01	1	283	291	9	AGAGDFMRY	0.051806	1.2
HLA-B*57:01	1	357	366	10	KIPGSAVLIF	0.051789	2.8
HLA-B*58:01	1	408	416	9	CSLLDGTQL	0.051778	1.9
HLA-A*01:01	1	186	195	10	LDGTSFDTSY	0.051762	1.5
HLA-A*26:01	1	187	195	9	DGTSFDTSY	0.051731	1.2
HLA-A*68:01	1	559	568	10	DGKITVDELK	0.051593	3.5
HLA-A*68:01	1	155	164	10	TVQVSTLLRP	0.051531	3.5
HLA-B*57:01	1	383	392	10	RTLSRPSETC	0.05146 2.8
HLA-A*02:06	1	339	347	9	RRITIPPHL	0.051421	2.6
HLA-B*44:02	1	142	150	9	FDVVLLDVW	0.051395	1.1
HLA-B*15:01	1	305	314	10	SSYSRNHTYN	0.051368	2.4
HLA-A*30:01	1	240	248	9	KGYGTVIPP	0.051337	2.8
HLA-A*23:01	1	202	211	10	DTYVGSGWLI	0.051186	1.3
HLA-B*53:01	1	486	495	10	EDGLPTGYLF	0.051167	1.3
HLA-A*23:01	1	498	506	9	HKDPPANLF	0.051145	1.3
HLA-A*68:02	1	138	147	10	ATLYFDVVLL	0.051085	2
HLA-A*68:01	1	228	237	10	KIIIPPFLAY	0.051014	3.5
HLA-B*51:01	1	242	250	9	YGTVIPPQA	0.050813	2.2
HLA-A*02:06	1	301	309	9	TLFDSSYSR	0.050778	2.7
HLA-B*08:01	1	19	27	9	LLLLVVQAV	0.050762	2.1
HLA-A*30:01	1	160	169	10	TLLRPPHCPR	0.050698	2.9
HLA-A*68:01	1	454	462	9	LIVPPHLAH	0.050663	3.5
HLA-A*02:06	1	361	370	10	SAVLIFNVHV	0.050469	2.7
HLA-A*33:01	1	219	227	9	LGMCPGERR	0.050184	2.2
HLA-A*30:02	1	75	83	9	DGKKFDSSY	0.050177	2.2
HLA-A*11:01	1	395	403	9	TTKLGDFVR	0.050079	2.1
HLA-A*68:01	1	331	339	9	QGACMGERR	0.049996	3.6
HLA-B*35:01	1	192	201	10	DTSYSKGGTY	0.049842	1.6
HLA-A*26:01	1	2	11	10	FPAGPPSHSL	0.049492	1.2
HLA-A*11:01	1	283	291	9	AGAGDFMRY	0.049376	2.1
HLA-A*32:01	1	362	370	9	AVLIFNVHV	0.04926 1.3
HLA-B*53:01	1	517	526	10	VPPEEFSTFI	0.049098	1.4
HLA-B*35:01	1	361	369	9	SAVLIFNVH	0.048998	1.6
HLA-B*08:01	1	452	460	9	RQLIVPPHL	0.048786	2.1
HLA-B*58:01	1	470	478	9	VPGSAVLLF	0.048785	1.9
HLA-A*68:02	1	427	436	10	EATLGANKVI	0.048777	2
HLA-A*02:06	1	159	167	9	STLLRPPHC	0.048767	2.7
HLA-A*01:01	1	298	307	10	MDGTLFDSSY	0.048689	1.6
HLA-B*44:02	1	57	65	9	REVQMGDFV	0.04861 1.2
HLA-B*44:03	1	142	150	9	FDVVLLDVW	0.04856 1.3
HLA-B*53:01	1	71	79	9	GTFEDGKKF	0.048292	1.4
HLA-A*30:01	1	339	347	9	RRITIPPHL	0.048134	3
HLA-B*57:01	1	545	553	9	KTIGDMFQN	0.048061	2.9
HLA-A*31:01	1	454	462	9	LIVPPHLAH	0.047995	3.2
HLA-B*57:01	1	472	480	9	GSAVLLFEV	0.047824	2.9
HLA-A*26:01	1	498	506	9	HKDPPANLF	0.047737	1.3
HLA-B*15:01	1	468	476	9	RGVPGSAVL	0.047646	2.5
HLA-B*51:01	1	514	522	9	DGEVPPEEF	0.04764 2.3
HLA-A*31:01	1	68	77	10	HYNGTFEDGK	0.047634	3.2
HLA-A*30:01	1	306	315	10	SYSRNHTYNT	0.047526	3
HLA-A*26:01	1	260	268	9	DVHNPKDAV	0.047407	1.3
HLA-A*30:01	1	452	461	10	RQLIVPPHLA	0.047406	3
HLA-B*08:01	1	363	371	9	VLIFNVHVI	0.047281	2.2
HLA-A*03:01	1	10	18	9	SLLRLPLLQ	0.047226	2.3
HLA-A*32:01	1	243	252	10	GTVIPPQASL	0.047218	1.4
HLA-A*26:01	1	308	316	9	SRNHTYNTY	0.047159	1.3
HLA-B*57:01	1	182	191	10	NGTLLDGTSF	0.047135	3
HLA-B*15:01	1	364	373	10	LIFNVHVIDF	0.04694 2.6
HLA-B*58:01	1	428	436	9	ATLGANKVI	0.04693 2.0
HLA-B*08:01	1	111	119	9	VNERRRLIV	0.046889	2.2
HLA-B*07:02	1	221	230	10	MCPGERRKII	0.046875	1.8
HLA-A*30:01	1	308	316	9	SRNHTYNTY	0.046863	3
HLA-A*26:01	1	301	309	9	TLFDSSYSR	0.046633	1.3
HLA-A*02:06	1	250	258	9	ASLVFHVLL	0.046427	2.8
HLA-B*07:02	1	4	12	9	AGPPSHSLL	0.046423	1.8
HLA-B*15:01	1	516	525	10	EVPPEEFSTF	0.04641 2.6
HLA-A*68:02	1	274	283	10	ELPPGCVRRA	0.046394	2.1
HLA-A*30:02	1	40	49	10	PLEDVVIERY	0.046193	2.3
HLA-A*30:02	1	183	191	9	GTLLDGTSF	0.046146	2.3
HLA-B*08:01	1	8	16	9	SHSLLRLPL	0.046133	2.2
HLA-B*53:01	1	304	313	10	DSSYSRNHTY	0.046118	1.4
HLA-B*07:02	1	132	140	9	GLIPPDATL	0.046084	1.8
HLA-B*53:01	1	154	162	9	DTVQVSTLL	0.045952	1.4
HLA-B*58:01	1	530	538	9	VSEGKGRLM	0.04593 2.0
HLA-A*68:02	1	137	145	9	DATLYFDVV	0.045851	2.1
HLA-A*02:01	1	248	256	9	PQASLVFHV	0.045842	2.2
HLA-A*30:02	1	117	126	10	LIVPPHLGYG	0.045599	2.3
HLA-A*24:02	1	402	411	10	VRYHYNCSLL	0.045519	1.4
HLA-B*58:01	1	431	439	9	GANKVIEGL	0.045416	2
HLA-B*44:02	1	58	67	10	EVQMGDFVRY	0.045389	1.2
HLA-B*15:01	1	60	68	9	QMGDFVRYH	0.045221	2.6
HLA-A*01:01	1	305	314	10	SSYSRNHTYN	0.045113	1.6
HLA-B*15:01	1	397	405	9	KLGDFVRYH	0.044969	2.6
HLA-B*07:02	1	161	170	10	LLRPPHCPRM	0.044659	1.8
HLA-B*08:01	1	159	167	9	STLLRPPHC	0.044484	2.3
HLA-B*44:03	1	308	316	9	SRNHTYNTY	0.044344	1.4
HLA-B*53:01	1	2	10	9	FPAGPPSHS	0.044204	1.5
HLA-A*30:02	1	189	197	9	TSFDTSYSK	0.044138	2.4
HLA-A*30:01	1	428	436	9	ATLGANKVI	0.04405 3.2
HLA-A*33:01	1	257	265	9	LLIDVHNPK	0.044038	2.4
HLA-B*44:03	1	452	460	9	RQLIVPPHL	0.043986	1.4
HLA-A*30:01	1	82	91	10	SYDRNTLVAI	0.043813	3.2
HLA-A*02:06	1	148	156	9	DVWNKEDTV	0.043784	3
HLA-A*01:01	1	213	221	9	GMDQGLLGM	0.043493	1.7
HLA-B*07:02	1	401	410	10	FVRYHYNCSL	0.043435	1.8
HLA-A*31:01	1	374	383	10	HNPADVVEIR	0.043369	3.3
HLA-A*02:01	1	18	27	10	QLLLLVVQAV	0.043141	2.3
HLA-A*26:01	1	154	163	10	DTVQVSTLLR	0.042941	1.3
HLA-B*07:02	1	498	506	9	HKDPPANLF	0.042918	1.9
HLA-A*30:01	1	362	370	9	AVLIFNVHV	0.042863	3.2
HLA-B*44:02	1	200	209	10	TYDTYVGSGW	0.04282 1.3
HLA-A*30:02	1	295	303	9	GSLMDGTLF	0.042663	2.5
HLA-A*01:01	1	299	307	9	DGTLFDSSY	0.042652	1.7
HLA-B*15:01	1	313	321	9	YNTYIGQGY	0.042645	2.7
HLA-A*30:01	1	59	67	9	VQMGDFVRY	0.042591	3.2
HLA-A*24:02	1	488	497	10	GLPTGYLFVW	0.042569	1.5
HLA-B*08:01	1	339	347	9	RRITIPPHL	0.042557	2.3
HLA-A*31:01	1	562	570	9	ITVDELKLK	0.042459	3.3
HLA-B*08:01	1	161	170	10	LLRPPHCPRM	0.042437	2.4
HLA-A*02:03	1	210	218	9	LIKGMDQGL	0.04243 2.6
HLA-A*02:06	1	147	156	10	LDVWNKEDTV	0.042407	3
HLA-B*58:01	1	138	146	9	ATLYFDVVL	0.04228 2.1
HLA-B*57:01	1	431	439	9	GANKVIEGL	0.04217 3.2
HLA-B*08:01	1	574	582	9	DEERVHEEL	0.042128	2.4
HLA-A*30:01	1	395	403	9	TTKLGDFVR	0.042118	3.3
HLA-A*02:06	1	368	377	10	VHVIDFHNPA	0.042115	3
HLA-A*30:01	1	161	170	10	LLRPPHCPRM	0.042049	3.3
HLA-A*02:01	1	360	368	9	GSAVLIFNV	0.04204 2.4
HLA-A*02:01	1	469	477	9	GVPGSAVLL	0.042009	2.4
HLA-A*31:01	1	397	406	10	KLGDFVRYHY	0.042008	3.4
HLA-A*02:06	1	498	506	9	HKDPPANLF	0.042006	3
HLA-A*32:01	1	23	31	9	VVQAVGRGL	0.041817	1.5
HLA-B*51:01	1	305	313	9	SSYSRNHTY	0.041795	2.5
HLA-A*02:03	1	16	24	9	LLQLLLLVV	0.041654	2.6
HLA-A*02:03	1	267	275	9	AVQLETLEL	0.041553	2.6
HLA-B*15:01	1	33	41	9	RASPAGGPL	0.041435	2.7
HLA-A*02:06	1	141	149	9	YFDVVLLDV	0.041411	3.1
HLA-B*58:01	1	472	480	9	GSAVLLFEV	0.041359	2.1
HLA-A*26:01	1	173	181	9	DGDFVRYHY	0.041343	1.4
HLA-A*26:01	1	485	493	9	REDGLPTGY	0.04132 1.4
HLA-A*30:02	1	226	234	9	RRKIIIPPF	0.041285	2.5
HLA-A*30:01	1	454	462	9	LIVPPHLAH	0.041226	3.3
HLA-A*02:06	1	53	61	9	RACPREVQM	0.041224	3.1
HLA-A*23:01	1	488	497	10	GLPTGYLFVW	0.041099	1.4
HLA-B*58:01	1	383	392	10	RTLSRPSETC	0.041075	2.1
HLA-A*31:01	1	394	403	10	ETTKLGDFVR	0.041051	3.4
HLA-B*58:01	1	81	89	9	SSYDRNTLV	0.041017	2.1
HLA-A*31:01	1	59	68	10	VQMGDFVRYH	0.040961	3.4
HLA-A*23:01	1	229	237	9	IIIPPFLAY	0.040804	1.4
HLA-A*68:02	1	356	365	10	DKIPGSAVLI	0.040736	2.2
HLA-B*35:01	1	154	162	9	DTVQVSTLL	0.040733	1.8
HLA-A*11:01	1	413	422	10	GTQLFTSHDY	0.04063 2.3
HLA-B*53:01	1	41	49	9	LEDVVIERY	0.040604	1.5
HLA-A*32:01	1	295	303	9	GSLMDGTLF	0.040531	1.5
HLA-B*58:01	1	170	179	10	MVQDGDFVRY	0.04052 2.1
HLA-A*31:01	1	452	460	9	RQLIVPPHL	0.040513	3.4
HLA-B*40:01	1	339	347	9	RRITIPPHL	0.040492	1.5
HLA-B*44:03	1	520	529	10	EEFSTFIKAQ	0.040297	1.4
HLA-A*68:02	1	301	309	9	TLFDSSYSR	0.040214	2.3
HLA-A*33:01	1	305	313	9	SSYSRNHTY	0.040211	2.5
HLA-A*32:01	1	397	405	9	KLGDFVRYH	0.040206	1.5
HLA-B*51:01	1	356	364	9	DKIPGSAVL	0.040116	2.6
HLA-B*51:01	1	202	211	10	DTYVGSGWLI	0.040108	2.6
HLA-B*35:01	1	71	79	9	GTFEDGKKF	0.040036	1.8
HLA-B*35:01	1	183	191	9	GTLLDGTSF	0.039983	1.8
HLA-A*24:02	1	357	365	9	KIPGSAVLI	0.039903	1.5
HLA-B*08:01	1	498	506	9	HKDPPANLF	0.039871	2.5
HLA-A*02:03	1	296	305	10	SLMDGTLFDS	0.039861	2.7
HLA-B*51:01	1	244	253	10	TVIPPQASLV	0.039834	2.6
HLA-A*31:01	1	561	570	10	KITVDELKLK	0.039787	3.4
HLA-A*23:01	1	244	252	9	TVIPPQASL	0.039654	1.4
HLA-B*58:01	1	452	460	9	RQLIVPPHL	0.039641	2.1
HLA-A*02:03	1	469	477	9	GVPGSAVLL	0.03963 2.7
HLA-A*31:01	1	40	48	9	PLEDVVIER	0.039592	3.4
HLA-B*57:01	1	413	422	10	GTQLFTSHDY	0.039503	3.3
HLA-A*24:02	1	124	133	10	GYGSIGLAGL	0.039459	1.5
HLA-A*11:01	1	282	291	10	RAGAGDFMRY	0.039432	2.4
HLA-A*30:01	1	256	265	10	VLLIDVHNPK	0.039418	3.4
HLA-A*03:01	1	537	545	9	LMPGQDPEK	0.039412	2.5
HLA-A*68:02	1	368	377	10	VHVIDFHNPA	0.03928 2.3
HLA-A*30:01	1	357	365	9	KIPGSAVLI	0.039165	3.4
HLA-A*01:01	1	134	142	9	IPPDATLYF	0.039147	1.8
HLA-A*68:02	1	81	90	10	SSYDRNTLVA	0.039143	2.3
HLA-A*26:01	1	274	282	9	ELPPGCVRR	0.039137	1.4
HLA-A*31:01	1	107	116	10	MGMCVNERRR	0.039132	3.5
HLA-A*02:06	1	476	484	9	LLFEVELVS	0.039047	3.2
HLA-B*07:02	1	422	430	9	YGAPQEATL	0.038945	2
HLA-B*44:02	1	573	582	10	EDEERVHEEL	0.038918	1.3
HLA-B*15:01	1	41	49	9	LEDVVIERY	0.038911	2.8
HLA-B*15:01	1	484	493	10	SREDGLPTGY	0.038781	2.8
HLA-B*58:01	1	341	350	10	ITIPPHLAYG	0.038667	2.2
HLA-B*35:01	1	313	321	9	YNTYIGQGY	0.038644	1.8
HLA-B*35:01	1	132	141	10	GLIPPDATLY	0.038631	1.8
HLA-B*15:01	1	139	147	9	TLYFDVVLL	0.0386 2.8
HLA-A*01:01	1	74	83	10	EDGKKFDSSY	0.038593	1.8
HLA-B*15:01	1	210	218	9	LIKGMDQGL	0.038575	2.8
HLA-A*30:01	1	465	474	10	SGARGVPGSA	0.038573	3.5
HLA-B*44:03	1	573	582	10	EDEERVHEEL	0.038556	1.5
HLA-A*02:06	1	23	31	9	VVQAVGRGL	0.038514	3.2
HLA-A*30:02	1	365	373	9	IFNVHVIDF	0.038442	2.6
HLA-B*35:01	1	369	377	9	HVIDFHNPA	0.038417	1.8
HLA-A*02:06	1	129	138	10	GLAGLIPPDA	0.038355	3.2
HLA-A*02:06	1	528	537	10	AQVSEGKGRL	0.038265	3.2
HLA-A*30:02	1	186	195	10	LDGTSFDTSY	0.038169	2.6
HLA-A*30:01	1	10	19	10	SLLRLPLLQL	0.038148	3.5
HLA-B*15:01	1	434	443	10	KVIEGLDTGL	0.038121	2.8
HLA-A*30:01	1	227	235	9	RKIIIPPFL	0.038078	3.5
HLA-A*11:01	1	282	290	9	RAGAGDFMR	0.03807 2.4
HLA-A*02:03	1	474	483	10	AVLLFEVELV	0.038032	2.8
HLA-A*33:01	1	460	468	9	LAHGESGAR	0.038007	2.6
HLA-A*02:06	1	86	95	10	NTLVAIVVGV	0.037986	3.2
HLA-B*58:01	1	360	368	9	GSAVLIFNV	0.037985	2.2
HLA-B*35:01	1	538	547	10	MPGQDPEKTI	0.037968	1.9
HLA-A*31:01	1	218	227	10	LLGMCPGERR	0.037892	3.5
HLA-B*08:01	1	289	297	9	MRYHYNGSL	0.037812	2.5
HLA-A*30:01	1	68	77	10	HYNGTFEDGK	0.037808	3.5
HLA-A*26:01	1	529	538	10	QVSEGKGRLM	0.037807	1.4
HLA-B*51:01	1	53	61	9	RACPREVQM	0.03776 2.7
HLA-A*30:01	1	23	31	9	VVQAVGRGL	0.037599	3.6
HLA-A*02:01	1	561	569	9	KITVDELKL	0.037563	2.5
HLA-A*33:01	1	1	9	9	MFPAGPPSH	0.037435	2.6
HLA-B*51:01	1	4	12	9	AGPPSHSLL	0.037397	2.7
HLA-A*24:02	1	4	12	9	AGPPSHSLL	0.037383	1.6
HLA-A*68:01	1	49	57	9	YHIPRACPR	0.037221	4.1
HLA-A*68:02	1	9	17	9	HSLLRLPLL	0.037198	2.4
HLA-A*11:01	1	311	319	9	HTYNTYIGQ	0.037186	2.4
HLA-B*58:01	1	397	406	10	KLGDFVRYHY	0.037166	2.2
HLA-B*40:01	1	484	493	10	SREDGLPTGY	0.037127	1.6
HLA-B*15:01	1	117	126	10	LIVPPHLGYG	0.037081	2.9
HLA-A*31:01	1	154	163	10	DTVQVSTLLR	0.037012	3.5
HLA-B*58:01	1	545	553	9	KTIGDMFQN	0.037003	2.2
HLA-A*30:01	1	496	505	10	VWHKDPPANL	0.036983	3.6
HLA-B*15:01	1	13	21	9	RLPLLQLLL	0.036838	2.9
HLA-A*30:02	1	283	292	10	AGAGDFMRYH	0.036811	2.7
HLA-B*57:01	1	8	17	10	SHSLLRLPLL	0.036799	3.4
HLA-A*68:02	1	474	482	9	AVLLFEVEL	0.036797	2.4
HLA-A*32:01	1	245	254	10	VIPPQASLVF	0.036782	1.6
HLA-B*57:01	1	245	254	10	VIPPQASLVF	0.036769	3.4
HLA-B*15:01	1	246	254	9	IPPQASLVF	0.036739	2.9
HLA-B*08:01	1	267	275	9	AVQLETLEL	0.036692	2.6
HLA-B*08:01	1	10	19	10	SLLRLPLLQL	0.036665	2.6
HLA-B*44:03	1	341	349	9	ITIPPHLAY	0.0366 1.5
HLA-A*68:01	1	426	434	9	QEATLGANK	0.036597	4.1
HLA-A*32:01	1	469	478	10	GVPGSAVLLF	0.036591	1.6
HLA-B*58:01	1	284	293	10	GAGDFMRYHY	0.036561	2.2
HLA-A*33:01	1	143	152	10	DVVLLDVWNK	0.036516	2.7
HLA-B*58:01	1	133	142	10	LIPPDATLYF	0.036472	2.2
HLA-A*30:02	1	228	236	9	KIIIPPFLA	0.036438	2.8
HLA-A*11:01	1	171	179	9	VQDGDFVRY	0.036383	2.4
HLA-A*32:01	1	226	234	9	RRKIIIPPF	0.036373	1.6
HLA-B*53:01	1	422	430	9	YGAPQEATL	0.036227	1.7
HLA-A*01:01	1	75	83	9	DGKKFDSSY	0.03618 1.9
HLA-B*35:01	1	357	366	10	KIPGSAVLIF	0.03618 1.9
HLA-A*32:01	1	249	257	9	QASLVFHVL	0.03607 1.7
HLA-A*02:01	1	86	95	10	NTLVAIVVGV	0.03599 2.6
HLA-A*26:01	1	396	404	9	TKLGDFVRY	0.035941	1.5
HLA-A*68:02	1	189	197	9	TSFDTSYSK	0.03591 2.5
HLA-A*30:01	1	13	21	9	RLPLLQLLL	0.035844	3.7
HLA-A*02:03	1	274	283	10	ELPPGCVRRA	0.035818	2.9
HLA-B*53:01	1	299	307	9	DGTLFDSSY	0.03576 1.7
HLA-B*58:01	1	517	525	9	VPPEEFSTF	0.035671	2.3
HLA-A*30:01	1	243	252	10	GTVIPPQASL	0.035636	3.7
HLA-A*02:06	1	199	207	9	GTYDTYVGS	0.035618	3.4
HLA-A*26:01	1	282	291	10	RAGAGDFMRY	0.035608	1.5
HLA-A*32:01	1	60	69	10	QMGDFVRYHY	0.035515	1.7
HLA-B*08:01	1	226	234	9	RRKIIIPPF	0.035457	2.7
HLA-A*02:03	1	472	480	9	GSAVLLFEV	0.03541 2.9
HLA-A*31:01	1	220	228	9	GMCPGERRK	0.035202	3.6
HLA-B*35:01	1	424	432	9	APQEATLGA	0.035164	1.9
HLA-A*02:01	1	141	149	9	YFDVVLLDV	0.035163	2.6
HLA-B*35:01	1	246	255	10	IPPQASLVFH	0.035153	1.9
HLA-A*11:01	1	525	534	10	FIKAQVSEGK	0.035115	2.5
HLA-B*40:01	1	515	524	10	GEVPPEEFST	0.035058	1.6
HLA-B*57:01	1	132	141	10	GLIPPDATLY	0.035048	3.5
HLA-B*35:01	1	485	493	9	REDGLPTGY	0.035033	2
HLA-A*03:01	1	44	53	10	VVIERYHIPR	0.034994	2.6
HLA-A*30:02	1	357	366	10	KIPGSAVLIF	0.034958	2.8
HLA-B*53:01	1	398	406	9	LGDFVRYHY	0.034936	1.7
HLA-A*23:01	1	358	366	9	IPGSAVLIF	0.034935	1.6
HLA-A*23:01	1	341	349	9	ITIPPHLAY	0.034865	1.6
HLA-B*15:01	1	213	221	9	GMDQGLLGM	0.034791	2.9
HLA-A*32:01	1	339	347	9	RRITIPPHL	0.034754	1.7
HLA-A*68:01	1	313	321	9	YNTYIGQGY	0.034732	4.2
HLA-A*30:01	1	199	207	9	GTYDTYVGS	0.034731	3.7
HLA-A*02:06	1	410	418	9	LLDGTQLFT	0.034643	3.4
HLA-A*30:02	1	383	391	9	RTLSRPSET	0.034618	2.8
HLA-A*32:01	1	133	142	10	LIPPDATLYF	0.034594	1.7
HLA-B*15:01	1	61	69	9	MGDFVRYHY	0.03457 3.0
HLA-A*11:01	1	537	545	9	LMPGQDPEK	0.03457 2.5
HLA-A*31:01	1	39	48	10	GPLEDVVIER	0.034568	3.6
HLA-A*33:01	1	301	310	10	TLFDSSYSRN	0.034546	2.8
HLA-A*68:02	1	42	51	10	EDVVIERYHI	0.034545	2.5
HLA-B*08:01	1	260	268	9	DVHNPKDAV	0.034523	2.7
HLA-A*24:02	1	244	252	9	TVIPPQASL	0.03452 1.6
HLA-A*01:01	1	312	321	10	TYNTYIGQGY	0.034494	1.9
HLA-A*68:02	1	251	259	9	SLVFHVLLI	0.034431	2.5
HLA-A*31:01	1	95	104	10	VGRLITGMDR	0.034387	3.7
HLA-A*32:01	1	498	506	9	HKDPPANLF	0.034367	1.7
HLA-A*02:06	1	90	98	9	AIVVGVGRL	0.034331	3.5
HLA-A*26:01	1	43	51	9	DVVIERYHI	0.034318	1.6
HLA-B*58:01	1	2	11	10	FPAGPPSHSL	0.034213	2.3
HLA-B*07:02	1	517	526	10	VPPEEFSTFI	0.034212	2.1
HLA-B*57:01	1	2	11	10	FPAGPPSHSL	0.03415 3.5
HLA-B*44:02	1	308	316	9	SRNHTYNTY	0.034101	1.4
HLA-B*15:01	1	134	142	9	IPPDATLYF	0.034031	3
HLA-A*02:01	1	570	578	9	KSDEDEERV	0.033993	2.7
HLA-A*33:01	1	68	77	10	HYNGTFEDGK	0.033968	2.8
HLA-A*30:02	1	212	221	10	KGMDQGLLGM	0.033928	2.9
HLA-A*01:01	1	570	579	10	KSDEDEERVH	0.03386 1.9
HLA-B*51:01	1	421	430	10	DYGAPQEATL	0.033773	2.9
HLA-B*58:01	1	132	141	10	GLIPPDATLY	0.033772	2.3
HLA-A*31:01	1	329	338	10	GLQGACMGER	0.033583	3.7
HLA-A*03:01	1	219	228	10	LGMCPGERRK	0.033569	2.7
HLA-A*30:02	1	33	41	9	RASPAGGPL	0.033391	2.9
HLA-B*15:01	1	284	293	10	GAGDFMRYHY	0.033373	3
HLA-B*53:01	1	200	209	10	TYDTYVGSGW	0.033305	1.7
HLA-A*68:02	1	249	258	10	QASLVFHVLL	0.0333 2.6
HLA-A*01:01	1	497	506	10	WHKDPPANLF	0.033287	1.9
HLA-B*58:01	1	294	303	10	NGSLMDGTLF	0.033262	2.4
HLA-B*08:01	1	409	417	9	SLLDGTQLF	0.033093	2.8
HLA-B*44:03	1	40	49	10	PLEDVVIERY	0.033078	1.6
HLA-B*40:01	1	449	457	9	GERRQLIVP	0.032997	1.7
HLA-A*23:01	1	115	123	9	RRLIVPPHL	0.032932	1.6
HLA-A*30:01	1	300	309	10	GTLFDSSYSR	0.032905	3.9
HLA-B*35:01	1	266	275	10	DAVQLETLEL	0.032877	2
HLA-A*32:01	1	195	204	10	YSKGGTYDTY	0.032866	1.8
HLA-A*32:01	1	178	186	9	RYHYNGTLL	0.032865	1.8
HLA-A*02:03	1	91	99	9	IVVGVGRLI	0.032842	3
HLA-B*40:01	1	244	252	9	TVIPPQASL	0.032796	1.7
HLA-A*23:01	1	59	67	9	VQMGDFVRY	0.03271 1.6
HLA-A*26:01	1	341	350	10	ITIPPHLAYG	0.032659	1.6
HLA-A*33:01	1	106	114	9	LMGMCVNER	0.032584	2.8
HLA-B*08:01	1	251	259	9	SLVFHVLLI	0.032561	2.8
HLA-B*44:03	1	71	79	9	GTFEDGKKF	0.032479	1.6
HLA-B*53:01	1	141	150	10	YFDVVLLDVW	0.032456	1.8
HLA-B*58:01	1	570	578	9	KSDEDEERV	0.032421	2.4
HLA-A*02:03	1	362	371	10	AVLIFNVHVI	0.032394	3
HLA-A*33:01	1	459	468	10	HLAHGESGAR	0.032393	2.9
HLA-A*02:03	1	476	484	9	LLFEVELVS	0.032339	3
HLA-A*32:01	1	189	197	9	TSFDTSYSK	0.032198	1.8
HLA-A*01:01	1	438	446	9	GLDTGLQGM	0.032171	2
HLA-A*68:02	1	132	140	9	GLIPPDATL	0.032162	2.7
HLA-B*51:01	1	13	22	10	RLPLLQLLLL	0.032084	3
HLA-A*68:02	1	23	31	9	VVQAVGRGL	0.032067	2.7
HLA-B*51:01	1	237	245	9	YGEKGYGTV	0.032033	3
HLA-A*26:01	1	243	252	10	GTVIPPQASL	0.032032	1.6
HLA-A*68:02	1	199	207	9	GTYDTYVGS	0.031941	2.7
HLA-A*30:01	1	379	387	9	VVEIRTLSR	0.031939	4
HLA-B*35:01	1	80	88	9	DSSYDRNTL	0.031895	2.1
HLA-B*08:01	1	43	51	9	DVVIERYHI	0.031863	2.9
HLA-A*02:03	1	13	22	10	RLPLLQLLLL	0.031832	3.1
HLA-A*68:02	1	138	146	9	ATLYFDVVL	0.031761	2.7
HLA-B*15:01	1	193	202	10	TSYSKGGTYD	0.031756	3.1
HLA-B*08:01	1	402	410	9	VRYHYNCSL	0.031682	2.9
HLA-B*44:02	1	341	349	9	ITIPPHLAY	0.031655	1.5
HLA-A*23:01	1	82	91	10	SYDRNTLVAI	0.031613	1.6
HLA-A*03:01	1	228	236	9	KIIIPPFLA	0.031605	2.8
HLA-A*02:06	1	12	20	9	LRLPLLQLL	0.031595	3.6
HLA-B*57:01	1	246	254	9	IPPQASLVF	0.031595	3.6
HLA-A*32:01	1	282	291	10	RAGAGDFMRY	0.031558	1.8
HLA-A*30:01	1	468	476	9	RGVPGSAVL	0.031533	4
HLA-B*51:01	1	486	495	10	EDGLPTGYLF	0.031457	3.1
HLA-A*23:01	1	65	73	9	VRYHYNGTF	0.031425	1.6
HLA-A*02:06	1	370	379	10	VIDFHNPADV	0.031353	3.6
HLA-A*31:01	1	5	13	9	GPPSHSLLR	0.031341	3.8
HLA-A*33:01	1	169	178	10	RMVQDGDFVR	0.031275	2.9
HLA-A*02:03	1	132	141	10	GLIPPDATLY	0.031188	3.1
HLA-B*53:01	1	497	506	10	WHKDPPANLF	0.031178	1.8
HLA-A*26:01	1	469	477	9	GVPGSAVLL	0.031154	1.7
HLA-A*02:03	1	81	90	10	SSYDRNTLVA	0.031093	3.1
HLA-B*57:01	1	305	314	10	SSYSRNHTYN	0.031011	3.7
HLA-A*24:02	1	358	366	9	IPGSAVLIF	0.030999	1.7
HLA-B*58:01	1	246	254	9	IPPQASLVF	0.030996	2.4
HLA-B*51:01	1	440	448	9	DTGLQGMCV	0.030904	3.1
HLA-A*33:01	1	39	48	10	GPLEDVVIER	0.030896	2.9
HLA-B*44:03	1	152	160	9	KEDTVQVST	0.030876	1.6
HLA-B*53:01	1	266	275	10	DAVQLETLEL	0.030792	1.8
HLA-A*02:03	1	384	392	9	TLSRPSETC	0.030786	3.1
HLA-B*57:01	1	434	443	10	KVIEGLDTGL	0.030691	3.7
HLA-B*07:02	1	178	186	9	RYHYNGTLL	0.030682	2.2
HLA-A*03:01	1	169	178	10	RMVQDGDFVR	0.030668	2.8
HLA-B*53:01	1	518	526	9	PPEEFSTFI	0.030629	1.8
HLA-A*30:01	1	110	118	9	CVNERRRLI	0.030595	4.1
HLA-A*33:01	1	244	252	9	TVIPPQASL	0.030594	2.9
HLA-A*02:06	1	473	482	10	SAVLLFEVEL	0.030464	3.7
HLA-B*44:02	1	414	422	9	TQLFTSHDY	0.030434	1.5
HLA-B*35:01	1	469	478	10	GVPGSAVLLF	0.030429	2.1
HLA-A*33:01	1	4	13	10	AGPPSHSLLR	0.030332	3
HLA-A*30:02	1	187	195	9	DGTSFDTSY	0.030313	3.1
HLA-A*11:01	1	25	33	9	QAVGRGLGR	0.030291	2.7
HLA-B*35:01	1	282	291	10	RAGAGDFMRY	0.030204	2.1
HLA-A*31:01	1	330	338	9	LQGACMGER	0.030165	3.9
HLA-A*32:01	1	13	22	10	RLPLLQLLLL	0.030153	1.9
HLA-A*68:01	1	378	386	9	DVVEIRTLS	0.030082	4.5
HLA-A*03:01	1	45	53	9	VIERYHIPR	0.030073	2.8
HLA-A*30:01	1	466	475	10	GARGVPGSAV	0.030065	4.1
HLA-A*23:01	1	236	245	10	AYGEKGYGTV	0.030003	1.7
HLA-A*68:02	1	393	402	10	NETTKLGDFV	0.029991	2.8
HLA-B*44:03	1	349	358	10	YGENGTGDKI	0.029967	1.7
HLA-A*30:02	1	536	545	10	RLMPGQDPEK	0.029967	3.1
HLA-A*02:06	1	353	362	10	GTGDKIPGSA	0.029966	3.7
HLA-B*57:01	1	206	214	9	GSGWLIKGM	0.029872	3.7
HLA-B*53:01	1	134	143	10	IPPDATLYFD	0.029821	1.9
HLA-A*30:02	1	298	307	10	MDGTLFDSSY	0.029799	3.2
HLA-A*30:02	1	115	123	9	RRLIVPPHL	0.029786	3.2
HLA-B*08:01	1	12	20	9	LRLPLLQLL	0.029644	3
HLA-A*26:01	1	299	307	9	DGTLFDSSY	0.029636	1.7
HLA-A*02:03	1	301	309	9	TLFDSSYSR	0.029601	3.2
HLA-B*53:01	1	70	79	10	NGTFEDGKKF	0.029564	1.9
HLA-A*02:01	1	322	330	9	IIPGMDQGL	0.029548	2.9
HLA-A*23:01	1	162	170	9	LRPPHCPRM	0.029544	1.7
HLA-A*24:02	1	59	67	9	VQMGDFVRY	0.029538	1.8
HLA-A*32:01	1	115	123	9	RRLIVPPHL	0.029526	1.9
HLA-B*15:01	1	171	180	10	VQDGDFVRYH	0.029521	3.2
HLA-A*02:03	1	318	326	9	GQGYIIPGM	0.029517	3.2
HLA-B*40:01	1	132	140	9	GLIPPDATL	0.029421	1.8
HLA-A*02:06	1	434	442	9	KVIEGLDTG	0.029272	3.8
HLA-A*02:03	1	431	439	9	GANKVIEGL	0.029234	3.2
HLA-B*51:01	1	374	382	9	HNPADVVEI	0.029216	3.2
HLA-A*30:01	1	483	491	9	VSREDGLPT	0.02915 4.2
HLA-A*30:01	1	115	123	9	RRLIVPPHL	0.029142	4.2
HLA-A*02:01	1	340	348	9	RITIPPHLA	0.029129	2.9
HLA-A*02:06	1	212	221	10	KGMDQGLLGM	0.0291 3.8
HLA-A*31:01	1	204	212	9	YVGSGWLIK	0.029098	4
HLA-A*02:06	1	156	164	9	VQVSTLLRP	0.029094	3.8
HLA-A*68:02	1	374	382	9	HNPADVVEI	0.028948	2.8
HLA-B*08:01	1	83	91	9	YDRNTLVAI	0.028944	3.1
HLA-A*68:02	1	305	313	9	SSYSRNHTY	0.028906	2.8
HLA-B*08:01	1	110	118	9	CVNERRRLI	0.028878	3.1
HLA-A*33:01	1	60	68	9	QMGDFVRYH	0.028877	3
HLA-A*32:01	1	131	140	10	AGLIPPDATL	0.028818	1.9
HLA-A*03:01	1	170	179	10	MVQDGDFVRY	0.02881 2.9
HLA-A*02:06	1	94	102	9	GVGRLITGM	0.028791	3.8
HLA-B*53:01	1	3	11	9	PAGPPSHSL	0.028714	1.9
HLA-A*30:01	1	397	406	10	KLGDFVRYHY	0.028665	4.3
HLA-A*02:01	1	415	424	10	QLFTSHDYGA	0.028646	2.9
HLA-A*26:01	1	60	69	10	QMGDFVRYHY	0.02864 1.8
HLA-B*07:02	1	387	396	10	RPSETCNETT	0.028597	2.3
HLA-B*40:01	1	356	364	9	DKIPGSAVL	0.028538	1.8
HLA-B*15:01	1	497	506	10	WHKDPPANLF	0.028478	3.3
HLA-B*08:01	1	115	123	9	RRLIVPPHL	0.02834 3.1
HLA-A*30:02	1	361	369	9	SAVLIFNVH	0.028339	3.3
HLA-B*57:01	1	126	134	9	GSIGLAGLI	0.028327	3.8
HLA-B*07:02	1	1	10	10	MFPAGPPSHS	0.028306	2.3
HLA-A*31:01	1	59	67	9	VQMGDFVRY	0.028291	4
HLA-B*15:01	1	451	460	10	RRQLIVPPHL	0.028278	3.3
HLA-B*07:02	1	10	19	10	SLLRLPLLQL	0.028256	2.3
HLA-A*02:01	1	184	193	10	TLLDGTSFDT	0.028174	3
HLA-A*31:01	1	443	452	10	LQGMCVGERR	0.028162	4
HLA-B*51:01	1	335	343	9	MGERRRITI	0.028126	3.3
HLA-A*68:02	1	487	496	10	DGLPTGYLFV	0.028049	2.9
HLA-B*40:01	1	227	235	9	RKIIIPPFL	0.028035	1.8
HLA-A*02:06	1	81	90	10	SSYDRNTLVA	0.02803 3.9
HLA-A*26:01	1	378	386	9	DVVEIRTLS	0.027994	1.8
HLA-A*30:01	1	339	348	10	RRITIPPHLA	0.027974	4.3
HLA-A*24:02	1	12	20	9	LRLPLLQLL	0.027932	1.8
HLA-B*57:01	1	3	11	9	PAGPPSHSL	0.027879	3.9
HLA-A*01:01	1	563	571	9	TVDELKLKS	0.027785	2.1
HLA-B*08:01	1	474	482	9	AVLLFEVEL	0.027659	3.2
HLA-B*44:03	1	396	404	9	TKLGDFVRY	0.027647	1.8
HLA-A*02:06	1	305	313	9	SSYSRNHTY	0.027637	3.9
HLA-A*68:02	1	134	142	9	IPPDATLYF	0.027616	2.9
HLA-B*44:02	1	452	460	9	RQLIVPPHL	0.027598	1.6
HLA-A*26:01	1	529	537	9	QVSEGKGRL	0.027577	1.8
HLA-A*30:02	1	403	411	9	RYHYNCSLL	0.027547	3.3
HLA-B*44:02	1	349	358	10	YGENGTGDKI	0.027546	1.6
HLA-A*31:01	1	273	281	9	LELPPGCVR	0.02749 4.1
HLA-B*08:01	1	11	20	10	LLRLPLLQLL	0.027412	3.2
HLA-A*24:02	1	289	298	10	MRYHYNGSLM	0.027398	1.8
HLA-A*31:01	1	161	170	10	LLRPPHCPRM	0.027382	4.1
HLA-A*31:01	1	442	451	10	GLQGMCVGER	0.02733 4.1
HLA-A*11:01	1	397	406	10	KLGDFVRYHY	0.027313	2.8
HLA-B*07:02	1	290	298	9	RYHYNGSLM	0.027284	2.3
HLA-B*35:01	1	285	293	9	AGDFMRYHY	0.027237	2.2
HLA-A*31:01	1	460	468	9	LAHGESGAR	0.027219	4.1
HLA-B*51:01	1	75	83	9	DGKKFDSSY	0.027205	3.3
HLA-A*24:02	1	140	149	10	LYFDVVLLDV	0.027204	1.9
HLA-A*02:06	1	242	250	9	YGTVIPPQA	0.027202	4
HLA-B*51:01	1	5	14	10	GPPSHSLLRL	0.027197	3.3
HLA-A*31:01	1	20	29	10	LLLVVQAVGR	0.027164	4.1
HLA-B*08:01	1	261	270	10	VHNPKDAVQL	0.027152	3.2
HLA-B*58:01	1	357	366	10	KIPGSAVLIF	0.027112	2.6
HLA-A*31:01	1	256	265	10	VLLIDVHNPK	0.026908	4.1
HLA-B*53:01	1	58	67	10	EVQMGDFVRY	0.026837	2
HLA-A*68:02	1	229	237	9	IIIPPFLAY	0.026813	3
HLA-A*30:02	1	318	326	9	GQGYIIPGM	0.026795	3.4
HLA-B*51:01	1	372	380	9	DFHNPADVV	0.026733	3.4
HLA-B*08:01	1	4	12	9	AGPPSHSLL	0.026725	3.3
HLA-B*44:02	1	71	79	9	GTFEDGKKF	0.026701	1.6
HLA-A*30:01	1	453	461	9	QLIVPPHLA	0.026699	4.5
HLA-A*01:01	1	308	316	9	SRNHTYNTY	0.026667	2.2
HLA-A*02:01	1	122	131	10	HLGYGSIGLA	0.026655	3
HLA-A*01:01	1	189	197	9	TSFDTSYSK	0.026648	2.2
HLA-A*30:01	1	227	236	10	RKIIIPPFLA	0.026647	4.5
HLA-B*57:01	1	13	21	9	RLPLLQLLL	0.026609	4
HLA-A*32:01	1	307	316	10	YSRNHTYNTY	0.026609	2
HLA-A*02:06	1	132	141	10	GLIPPDATLY	0.026573	4
HLA-A*33:01	1	282	290	9	RAGAGDFMR	0.026573	3.2
HLA-B*58:01	1	91	99	9	IVVGVGRLI	0.026542	2.6
HLA-A*03:01	1	311	319	9	HTYNTYIGQ	0.02652 3.0
HLA-B*58:01	1	304	313	10	DSSYSRNHTY	0.026487	2.6
HLA-A*30:02	1	13	21	9	RLPLLQLLL	0.026485	3.4
HLA-A*02:01	1	370	379	10	VIDFHNPADV	0.026484	3
HLA-A*31:01	1	106	115	10	LMGMCVNERR	0.02647 4.1
HLA-B*44:03	1	200	209	10	TYDTYVGSGW	0.02647 1.8
HLA-B*40:01	1	543	551	9	PEKTIGDMF	0.026461	1.9
HLA-A*68:01	1	59	67	9	VQMGDFVRY	0.02639 4.7
HLA-B*35:01	1	538	546	9	MPGQDPEKT	0.026371	2.3
HLA-A*24:02	1	162	170	9	LRPPHCPRM	0.02629 1.9
HLA-A*32:01	1	12	20	9	LRLPLLQLL	0.026257	2
HLA-B*44:02	1	152	160	9	KEDTVQVST	0.026191	1.6
HLA-A*02:03	1	415	424	10	QLFTSHDYGA	0.026143	3.4
HLA-B*57:01	1	159	167	9	STLLRPPHC	0.026082	4
HLA-A*32:01	1	61	69	9	MGDFVRYHY	0.026057	2
HLA-B*53:01	1	195	204	10	YSKGGTYDTY	0.026042	2
HLA-A*01:01	1	171	180	10	VQDGDFVRYH	0.026029	2.2
HLA-B*08:01	1	162	170	9	LRPPHCPRM	0.026026	3.3
HLA-A*68:02	1	228	236	9	KIIIPPFLA	0.026024	3
HLA-B*08:01	1	132	140	9	GLIPPDATL	0.026016	3.3
HLA-B*08:01	1	358	366	9	IPGSAVLIF	0.026008	3.3
HLA-B*58:01	1	434	443	10	KVIEGLDTGL	0.025983	2.6
HLA-A*02:03	1	23	31	9	VVQAVGRGL	0.025982	3.4
HLA-B*07:02	1	341	349	9	ITIPPHLAY	0.025939	2.4
HLA-B*07:02	1	489	497	9	LPTGYLFVW	0.025907	2.4
HLA-A*24:02	1	339	347	9	RRITIPPHL	0.025903	1.9
HLA-A*02:03	1	272	280	9	TLELPPGCV	0.025848	3.5
HLA-B*57:01	1	60	69	10	QMGDFVRYHY	0.025829	4
HLA-A*30:02	1	9	17	9	HSLLRLPLL	0.025825	3.5
HLA-A*02:06	1	210	218	9	LIKGMDQGL	0.025824	4.1
HLA-A*02:03	1	522	530	9	FSTFIKAQV	0.025815	3.5
HLA-A*30:02	1	497	506	10	WHKDPPANLF	0.025804	3.5
HLA-A*01:01	1	81	89	9	SSYDRNTLV	0.025793	2.2
HLA-A*30:02	1	267	275	9	AVQLETLEL	0.025698	3.5
HLA-A*03:01	1	282	291	10	RAGAGDFMRY	0.025643	3.1
HLA-A*33:01	1	24	33	10	VQAVGRGLGR	0.02564 3.2
HLA-A*02:03	1	474	482	9	AVLLFEVEL	0.025607	3.5
HLA-A*02:03	1	353	362	10	GTGDKIPGSA	0.025571	3.5
HLA-B*57:01	1	358	366	9	IPGSAVLIF	0.025477	4.1
HLA-A*33:01	1	107	116	10	MGMCVNERRR	0.02546 3.2
HLA-A*03:01	1	171	179	9	VQDGDFVRY	0.025421	3.1
HLA-A*26:01	1	81	89	9	SSYDRNTLV	0.025415	1.9
HLA-B*08:01	1	82	90	9	SYDRNTLVA	0.025415	3.4
HLA-A*68:01	1	361	369	9	SAVLIFNVH	0.025411	4.8
HLA-B*08:01	1	210	218	9	LIKGMDQGL	0.025362	3.4
HLA-B*40:01	1	83	91	9	YDRNTLVAI	0.025294	1.9
HLA-B*57:01	1	469	478	10	GVPGSAVLLF	0.025294	4.1
HLA-A*32:01	1	414	422	9	TQLFTSHDY	0.02523 2.1
HLA-B*08:01	1	178	186	9	RYHYNGTLL	0.025227	3.4
HLA-A*30:02	1	451	459	9	RRQLIVPPH	0.025141	3.6
HLA-A*26:01	1	229	238	10	IIIPPFLAYG	0.02513 1.9
HLA-B*15:01	1	363	371	9	VLIFNVHVI	0.025087	3.5
HLA-B*40:01	1	531	539	9	SEGKGRLMP	0.025065	1.9
HLA-B*58:01	1	468	476	9	RGVPGSAVL	0.025029	2.7
HLA-B*08:01	1	150	158	9	WNKEDTVQV	0.024904	3.4
HLA-A*32:01	1	408	417	10	CSLLDGTQLF	0.024844	2.1
HLA-B*08:01	1	13	21	9	RLPLLQLLL	0.0248 3.4
HLA-A*32:01	1	451	460	10	RRQLIVPPHL	0.024799	2.1
HLA-A*02:03	1	2	11	10	FPAGPPSHSL	0.024775	3.5
HLA-A*26:01	1	183	191	9	GTLLDGTSF	0.02474 1.9
HLA-A*30:01	1	195	204	10	YSKGGTYDTY	0.024738	4.7
HLA-A*33:01	1	273	281	9	LELPPGCVR	0.024691	3.3
HLA-B*51:01	1	134	143	10	IPPDATLYFD	0.024669	3.5
HLA-A*02:03	1	360	368	9	GSAVLIFNV	0.024552	3.5
HLA-A*23:01	1	71	79	9	GTFEDGKKF	0.024548	1.9
HLA-A*68:01	1	528	536	9	AQVSEGKGR	0.024507	4.9
HLA-A*26:01	1	202	211	10	DTYVGSGWLI	0.024504	1.9
HLA-A*02:06	1	271	280	10	ETLELPPGCV	0.024456	4.2
HLA-A*01:01	1	408	417	10	CSLLDGTQLF	0.024401	2.3
HLA-B*51:01	1	361	370	10	SAVLIFNVHV	0.024398	3.6
HLA-A*11:01	1	57	66	10	REVQMGDFVR	0.024397	3
HLA-B*08:01	1	64	73	10	FVRYHYNGTF	0.024382	3.4
HLA-A*30:01	1	395	404	10	TTKLGDFVRY	0.024363	4.8
HLA-B*51:01	1	542	551	10	DPEKTIGDMF	0.024352	3.6
HLA-A*30:01	1	244	253	10	TVIPPQASLV	0.024344	4.8
HLA-A*68:01	1	107	116	10	MGMCVNERRR	0.024256	4.9
HLA-A*30:01	1	1	9	9	MFPAGPPSH	0.02425 4.8
HLA-B*58:01	1	285	293	9	AGDFMRYHY	0.024237	2.7
HLA-B*40:01	1	171	179	9	VQDGDFVRY	0.024201	1.9
HLA-A*68:02	1	154	163	10	DTVQVSTLLR	0.024156	3.1
HLA-B*58:01	1	486	495	10	EDGLPTGYLF	0.024151	2.7
HLA-A*68:02	1	357	365	9	KIPGSAVLI	0.024047	3.1
HLA-A*23:01	1	408	417	10	CSLLDGTQLF	0.024036	1.9
HLA-B*08:01	1	496	505	10	VWHKDPPANL	0.023903	3.5
HLA-A*23:01	1	124	133	10	GYGSIGLAGL	0.023848	1.9
HLA-A*02:06	1	296	305	10	SLMDGTLFDS	0.023823	4.3
HLA-B*15:01	1	238	246	9	GEKGYGTVI	0.023811	3.5
HLA-A*02:06	1	468	477	10	RGVPGSAVLL	0.023804	4.3
HLA-A*32:01	1	228	236	9	KIIIPPFLA	0.023733	2.1
HLA-B*40:01	1	515	523	9	GEVPPEEFS	0.023682	1.9
HLA-A*02:06	1	13	22	10	RLPLLQLLLL	0.02368 4.3
HLA-A*03:01	1	24	33	10	VQAVGRGLGR	0.023613	3.2
HLA-A*02:03	1	250	259	10	ASLVFHVLLI	0.023584	3.6
HLA-A*02:01	1	139	148	10	TLYFDVVLLD	0.023583	3.3
HLA-A*02:01	1	147	156	10	LDVWNKEDTV	0.02358 3.3
HLA-A*68:01	1	116	125	10	RLIVPPHLGY	0.023577	5
HLA-B*35:01	1	365	373	9	IFNVHVIDF	0.023557	2.4
HLA-A*32:01	1	133	141	9	LIPPDATLY	0.023529	2.2
HLA-A*68:01	1	231	240	10	IPPFLAYGEK	0.023505	5
HLA-B*15:01	1	23	31	9	VVQAVGRGL	0.023493	3.6
HLA-B*35:01	1	396	404	9	TKLGDFVRY	0.023458	2.4
HLA-B*44:03	1	74	83	10	EDGKKFDSSY	0.023438	1.9
HLA-B*08:01	1	3	11	9	PAGPPSHSL	0.023426	3.5
HLA-A*68:01	1	218	227	10	LLGMCPGERR	0.023425	5
HLA-A*02:06	1	256	264	9	VLLIDVHNP	0.023401	4.3
HLA-A*31:01	1	453	462	10	QLIVPPHLAH	0.02337 4.3
HLA-B*53:01	1	75	83	9	DGKKFDSSY	0.023364	2.1
HLA-A*32:01	1	536	545	10	RLMPGQDPEK	0.023312	2.2
HLA-A*26:01	1	413	422	10	GTQLFTSHDY	0.023307	2
HLA-A*31:01	1	217	226	10	GLLGMCPGER	0.023301	4.3
HLA-A*26:01	1	74	83	10	EDGKKFDSSY	0.023285	2
HLA-A*30:01	1	91	99	9	IVVGVGRLI	0.023252	4.9
HLA-B*40:01	1	497	506	10	WHKDPPANLF	0.023187	2
HLA-A*30:02	1	23	31	9	VVQAVGRGL	0.023185	3.7
HLA-A*31:01	1	301	310	10	TLFDSSYSRN	0.023178	4.4
HLA-B*08:01	1	139	147	9	TLYFDVVLL	0.023176	3.5
HLA-A*02:01	1	435	443	9	VIEGLDTGL	0.023167	3.3
HLA-A*30:02	1	452	461	10	RQLIVPPHLA	0.023158	3.7
HLA-B*51:01	1	424	432	9	APQEATLGA	0.023111	3.7
HLA-B*44:03	1	531	539	9	SEGKGRLMP	0.023074	1.9
HLA-A*26:01	1	487	495	9	DGLPTGYLF	0.023058	2
HLA-A*23:01	1	363	371	9	VLIFNVHVI	0.02305 1.9
HLA-A*26:01	1	312	321	10	TYNTYIGQGY	0.023014	2
HLA-B*58:01	1	245	254	10	VIPPQASLVF	0.022922	2.8
HLA-A*68:01	1	527	536	10	KAQVSEGKGR	0.022908	5
HLA-A*32:01	1	170	179	10	MVQDGDFVRY	0.022876	2.2
HLA-A*31:01	1	244	252	9	TVIPPQASL	0.022852	4.4
HLA-B*08:01	1	495	503	9	FVWHKDPPA	0.022837	3.6
HLA-A*02:01	1	2	11	10	FPAGPPSHSL	0.022814	3.3
HLA-B*44:02	1	74	83	10	EDGKKFDSSY	0.022796	1.7
HLA-A*30:01	1	451	459	9	RRQLIVPPH	0.022792	5
HLA-B*07:02	1	469	478	10	GVPGSAVLLF	0.022775	2.6
HLA-B*58:01	1	3	11	9	PAGPPSHSL	0.022728	2.8
HLA-A*02:06	1	384	392	9	TLSRPSETC	0.02269 4.4
HLA-A*30:01	1	434	443	10	KVIEGLDTGL	0.022634	5
HLA-A*02:01	1	272	280	9	TLELPPGCV	0.022606	3.3
HLA-B*57:01	1	516	525	10	EVPPEEFSTF	0.022593	4.3
HLA-A*02:06	1	16	24	9	LLQLLLLVV	0.022562	4.4
HLA-B*35:01	1	35	44	10	SPAGGPLEDV	0.022532	2.5
HLA-A*68:02	1	137	146	10	DATLYFDVVL	0.022469	3.3
HLA-B*07:02	1	167	176	10	CPRMVQDGDF	0.022434	2.6
HLA-A*68:01	1	477	485	9	LFEVELVSR	0.022415	5.1
HLA-A*31:01	1	117	125	9	LIVPPHLGY	0.022411	4.4
HLA-A*02:03	1	176	185	10	FVRYHYNGTL	0.022403	3.7
HLA-B*57:01	1	522	530	9	FSTFIKAQV	0.022365	4.3
HLA-B*58:01	1	358	366	9	IPGSAVLIF	0.022359	2.8
HLA-A*68:02	1	363	371	9	VLIFNVHVI	0.02235 3.3
HLA-A*68:01	1	173	181	9	DGDFVRYHY	0.02234 5.1
HLA-A*30:01	1	4	13	10	AGPPSHSLLR	0.022339	5.1
HLA-A*30:02	1	4	12	9	AGPPSHSLL	0.022338	3.8
HLA-A*30:01	1	282	291	10	RAGAGDFMRY	0.022335	5.1
HLA-B*44:02	1	531	539	9	SEGKGRLMP	0.022334	1.8
HLA-B*15:01	1	398	406	9	LGDFVRYHY	0.022317	3.7
HLA-A*33:01	1	369	377	9	HVIDFHNPA	0.022278	3.5
HLA-A*11:01	1	414	422	9	TQLFTSHDY	0.022271	3.1
HLA-A*02:03	1	15	23	9	PLLQLLLLV	0.022251	3.7
HLA-B*51:01	1	150	158	9	WNKEDTVQV	0.0222 3.8
HLA-A*02:06	1	321	329	9	YIIPGMDQG	0.022184	4.4
HLA-A*03:01	1	39	48	10	GPLEDVVIER	0.022153	3.3
HLA-A*23:01	1	402	411	10	VRYHYNCSLL	0.022018	2
HLA-B*07:02	1	8	16	9	SHSLLRLPL	0.022002	2.6
HLA-A*11:01	1	161	169	9	LLRPPHCPR	0.021992	3.1
HLA-B*40:01	1	355	363	9	GDKIPGSAV	0.021979	2
HLA-B*57:01	1	189	197	9	TSFDTSYSK	0.021964	4.4
HLA-B*44:02	1	40	49	10	PLEDVVIERY	0.021938	1.8
HLA-B*53:01	1	35	44	10	SPAGGPLEDV	0.02193 2.2
HLA-B*51:01	1	162	171	10	LRPPHCPRMV	0.021926	3.8
HLA-B*07:02	1	497	505	9	WHKDPPANL	0.02191 2.6
HLA-B*51:01	1	187	195	9	DGTSFDTSY	0.021899	3.8
HLA-B*44:02	1	409	417	9	SLLDGTQLF	0.021863	1.8
HLA-A*30:02	1	301	309	9	TLFDSSYSR	0.021847	3.9
HLA-B*51:01	1	299	307	9	DGTLFDSSY	0.021799	3.8
HLA-A*02:01	1	229	237	9	IIIPPFLAY	0.021775	3.4
HLA-A*30:02	1	496	505	10	VWHKDPPANL	0.021758	3.9
HLA-A*02:03	1	445	454	10	GMCVGERRQL	0.021747	3.8
HLA-B*08:01	1	112	120	9	NERRRLIVP	0.02171 3.7
HLA-A*68:01	1	61	69	9	MGDFVRYHY	0.021702	5.1
HLA-A*68:01	1	537	545	9	LMPGQDPEK	0.021698	5.1
HLA-B*51:01	1	173	181	9	DGDFVRYHY	0.021689	3.8
HLA-B*57:01	1	154	162	9	DTVQVSTLL	0.021657	4.4
HLA-B*08:01	1	100	109	10	TGMDRGLMGM	0.021639	3.7
HLA-B*35:01	1	395	404	10	TTKLGDFVRY	0.021631	2.5
HLA-A*11:01	1	476	485	10	LLFEVELVSR	0.02163 3.1
HLA-A*24:02	1	408	417	10	CSLLDGTQLF	0.021601	2.1
HLA-A*30:02	1	434	443	10	KVIEGLDTGL	0.021593	3.9
HLA-B*08:01	1	44	52	9	VVIERYHIP	0.021569	3.7
HLA-A*11:01	1	272	281	10	TLELPPGCVR	0.021544	3.1
HLA-A*30:02	1	11	19	9	LLRLPLLQL	0.021447	3.9
HLA-A*24:02	1	341	349	9	ITIPPHLAY	0.021417	2.1
HLA-A*11:01	1	133	141	9	LIPPDATLY	0.021349	3.1
HLA-A*02:06	1	428	436	9	ATLGANKVI	0.021348	4.5
HLA-B*40:01	1	528	537	10	AQVSEGKGRL	0.021345	2
HLA-B*08:01	1	80	88	9	DSSYDRNTL	0.021336	3.8
HLA-B*40:01	1	463	471	9	GESGARGVP	0.021307	2
HLA-A*30:02	1	161	169	9	LLRPPHCPR	0.021291	4
HLA-B*44:02	1	513	522	10	KDGEVPPEEF	0.021284	1.8
HLA-B*07:02	1	340	349	10	RITIPPHLAY	0.021257	2.7
HLA-A*30:02	1	162	170	9	LRPPHCPRM	0.02124 4.0
HLA-A*02:01	1	14	23	10	LPLLQLLLLV	0.021203	3.4
HLA-A*24:02	1	249	257	9	QASLVFHVL	0.021154	2.1
HLA-A*01:01	1	101	109	9	GMDRGLMGM	0.021146	2.5
HLA-B*15:01	1	70	79	10	NGTFEDGKKF	0.021108	3.8
HLA-A*30:01	1	44	53	10	VVIERYHIPR	0.021096	5.2
HLA-B*08:01	1	470	478	9	VPGSAVLLF	0.021081	3.8
HLA-B*07:02	1	229	237	9	IIIPPFLAY	0.021068	2.7
HLA-B*53:01	1	119	128	10	VPPHLGYGSI	0.021052	2.2
HLA-B*58:01	1	126	134	9	GSIGLAGLI	0.021038	2.9
HLA-A*30:02	1	134	142	9	IPPDATLYF	0.021021	4
HLA-B*57:01	1	365	373	9	IFNVHVIDF	0.021009	4.5
HLA-B*08:01	1	497	506	10	WHKDPPANLF	0.020991	3.8
HLA-B*58:01	1	182	191	10	NGTLLDGTSF	0.020972	2.9
HLA-B*58:01	1	422	430	9	YGAPQEATL	0.020955	2.9
HLA-A*30:01	1	267	275	9	AVQLETLEL	0.020952	5.3
HLA-A*26:01	1	414	422	9	TQLFTSHDY	0.020952	2.1
HLA-A*02:01	1	138	146	9	ATLYFDVVL	0.020938	3.4
HLA-A*68:01	1	390	398	9	ETCNETTKL	0.02093 5.2
HLA-B*53:01	1	59	67	9	VQMGDFVRY	0.020895	2.2
HLA-B*58:01	1	138	147	10	ATLYFDVVLL	0.02089 2.9
HLA-B*51:01	1	542	550	9	DPEKTIGDM	0.020869	3.9
HLA-B*51:01	1	55	64	10	CPREVQMGDF	0.020862	3.9
HLA-A*03:01	1	283	291	9	AGAGDFMRY	0.020862	3.4
HLA-A*26:01	1	314	322	9	NTYIGQGYI	0.020848	2.1
HLA-A*30:01	1	283	291	9	AGAGDFMRY	0.020839	5.3
HLA-A*02:06	1	267	276	10	AVQLETLELP	0.020793	4.6
HLA-A*30:02	1	414	423	10	TQLFTSHDYG	0.020623	4
HLA-A*30:01	1	26	35	10	AVGRGLGRAS	0.020621	5.3
HLA-A*30:01	1	89	97	9	VAIVVGVGR	0.020617	5.3
HLA-B*08:01	1	137	145	9	DATLYFDVV	0.020591	3.8
HLA-A*03:01	1	189	198	10	TSFDTSYSKG	0.020564	3.4
HLA-A*02:01	1	256	264	9	VLLIDVHNP	0.02054 3.5
HLA-B*08:01	1	447	455	9	CVGERRQLI	0.02053 3.9
HLA-B*08:01	1	221	230	10	MCPGERRKII	0.020417	3.9
HLA-B*53:01	1	375	383	9	NPADVVEIR	0.020404	2.3
HLA-A*02:06	1	117	125	9	LIVPPHLGY	0.020355	4.6
HLA-B*08:01	1	516	525	10	EVPPEEFSTF	0.020326	3.9
HLA-A*02:01	1	422	430	9	YGAPQEATL	0.020269	3.5
HLA-B*35:01	1	497	506	10	WHKDPPANLF	0.02025 2.6
HLA-B*51:01	1	251	259	9	SLVFHVLLI	0.020244	4
HLA-A*31:01	1	443	451	9	LQGMCVGER	0.020221	4.6
HLA-A*02:03	1	26	34	9	AVGRGLGRA	0.020218	3.9
HLA-A*68:01	1	536	545	10	RLMPGQDPEK	0.020202	5.3
HLA-B*53:01	1	501	509	9	PPANLFEDM	0.020193	2.3
HLA-A*02:06	1	44	52	9	VVIERYHIP	0.020173	4.6
HLA-A*01:01	1	81	90	10	SSYDRNTLVA	0.020168	2.6
HLA-A*68:02	1	58	67	10	EVQMGDFVRY	0.020162	3.5
HLA-A*30:01	1	545	553	9	KTIGDMFQN	0.020154	5.4
HLA-A*30:01	1	60	68	9	QMGDFVRYH	0.020152	5.4
HLA-B*51:01	1	356	365	10	DKIPGSAVLI	0.020079	4.1
HLA-A*31:01	1	365	374	10	IFNVHVIDFH	0.020076	4.6
HLA-A*68:02	1	35	44	10	SPAGGPLEDV	0.020066	3.5
HLA-A*02:03	1	410	418	9	LLDGTQLFT	0.020064	3.9
HLA-A*23:01	1	226	234	9	RRKIIIPPF	0.020028	2.1
HLA-A*33:01	1	454	462	9	LIVPPHLAH	0.020022	3.7
HLA-A*33:01	1	521	529	9	EFSTFIKAQ	0.02 3.7
HLA-A*01:01	1	193	202	10	TSYSKGGTYD	0.019981	2.6
HLA-A*30:02	1	158	166	9	VSTLLRPPH	0.019972	4.1
HLA-A*26:01	1	246	254	9	IPPQASLVF	0.019952	2.2
HLA-A*68:01	1	307	316	10	YSRNHTYNTY	0.019942	5.3
HLA-B*15:01	1	285	293	9	AGDFMRYHY	0.01994 3.9
HLA-A*02:03	1	401	410	10	FVRYHYNCSL	0.019877	4
HLA-A*30:02	1	302	311	10	LFDSSYSRNH	0.019864	4.1
HLA-A*68:02	1	274	282	9	ELPPGCVRR	0.019846	3.5
HLA-B*08:01	1	448	456	9	VGERRQLIV	0.019827	3.9
HLA-B*53:01	1	470	479	10	VPGSAVLLFE	0.019816	2.3
HLA-A*68:01	1	105	114	10	GLMGMCVNER	0.019813	5.3
HLA-B*58:01	1	33	41	9	RASPAGGPL	0.019778	3
HLA-B*08:01	1	290	298	9	RYHYNGSLM	0.019777	3.9
HLA-A*02:01	1	384	392	9	TLSRPSETC	0.019774	3.5
HLA-B*57:01	1	11	19	9	LLRLPLLQL	0.019741	4.6
HLA-A*68:01	1	89	98	10	VAIVVGVGRL	0.019729	5.3
HLA-B*08:01	1	229	237	9	IIIPPFLAY	0.019725	4
HLA-A*32:01	1	364	373	10	LIFNVHVIDF	0.019702	2.4
HLA-B*51:01	1	83	91	9	YDRNTLVAI	0.019698	4.1
HLA-A*30:02	1	12	20	9	LRLPLLQLL	0.019693	4.1
HLA-A*26:01	1	245	253	9	VIPPQASLV	0.019684	2.2
HLA-B*51:01	1	11	19	9	LLRLPLLQL	0.019623	4.1
HLA-A*02:03	1	184	193	10	TLLDGTSFDT	0.01958 4.0
HLA-B*57:01	1	285	293	9	AGDFMRYHY	0.019542	4.6
HLA-A*02:03	1	370	379	10	VIDFHNPADV	0.01954 4.0
HLA-A*02:03	1	18	27	10	QLLLLVVQAV	0.019503	4
HLA-A*33:01	1	20	29	10	LLLVVQAVGR	0.019446	3.8
HLA-A*30:01	1	305	314	10	SSYSRNHTYN	0.019446	5.6
HLA-B*35:01	1	116	125	10	RLIVPPHLGY	0.019417	2.7
HLA-A*68:01	1	366	374	9	FNVHVIDFH	0.01939 5.4
HLA-A*30:02	1	116	124	9	RLIVPPHLG	0.019384	4.2
HLA-A*23:01	1	357	365	9	KIPGSAVLI	0.019374	2.1
HLA-A*32:01	1	65	73	9	VRYHYNGTF	0.019363	2.4
HLA-B*58:01	1	189	197	9	TSFDTSYSK	0.019361	3
HLA-A*30:02	1	281	289	9	RRAGAGDFM	0.01934 4.2
HLA-B*57:01	1	364	373	10	LIFNVHVIDF	0.019259	4.6
HLA-A*01:01	1	514	522	9	DGEVPPEEF	0.019221	2.6
HLA-A*31:01	1	178	186	9	RYHYNGTLL	0.019191	4.7
HLA-B*08:01	1	153	161	9	EDTVQVSTL	0.019182	4
HLA-A*26:01	1	453	462	10	QLIVPPHLAH	0.019164	2.2
HLA-A*30:02	1	132	140	9	GLIPPDATL	0.019121	4.2
HLA-B*35:01	1	356	364	9	DKIPGSAVL	0.019104	2.7
HLA-A*32:01	1	468	476	9	RGVPGSAVL	0.019082	2.4
HLA-A*32:01	1	395	404	10	TTKLGDFVRY	0.019076	2.4
HLA-B*53:01	1	183	191	9	GTLLDGTSF	0.019038	2.3
HLA-B*51:01	1	246	255	10	IPPQASLVFH	0.019028	4.2
HLA-A*11:01	1	528	536	9	AQVSEGKGR	0.019024	3.3
HLA-A*68:01	1	332	340	9	GACMGERRR	0.019022	5.4
HLA-A*68:02	1	201	210	10	YDTYVGSGWL	0.019017	3.6
HLA-A*68:01	1	274	283	10	ELPPGCVRRA	0.019 5.4
HLA-A*02:01	1	522	530	9	FSTFIKAQV	0.018964	3.6
HLA-B*40:01	1	59	67	9	VQMGDFVRY	0.01896 2.1
HLA-A*32:01	1	283	291	9	AGAGDFMRY	0.018957	2.4
HLA-A*31:01	1	459	468	10	HLAHGESGAR	0.018909	4.8
HLA-A*30:02	1	82	90	9	SYDRNTLVA	0.018908	4.2
HLA-B*51:01	1	498	506	9	HKDPPANLF	0.018896	4.2
HLA-B*40:01	1	497	505	9	WHKDPPANL	0.018831	2.1
HLA-B*08:01	1	75	83	9	DGKKFDSSY	0.018807	4.1
HLA-A*24:02	1	115	123	9	RRLIVPPHL	0.018775	2.2
HLA-B*08:01	1	487	495	9	DGLPTGYLF	0.018765	4.1
HLA-A*02:03	1	397	405	9	KLGDFVRYH	0.01873 4.1
[truncated: 28,971 more rows]

## Sheet: Table S4
Table S4:Predicted MHC-II Epitopes (IEDB Analyzed)
allele	Sequence Number	Start	End	length	core_peptide	peptide score	rank
HLA-DPA1*02:01/DPB1*14:01	1	336	350 15	RITIPPHLA	GERRRITIPPHLAYG	0.3566	0.12
HLA-DPA1*02:01/DPB1*14:01	1	337	351 15	RITIPPHLA	ERRRITIPPHLAYGE	0.3591	0.12
HLA-DRB1*04:01 1 522	536	15	FIKAQVSEG	FSTFIKAQVSEGKGR	0.8718 0.28
HLA-DRB3*02:02 1 176	190	15	YHYNGTLLD	FVRYHYNGTLLDGTS	0.7324 0.29
HLA-DRB5*01:01 1 522	536	15	IKAQVSEGK	FSTFIKAQVSEGKGR	0.7001 0.31
HLA-DPA1*02:01/DPB1*14:01	1	335	349 15	RITIPPHLA	MGERRRITIPPHLAY	0.2924	0.32
HLA-DRB5*01:01 1 376	390	15	VVEIRTLSR	PADVVEIRTLSRPSE	0.6947 0.32
HLA-DRB3*02:02 1 64	78	15	YHYNGTFED	FVRYHYNGTFEDGKK	0.7038 0.34
HLA-DRB3*01:01 1 494	508	15	WHKDPPANL	LFVWHKDPPANLFED	0.7096 0.34
HLA-DRB1*03:01 1 254	268	15	LLIDVHNPK	FHVLLIDVHNPKDAV	0.8878 0.39
HLA-DQA1*01:01/DQB1*05:01	1	500	514 15	ANLFEDMDL	DPPANLFEDMDLNKD	0.0458	0.4
HLA-DPA1*02:01/DPB1*05:01	1	519	533 15	FSTFIKAQV	PEEFSTFIKAQVSEG	0.168	0.41
HLA-DQA1*01:02/DQB1*06:02	1	520	534 15	STFIKAQVS	EEFSTFIKAQVSEGK	0.6855	0.41
HLA-DRB1*03:01 1 559	573	15	ITVDELKLK	DGKITVDELKLKSDE	0.8839 0.41
HLA-DRB1*03:01 1 253	267	15	LLIDVHNPK	VFHVLLIDVHNPKDA	0.8821 0.43
HLA-DRB5*01:01 1 523	537	15	IKAQVSEGK	STFIKAQVSEGKGRL	0.6562 0.44
HLA-DRB3*02:02 1 175	189	15	YHYNGTLLD	DFVRYHYNGTLLDGT	0.6683 0.47
HLA-DRB1*03:01 1 566	580	15	LKSDEDEER	ELKLKSDEDEERVHE	0.8657 0.48
HLA-DRB1*13:02 1 519	533	15	FSTFIKAQV	PEEFSTFIKAQVSEG	0.6673 0.49
HLA-DRB1*04:05 1 64	78	15	YHYNGTFED	FVRYHYNGTFEDGKK	0.8679 0.49
HLA-DRB1*04:05 1 255	269	15	LIDVHNPKD	HVLLIDVHNPKDAVQ	0.8618 0.5
HLA-DPA1*02:01/DPB1*05:01	1	376	390 15	VVEIRTLSR	PADVVEIRTLSRPSE	0.1527	0.56
HLA-DRB3*02:02 1 177	191	15	YHYNGTLLD	VRYHYNGTLLDGTSF	0.6225 0.56
HLA-DRB1*03:01 1 558	572	15	ITVDELKLK	QDGKITVDELKLKSD	0.8514 0.56
HLA-DRB5*01:01 1 375	389	15	VVEIRTLSR	NPADVVEIRTLSRPS	0.6101 0.57
HLA-DQA1*04:01/DQB1*04:02	1	520	534 15	STFIKAQVS	EEFSTFIKAQVSEGK	0.2676	0.58
HLA-DRB1*15:01 1 43	57	15	IERYHIPRA	DVVIERYHIPRACPR	0.7927 0.59
HLA-DRB3*01:01 1 493	507	15	WHKDPPANL	YLFVWHKDPPANLFE	0.6231 0.61
HLA-DPA1*02:01/DPB1*05:01	1	518	532 15	FSTFIKAQV	PPEEFSTFIKAQVSE	0.1487	0.62
HLA-DQA1*04:01/DQB1*04:02	1	519	533 15	FSTFIKAQV	PEEFSTFIKAQVSEG	0.2629	0.62
HLA-DQA1*04:01/DQB1*04:02	1	43	57 15	IERYHIPRA	DVVIERYHIPRACPR	0.2603	0.63
HLA-DRB3*02:02 1 65	79	15	YHYNGTFED	VRYHYNGTFEDGKKF	0.5845 0.66
HLA-DRB1*03:01 1 565	579	15	LKSDEDEER	DELKLKSDEDEERVH	0.8298 0.66
HLA-DQA1*01:01/DQB1*05:01	1	43	57 15	IERYHIPRA	DVVIERYHIPRACPR	0.0371	0.67
HLA-DRB3*02:02 1 287	301	15	YHYNGSLMD	DFMRYHYNGSLMDGT	0.5786 0.67
HLA-DRB3*02:02 1 63	77	15	YHYNGTFED	DFVRYHYNGTFEDGK	0.5800 0.67
HLA-DRB3*02:02 1 304	318	15	YSRNHTYNT	DSSYSRNHTYNTYIG	0.5722 0.7
HLA-DRB1*04:01 1 521	535	15	FIKAQVSEG	EFSTFIKAQVSEGKG	0.8022 0.71
HLA-DQA1*05:01/DQB1*03:01	1	314	328 15	IGQGYIIPG	NTYIGQGYIIPGMDQ	0.7016	0.72
HLA-DRB1*04:05 1 176	190	15	YHYNGTLLD	FVRYHYNGTLLDGTS	0.8195 0.72
HLA-DRB1*04:05 1 254	268	15	LIDVHNPKD	FHVLLIDVHNPKDAV	0.8197 0.72
HLA-DRB1*03:01 1 252	266	15	LLIDVHNPK	LVFHVLLIDVHNPKD	0.8146 0.73
HLA-DRB1*03:01 1 255	269	15	LLIDVHNPK	HVLLIDVHNPKDAVQ	0.8159 0.73
HLA-DRB1*04:05 1 63	77	15	YHYNGTFED	DFVRYHYNGTFEDGK	0.8094 0.76
HLA-DPA1*02:01/DPB1*05:01	1	226	240 15	IIIPPFLAY	RRKIIIPPFLAYGEK	0.1411	0.77
HLA-DRB3*02:02 1 288	302	15	YHYNGSLMD	FMRYHYNGSLMDGTL	0.5440 0.79
HLA-DRB3*01:01 1 495	509	15	WHKDPPANL	FVWHKDPPANLFEDM	0.5496 0.79
HLA-DRB1*11:01 1 21	35	15	VQAVGRGLG	LLVVQAVGRGLGRAS	0.8173 0.81
HLA-DRB3*02:02 1 174	188	15	YHYNGTLLD	GDFVRYHYNGTLLDG	0.5290 0.82
HLA-DQA1*01:02/DQB1*06:02	1	519	533 15	STFIKAQVS	PEEFSTFIKAQVSEG	0.5854	0.84
HLA-DPA1*02:01/DPB1*14:01	1	112	126 15	RRLIVPPHL	NERRRLIVPPHLGYG	0.2005	0.87
HLA-DPA1*02:01/DPB1*14:01	1	338	352 15	RITIPPHLA	RRRITIPPHLAYGEN	0.2018	0.87
HLA-DRB1*15:01 1 42	56	15	IERYHIPRA	EDVVIERYHIPRACP	0.7137 0.88
HLA-DRB1*09:01 1 522	536	15	FIKAQVSEG	FSTFIKAQVSEGKGR	0.6935 0.89
HLA-DRB3*01:01 1 492	506	15	WHKDPPANL	GYLFVWHKDPPANLF	0.4954 0.9
HLA-DRB1*04:05 1 175	189	15	YHYNGTLLD	DFVRYHYNGTLLDGT	0.7848 0.91
HLA-DRB3*02:02 1 303	317	15	YSRNHTYNT	FDSSYSRNHTYNTYI	0.4924 0.92
HLA-DPA1*01:03/DPB1*04:01	1	226	240 15	IIIPPFLAY	RRKIIIPPFLAYGEK	0.2895	0.95
HLA-DRB1*04:01 1 523	537	15	FIKAQVSEG	STFIKAQVSEGKGRL	0.7639 0.96
HLA-DRB1*08:02 1 519	533	15	FSTFIKAQV	PEEFSTFIKAQVSEG	0.6907 0.98
HLA-DRB1*04:05 1 65	79	15	YHYNGTFED	VRYHYNGTFEDGKKF	0.7721 0.98
HLA-DQA1*01:01/DQB1*05:01	1	499	513 15	ANLFEDMDL	KDPPANLFEDMDLNK	0.0307	0.99
HLA-DQA1*01:01/DQB1*05:01	1	367	381 15	VIDFHNPAD	NVHVIDFHNPADVVE	0.0304	1.1
HLA-DPA1*02:01/DPB1*05:01	1	225	239 15	IIIPPFLAY	ERRKIIIPPFLAYGE	0.129	1.1
HLA-DPA1*02:01/DPB1*05:01	1	558	572 15	KITVDELKL	QDGKITVDELKLKSD	0.1296	1.1
HLA-DPA1*02:01/DPB1*05:01	1	517	531 15	FSTFIKAQV	VPPEEFSTFIKAQVS	0.1301	1.1
HLA-DPA1*02:01/DPB1*14:01	1	334	348 15	RRITIPPHL	CMGERRRITIPPHLA	0.1889	1.1
HLA-DRB4*01:01 1 19	33	15	LVVQAVGRG	LLLLVVQAVGRGLGR	0.4211 1.1
HLA-DRB1*13:02 1 518	532	15	FSTFIKAQV	PPEEFSTFIKAQVSE	0.5893 1.1
HLA-DRB1*04:05 1 253	267	15	LIDVHNPKD	VFHVLLIDVHNPKDA	0.7490 1.1
HLA-DRB1*11:01 1 519	533	15	FSTFIKAQV	PEEFSTFIKAQVSEG	0.7814 1.1
HLA-DPA1*02:01/DPB1*01:01	1	517	531 15	EEFSTFIKA	VPPEEFSTFIKAQVS	0.1664	1.2
HLA-DPA1*02:01/DPB1*01:01	1	183	197 15	LDGTSFDTS	GTLLDGTSFDTSYSK	0.1677	1.2
HLA-DPA1*01:03/DPB1*04:01	1	225	239 15	IIIPPFLAY	ERRKIIIPPFLAYGE	0.2254	1.2
HLA-DRB5*01:01 1 521	535	15	IKAQVSEGK	EFSTFIKAQVSEGKG	0.4751 1.2
HLA-DQA1*05:01/DQB1*03:01	1	313	327 15	IGQGYIIPG	YNTYIGQGYIIPGMD	0.6297	1.2
HLA-DRB1*03:01 1 557	571	15	ITVDELKLK	NQDGKITVDELKLKS	0.7292 1.2
HLA-DPA1*02:01/DPB1*05:01	1	375	389 15	VVEIRTLSR	NPADVVEIRTLSRPS	0.1234	1.3
HLA-DPA1*02:01/DPB1*01:01	1	226	240 15	IIIPPFLAY	RRKIIIPPFLAYGEK	0.1608	1.3
HLA-DPA1*02:01/DPB1*14:01	1	113	127 15	RLIVPPHLG	ERRRLIVPPHLGYGS	0.1676	1.3
HLA-DPA1*02:01/DPB1*14:01	1	111	125 15	RRLIVPPHL	VNERRRLIVPPHLGY	0.1738	1.3
HLA-DRB3*02:02 1 289	303	15	YHYNGSLMD	MRYHYNGSLMDGTLF	0.3966 1.3
HLA-DRB3*02:02 1 401	415	15	YHYNCSLLD	FVRYHYNCSLLDGTQ	0.4102 1.3
HLA-DRB3*02:02 1 286	300	15	YHYNGSLMD	GDFMRYHYNGSLMDG	0.4105 1.3
HLA-DPA1*01:03/DPB1*02:01	1	226	240 15	IIIPPFLAY	RRKIIIPPFLAYGEK	0.4499	1.3
HLA-DRB1*03:01 1 564	578	15	LKSDEDEER	VDELKLKSDEDEERV	0.7106 1.3
HLA-DRB1*03:01 1 560	574	15	ITVDELKLK	GKITVDELKLKSDED	0.7174 1.3
HLA-DQA1*01:01/DQB1*05:01	1	42	56 15	IERYHIPRA	EDVVIERYHIPRACP	0.0277	1.4
HLA-DPA1*02:01/DPB1*14:01	1	449	463 15	RQLIVPPHL	GERRQLIVPPHLAHG	0.1634	1.4
HLA-DPA1*02:01/DPB1*14:01	1	448	462 15	RQLIVPPHL	VGERRQLIVPPHLAH	0.1638	1.4
HLA-DQA1*04:01/DQB1*04:02	1	518	532 15	FSTFIKAQV	PPEEFSTFIKAQVSE	0.2093	1.4
HLA-DPA1*03:01/DPB1*04:02	1	183	197 15	LDGTSFDTS	GTLLDGTSFDTSYSK	0.2525	1.4
HLA-DRB3*02:02 1 302	316	15	YSRNHTYNT	LFDSSYSRNHTYNTY	0.3864 1.4
HLA-DRB1*15:01 1 360	374	15	VLIFNVHVI	GSAVLIFNVHVIDFH	0.6017 1.4
HLA-DRB1*04:05 1 177	191	15	YHYNGTLLD	VRYHYNGTLLDGTSF	0.7019 1.4
HLA-DRB5*01:01 1 374	388	15	VVEIRTLSR	HNPADVVEIRTLSRP	0.4293 1.5
HLA-DQA1*01:02/DQB1*06:02	1	83	97 15	NTLVAIVVG	YDRNTLVAIVVGVGR	0.4918	1.5
HLA-DRB1*15:01 1 174	188	15	VRYHYNGTL	GDFVRYHYNGTLLDG	0.5910 1.5
HLA-DRB1*08:02 1 522	536	15	FIKAQVSEG	FSTFIKAQVSEGKGR	0.6148 1.5
HLA-DRB1*09:01 1 521	535	15	FIKAQVSEG	EFSTFIKAQVSEGKG	0.6357 1.5
HLA-DRB1*04:05 1 503	517	15	FEDMDLNKD	ANLFEDMDLNKDGEV	0.6723 1.5
HLA-DRB1*03:01 1 567	581	15	LKSDEDEER	LKLKSDEDEERVHEE	0.6835 1.5
HLA-DRB1*04:05 1 174	188	15	YHYNGTLLD	GDFVRYHYNGTLLDG	0.6862 1.5
HLA-DRB1*11:01 1 20	34	15	VQAVGRGLG	LLLVVQAVGRGLGRA	0.7368 1.5
HLA-DPA1*03:01/DPB1*04:02	1	226	240 15	IIIPPFLAY	RRKIIIPPFLAYGEK	0.2348	1.6
HLA-DRB3*02:02 1 80	94	15	YDRNTLVAI	DSSYDRNTLVAIVVG	0.3329 1.6
HLA-DRB3*02:02 1 62	76	15	YHYNGTFED	GDFVRYHYNGTFEDG	0.3365 1.6
HLA-DRB3*02:02 1 427	441	15	LGANKVIEG	EATLGANKVIEGLDT	0.3399 1.6
HLA-DRB1*08:02 1 518	532	15	FSTFIKAQV	PPEEFSTFIKAQVSE	0.5949 1.6
HLA-DRB1*04:05 1 62	76	15	YHYNGTFED	GDFVRYHYNGTFEDG	0.6505 1.6
HLA-DRB1*04:05 1 256	270	15	LIDVHNPKD	VLLIDVHNPKDAVQL	0.6510 1.6
HLA-DRB1*04:05 1 502	516	15	FEDMDLNKD	PANLFEDMDLNKDGE	0.6576 1.6
HLA-DRB1*04:05 1 367	381	15	VIDFHNPAD	NVHVIDFHNPADVVE	0.6634 1.6
HLA-DPA1*02:01/DPB1*01:01	1	518	532 15	FSTFIKAQV	PPEEFSTFIKAQVSE	0.1432	1.7
HLA-DRB4*01:01 1 251	265	15	FHVLLIDVH	SLVFHVLLIDVHNPK	0.3394 1.7
HLA-DQA1*01:02/DQB1*06:02	1	521	535 15	STFIKAQVS	EFSTFIKAQVSEGKG	0.4708	1.7
HLA-DRB3*02:02 1 400	414	15	YHYNCSLLD	DFVRYHYNCSLLDGT	0.3077 1.8
HLA-DQA1*05:01/DQB1*02:01	1	38	52 15	LEDVVIERY	GGPLEDVVIERYHIP	0.4254	1.8
HLA-DRB1*04:05 1 474	488	15	FEVELVSRE	AVLLFEVELVSREDG	0.6275 1.8
HLA-DRB1*04:01 1 64	78	15	YHYNGTFED	FVRYHYNGTFEDGKK	0.6478 1.8
HLA-DPA1*02:01/DPB1*14:01	1	224	238 15	RKIIIPPFL	GERRKIIIPPFLAYG	0.1371	1.9
HLA-DRB5*01:01 1 524	538	15	IKAQVSEGK	TFIKAQVSEGKGRLM	0.3788 1.9
HLA-DRB5*01:01 1 377	391	15	VVEIRTLSR	ADVVEIRTLSRPSET	0.3900 1.9
HLA-DQA1*01:02/DQB1*06:02	1	518	532 15	STFIKAQVS	PPEEFSTFIKAQVSE	0.4546	1.9
HLA-DRB1*08:02 1 21	35	15	VQAVGRGLG	LLVVQAVGRGLGRAS	0.5616 1.9
HLA-DRB1*11:01 1 518	532	15	FSTFIKAQV	PPEEFSTFIKAQVSE	0.6892 1.9
HLA-DPA1*02:01/DPB1*05:01	1	559	573 15	ITVDELKLK	DGKITVDELKLKSDE	0.1065	2
HLA-DPA1*02:01/DPB1*01:01	1	225	239 15	IIIPPFLAY	ERRKIIIPPFLAYGE	0.1317	2
HLA-DPA1*01:03/DPB1*04:01	1	224	238 15	IIIPPFLAY	GERRKIIIPPFLAYG	0.1452	2
HLA-DRB3*02:02 1 402	416	15	YHYNCSLLD	VRYHYNCSLLDGTQL	0.2900 2.0
HLA-DRB3*01:01 1 491	505	15	WHKDPPANL	TGYLFVWHKDPPANL	0.2936 2.0
HLA-DRB3*01:01 1 566	580	15	LKSDEDEER	ELKLKSDEDEERVHE	0.2951 2.0
HLA-DRB4*01:01 1 20	34	15	LVVQAVGRG	LLLVVQAVGRGLGRA	0.3158 2.0
HLA-DPA1*01:03/DPB1*02:01	1	414	428 15	FTSHDYGAP	TQLFTSHDYGAPQEA	0.343	2
HLA-DPA1*01:03/DPB1*02:01	1	225	239 15	IIIPPFLAY	ERRKIIIPPFLAYGE	0.352	2
HLA-DRB1*15:01 1 44	58	15	IERYHIPRA	VVIERYHIPRACPRE	0.5218 2.0
HLA-DPA1*02:01/DPB1*14:01	1	110	124 15	RRLIVPPHL	CVNERRRLIVPPHLG	0.1311	2.1
HLA-DPA1*01:03/DPB1*04:01	1	183	197 15	LDGTSFDTS	GTLLDGTSFDTSYSK	0.1392	2.1
HLA-DQA1*04:01/DQB1*04:02	1	42	56 15	IERYHIPRA	EDVVIERYHIPRACP	0.1849	2.1
HLA-DRB3*02:02 1 305	319	15	YSRNHTYNT	SSYSRNHTYNTYIGQ	0.2676 2.1
HLA-DRB3*02:02 1 426	440	15	LGANKVIEG	QEATLGANKVIEGLD	0.2747 2.1
HLA-DRB1*15:01 1 173	187	15	VRYHYNGTL	DGDFVRYHYNGTLLD	0.5014 2.1
HLA-DRB1*04:01 1 520	534	15	FIKAQVSEG	EEFSTFIKAQVSEGK	0.5821 2.1
HLA-DRB1*04:01 1 176	190	15	YHYNGTLLD	FVRYHYNGTLLDGTS	0.5830 2.1
HLA-DPA1*01:03/DPB1*04:01	1	227	241 15	IIIPPFLAY	RKIIIPPFLAYGEKG	0.1329	2.2
HLA-DRB1*04:01 1 239	253	15	YGTVIPPQA	EKGYGTVIPPQASLV	0.5708 2.2
HLA-DRB1*11:01 1 547	561	15	FQNQDRNQD	IGDMFQNQDRNQDGK	0.6228 2.2
HLA-DRB1*11:01 1 22	36	15	VQAVGRGLG	LVVQAVGRGLGRASP	0.6258 2.2
HLA-DRB1*11:01 1 548	562	15	FQNQDRNQD	GDMFQNQDRNQDGKI	0.6458 2.2
HLA-DPA1*01:03/DPB1*04:01	1	517	531 15	EEFSTFIKA	VPPEEFSTFIKAQVS	0.1223	2.3
HLA-DPA1*02:01/DPB1*01:01	1	295	309 15	MDGTLFDSS	GSLMDGTLFDSSYSR	0.1256	2.3
HLA-DPA1*02:01/DPB1*01:01	1	516	530 15	EEFSTFIKA	EVPPEEFSTFIKAQV	0.1261	2.3
HLA-DRB3*02:02 1 178	192	15	YHYNGTLLD	RYHYNGTLLDGTSFD	0.2405 2.3
HLA-DRB1*15:01 1 41	55	15	IERYHIPRA	LEDVVIERYHIPRAC	0.4789 2.3
HLA-DRB1*04:05 1 522	536	15	FIKAQVSEG	FSTFIKAQVSEGKGR	0.5784 2.3
HLA-DPA1*02:01/DPB1*01:01	1	558	572 15	KITVDELKL	QDGKITVDELKLKSD	0.1215	2.4
HLA-DPA1*02:01/DPB1*14:01	1	447	461 15	RQLIVPPHL	CVGERRQLIVPPHLA	0.1224	2.4
HLA-DRB3*02:02 1 79	93	15	YDRNTLVAI	FDSSYDRNTLVAIVV	0.2332 2.4
HLA-DRB4*01:01 1 18	32	15	LVVQAVGRG	QLLLLVVQAVGRGLG	0.2774 2.4
HLA-DQA1*05:01/DQB1*03:01	1	315	329 15	IGQGYIIPG	TYIGQGYIIPGMDQG	0.4831	2.4
HLA-DRB1*08:02 1 548	562	15	FQNQDRNQD	GDMFQNQDRNQDGKI	0.5089 2.4
HLA-DRB1*09:01 1 523	537	15	FIKAQVSEG	STFIKAQVSEGKGRL	0.5423 2.4
HLA-DRB1*04:05 1 366	380	15	VIDFHNPAD	FNVHVIDFHNPADVV	0.5661 2.4
HLA-DQA1*01:01/DQB1*05:01	1	134	148 15	ATLYFDVVL	IPPDATLYFDVVLLD	0.0199	2.5
HLA-DPA1*02:01/DPB1*01:01	1	519	533 15	FSTFIKAQV	PEEFSTFIKAQVSEG	0.1193	2.5
HLA-DQA1*04:01/DQB1*04:02	1	64	78 15	YHYNGTFED	FVRYHYNGTFEDGKK	0.177	2.5
HLA-DQA1*04:01/DQB1*04:02	1	44	58 15	ERYHIPRAC	VVIERYHIPRACPRE	0.1802	2.5
HLA-DPA1*01:03/DPB1*02:01	1	517	531 15	EEFSTFIKA	VPPEEFSTFIKAQVS	0.2987	2.5
HLA-DPA1*01:03/DPB1*02:01	1	183	197 15	LDGTSFDTS	GTLLDGTSFDTSYSK	0.2987	2.5
HLA-DRB1*04:01 1 238	252	15	YGTVIPPQA	GEKGYGTVIPPQASL	0.5506 2.5
HLA-DQA1*01:01/DQB1*05:01	1	366	380 15	VIDFHNPAD	FNVHVIDFHNPADVV	0.0197	2.6
HLA-DPA1*02:01/DPB1*01:01	1	38	52 15	LEDVVIERY	GGPLEDVVIERYHIP	0.1166	2.6
HLA-DQA1*04:01/DQB1*04:02	1	307	321 15	NHTYNTYIG	YSRNHTYNTYIGQGY	0.1757	2.6
HLA-DQA1*04:01/DQB1*04:02	1	521	535 15	STFIKAQVS	EFSTFIKAQVSEGKG	0.1759	2.6
HLA-DRB3*01:01 1 565	579	15	LKSDEDEER	DELKLKSDEDEERVH	0.2495 2.6
HLA-DRB1*03:01 1 168	182	15	MVQDGDFVR	PRMVQDGDFVRYHYN	0.5048 2.6
HLA-DRB1*03:01 1 167	181	15	MVQDGDFVR	CPRMVQDGDFVRYHY	0.5084 2.6
HLA-DRB1*04:05 1 287	301	15	YHYNGSLMD	DFMRYHYNGSLMDGT	0.5472 2.6
HLA-DRB1*11:01 1 379	393	15	IRTLSRPSE	VVEIRTLSRPSETCN	0.5892 2.6
HLA-DQA1*01:01/DQB1*05:01	1	135	149 15	ATLYFDVVL	PPDATLYFDVVLLDV	0.0191	2.7
HLA-DQA1*01:01/DQB1*05:01	1	501	515 15	ANLFEDMDL	PPANLFEDMDLNKDG	0.0192	2.7
HLA-DPA1*02:01/DPB1*01:01	1	182	196 15	LDGTSFDTS	NGTLLDGTSFDTSYS	0.1153	2.7
HLA-DPA1*03:01/DPB1*04:02	1	225	239 15	IIIPPFLAY	ERRKIIIPPFLAYGE	0.1819	2.7
HLA-DPA1*03:01/DPB1*04:02	1	182	196 15	LDGTSFDTS	NGTLLDGTSFDTSYS	0.1827	2.7
HLA-DPA1*01:03/DPB1*02:01	1	61	75 15	FVRYHYNGT	MGDFVRYHYNGTFED	0.2794	2.7
HLA-DRB1*15:01 1 359	373	15	VLIFNVHVI	PGSAVLIFNVHVIDF	0.4479 2.7
HLA-DRB1*03:01 1 166	180	15	MVQDGDFVR	HCPRMVQDGDFVRYH	0.4884 2.7
HLA-DRB1*11:01 1 377	391	15	IRTLSRPSE	ADVVEIRTLSRPSET	0.5705 2.7
HLA-DPA1*02:01/DPB1*05:01	1	224	238 15	IIIPPFLAY	GERRKIIIPPFLAYG	0.0941	2.8
HLA-DPA1*02:01/DPB1*14:01	1	225	239 15	KIIIPPFLA	ERRKIIIPPFLAYGE	0.1119	2.8
HLA-DPA1*03:01/DPB1*04:02	1	295	309 15	MDGTLFDSS	GSLMDGTLFDSSYSR	0.1804	2.8
HLA-DRB3*02:02 1 494	508	15	WHKDPPANL	LFVWHKDPPANLFED	0.2042 2.8
HLA-DPA1*01:03/DPB1*02:01	1	227	241 15	IIIPPFLAY	RKIIIPPFLAYGEKG	0.2691	2.8
HLA-DRB1*12:01 1 376	390	15	VVEIRTLSR	PADVVEIRTLSRPSE	0.4236 2.8
HLA-DRB1*08:02 1 547	561	15	FQNQDRNQD	IGDMFQNQDRNQDGK	0.4903 2.8
HLA-DRB1*09:01 1 64	78	15	YHYNGTFED	FVRYHYNGTFEDGKK	0.5147 2.8
HLA-DRB1*04:01 1 63	77	15	YHYNGTFED	DFVRYHYNGTFEDGK	0.5201 2.8
HLA-DQA1*03:01/DQB1*03:02	1	64	78 15	YHYNGTFED	FVRYHYNGTFEDGKK	0.0136	2.9
HLA-DQA1*01:01/DQB1*05:01	1	472	486 15	VLLFEVELV	GSAVLLFEVELVSRE	0.0183	2.9
HLA-DPA1*02:01/DPB1*05:01	1	337	351 15	RITIPPHLA	ERRRITIPPHLAYGE	0.0923	2.9
HLA-DPA1*02:01/DPB1*14:01	1	223	237 15	RKIIIPPFL	PGERRKIIIPPFLAY	0.1107	2.9
HLA-DPA1*02:01/DPB1*01:01	1	543	557 15	TIGDMFQNQ	PEKTIGDMFQNQDRN	0.1117	2.9
HLA-DPA1*01:03/DPB1*02:01	1	413	427 15	FTSHDYGAP	GTQLFTSHDYGAPQE	0.2604	2.9
HLA-DRB1*04:01 1 175	189	15	YHYNGTLLD	DFVRYHYNGTLLDGT	0.5085 2.9
HLA-DPA1*02:01/DPB1*05:01	1	377	391 15	VVEIRTLSR	ADVVEIRTLSRPSET	0.0907	3
HLA-DPA1*01:03/DPB1*04:01	1	516	530 15	EEFSTFIKA	EVPPEEFSTFIKAQV	0.0972	3
HLA-DPA1*03:01/DPB1*04:02	1	517	531 15	EEFSTFIKA	VPPEEFSTFIKAQVS	0.1702	3
HLA-DRB3*02:02 1 399	413	15	YHYNCSLLD	GDFVRYHYNCSLLDG	0.1947 3.0
HLA-DRB3*01:01 1 496	510	15	WHKDPPANL	VWHKDPPANLFEDMD	0.1998 3.0
HLA-DPA1*01:03/DPB1*02:01	1	173	187 15	FVRYHYNGT	DGDFVRYHYNGTLLD	0.2481	3
HLA-DPA1*01:03/DPB1*02:01	1	516	530 15	EEFSTFIKA	EVPPEEFSTFIKAQV	0.2499	3
HLA-DRB1*12:01 1 38	52	15	LEDVVIERY	GGPLEDVVIERYHIP	0.4090 3.0
HLA-DRB1*13:02 1 376	390	15	VVEIRTLSR	PADVVEIRTLSRPSE	0.4338 3.0
HLA-DRB1*08:02 1 521	535	15	FIKAQVSEG	EFSTFIKAQVSEGKG	0.4762 3.0
HLA-DRB1*04:01 1 65	79	15	YHYNGTFED	VRYHYNGTFEDGKKF	0.4983 3.0
HLA-DRB1*09:01 1 520	534	15	FIKAQVSEG	EEFSTFIKAQVSEGK	0.5011 3.0
HLA-DRB1*04:05 1 475	489	15	FEVELVSRE	VLLFEVELVSREDGL	0.5088 3.0
HLA-DRB1*11:01 1 95	109	15	ITGMDRGLM	VGRLITGMDRGLMGM	0.5399 3.0
HLA-DQA1*01:01/DQB1*05:01	1	307	321 15	NHTYNTYIG	YSRNHTYNTYIGQGY	0.0177	3.1
HLA-DQA1*01:01/DQB1*05:01	1	413	427 15	LFTSHDYGA	GTQLFTSHDYGAPQE	0.0179	3.1
HLA-DPA1*02:01/DPB1*05:01	1	374	388 15	VVEIRTLSR	HNPADVVEIRTLSRP	0.089	3.1
HLA-DPA1*01:03/DPB1*04:01	1	56	70 15	VQMGDFVRY	PREVQMGDFVRYHYN	0.0921	3.1
HLA-DPA1*02:01/DPB1*14:01	1	82	96 15	RNTLVAIVV	SYDRNTLVAIVVGVG	0.1066	3.1
HLA-DRB3*02:02 1 66	80	15	YHYNGTFED	RYHYNGTFEDGKKFD	0.1874 3.1
HLA-DQA1*05:01/DQB1*02:01	1	566	580 15	LKSDEDEER	ELKLKSDEDEERVHE	0.3513	3.1
HLA-DQA1*05:01/DQB1*03:01	1	522	536 15	FIKAQVSEG	FSTFIKAQVSEGKGR	0.417	3.1
HLA-DRB1*15:01 1 358	372	15	VLIFNVHVI	IPGSAVLIFNVHVID	0.4190 3.1
HLA-DQA1*05:01/DQB1*03:01	1	312	326 15	IGQGYIIPG	TYNTYIGQGYIIPGM	0.4195	3.1
HLA-DRB1*15:01 1 472	486	15	VLLFEVELV	GSAVLLFEVELVSRE	0.4218 3.1
HLA-DRB1*03:01 1 502	516	15	LFEDMDLNK	PANLFEDMDLNKDGE	0.4480 3.1
HLA-DRB1*08:02 1 523	537	15	FIKAQVSEG	STFIKAQVSEGKGRL	0.4678 3.1
HLA-DRB1*04:05 1 521	535	15	FIKAQVSEG	EFSTFIKAQVSEGKG	0.5026 3.1
HLA-DRB1*11:01 1 522	536	15	FIKAQVSEG	FSTFIKAQVSEGKGR	0.5281 3.1
HLA-DRB1*11:01 1 89	103	15	VVGVGRLIT	VAIVVGVGRLITGMD	0.5347 3.1
HLA-DPA1*01:03/DPB1*04:01	1	295	309 15	MDGTLFDSS	GSLMDGTLFDSSYSR	0.0906	3.2
HLA-DPA1*02:01/DPB1*14:01	1	450	464 15	RQLIVPPHL	ERRQLIVPPHLAHGE	0.1032	3.2
HLA-DRB4*01:01 1 250	264	15	FHVLLIDVH	ASLVFHVLLIDVHNP	0.2244 3.2
HLA-DPA1*01:03/DPB1*02:01	1	224	238 15	IIIPPFLAY	GERRKIIIPPFLAYG	0.2378	3.2
HLA-DQA1*01:02/DQB1*06:02	1	84	98 15	NTLVAIVVG	DRNTLVAIVVGVGRL	0.3604	3.2
HLA-DQA1*01:02/DQB1*06:02	1	82	96 15	NTLVAIVVG	SYDRNTLVAIVVGVG	0.3606	3.2
HLA-DQA1*05:01/DQB1*03:01	1	28	42 15	LGRASPAGG	GRGLGRASPAGGPLE	0.414	3.2
HLA-DRB1*08:02 1 20	34	15	VQAVGRGLG	LLLVVQAVGRGLGRA	0.4623 3.2
HLA-DRB1*04:05 1 501	515	15	FEDMDLNKD	PPANLFEDMDLNKDG	0.4818 3.2
HLA-DRB1*04:01 1 413	427	15	LFTSHDYGA	GTQLFTSHDYGAPQE	0.4849 3.2
HLA-DRB1*04:01 1 237	251	15	YGTVIPPQA	YGEKGYGTVIPPQAS	0.4857 3.2
HLA-DQA1*04:01/DQB1*04:02	1	522	536 15	FIKAQVSEG	FSTFIKAQVSEGKGR	0.164	3.3
HLA-DRB3*02:02 1 173	187	15	YHYNGTLLD	DGDFVRYHYNGTLLD	0.1721 3.3
HLA-DRB3*01:01 1 559	573	15	ITVDELKLK	DGKITVDELKLKSDE	0.1756 3.3
HLA-DRB3*01:01 1 564	578	15	LKSDEDEER	VDELKLKSDEDEERV	0.1756 3.3
HLA-DRB1*12:01 1 377	391	15	IRTLSRPSE	ADVVEIRTLSRPSET	0.3893 3.3
HLA-DRB1*15:01 1 62	76	15	VRYHYNGTF	GDFVRYHYNGTFEDG	0.4000 3.3
HLA-DRB1*13:02 1 517	531	15	FSTFIKAQV	VPPEEFSTFIKAQVS	0.4064 3.3
HLA-DRB1*15:01 1 286	300	15	MRYHYNGSL	GDFMRYHYNGSLMDG	0.4071 3.3
HLA-DQA1*01:01/DQB1*05:01	1	498	512 15	ANLFEDMDL	HKDPPANLFEDMDLN	0.0167	3.4
HLA-DPA1*02:01/DPB1*05:01	1	557	571 15	KITVDELKL	NQDGKITVDELKLKS	0.0847	3.4
HLA-DPA1*01:03/DPB1*02:01	1	249	263 15	LVFHVLLID	QASLVFHVLLIDVHN	0.2283	3.4
HLA-DRB1*13:02 1 520	534	15	FSTFIKAQV	EEFSTFIKAQVSEGK	0.3921 3.4
HLA-DQA1*05:01/DQB1*03:01	1	119	133 15	LGYGSIGLA	VPPHLGYGSIGLAGL	0.3941	3.4
HLA-DRB1*15:01 1 367	381	15	VIDFHNPAD	NVHVIDFHNPADVVE	0.3965 3.4
HLA-DRB1*03:01 1 251	265	15	LLIDVHNPK	SLVFHVLLIDVHNPK	0.4130 3.4
HLA-DRB1*04:05 1 288	302	15	YHYNGSLMD	FMRYHYNGSLMDGTL	0.4763 3.4
HLA-DPA1*03:01/DPB1*04:02	1	518	532 15	FSTFIKAQV	PPEEFSTFIKAQVSE	0.1573	3.5
HLA-DQA1*04:01/DQB1*04:02	1	306	320 15	NHTYNTYIG	SYSRNHTYNTYIGQG	0.1599	3.5
HLA-DPA1*01:03/DPB1*02:01	1	40	54 15	VVIERYHIP	PLEDVVIERYHIPRA	0.2193	3.5
HLA-DQA1*05:01/DQB1*03:01	1	118	132 15	LGYGSIGLA	IVPPHLGYGSIGLAG	0.3921	3.5
HLA-DRB1*09:01 1 62	76	15	VRYHYNGTF	GDFVRYHYNGTFEDG	0.4690 3.5
HLA-DRB1*01:01 1 522	536	15	FIKAQVSEG	FSTFIKAQVSEGKGR	0.4853 3.5
HLA-DRB3*02:02 1 78	92	15	YDRNTLVAI	KFDSSYDRNTLVAIV	0.1573 3.6
HLA-DRB3*02:02 1 522	536	15	FIKAQVSEG	FSTFIKAQVSEGKGR	0.1574 3.6
HLA-DRB4*01:01 1 522	536	15	IKAQVSEGK	FSTFIKAQVSEGKGR	0.2013 3.6
HLA-DQA1*05:01/DQB1*03:01	1	120	134 15	LGYGSIGLA	PPHLGYGSIGLAGLI	0.3855	3.6
HLA-DRB1*03:01 1 376	390	15	VVEIRTLSR	PADVVEIRTLSRPSE	0.3942 3.6
HLA-DRB1*04:01 1 432	446	15	IEGLDTGLQ	ANKVIEGLDTGLQGM	0.4514 3.6
HLA-DRB1*04:01 1 492	506	15	FVWHKDPPA	GYLFVWHKDPPANLF	0.4532 3.6
HLA-DRB1*04:01 1 491	505	15	FVWHKDPPA	TGYLFVWHKDPPANL	0.4590 3.6
HLA-DPA1*01:03/DPB1*04:01	1	182	196 15	LDGTSFDTS	NGTLLDGTSFDTSYS	0.0775	3.7
HLA-DPA1*03:01/DPB1*04:02	1	519	533 15	FSTFIKAQV	PEEFSTFIKAQVSEG	0.154	3.7
HLA-DQA1*04:01/DQB1*04:02	1	62	76 15	YHYNGTFED	GDFVRYHYNGTFEDG	0.1556	3.7
HLA-DRB3*01:01 1 64	78	15	YHYNGTFED	FVRYHYNGTFEDGKK	0.1561 3.7
HLA-DPA1*01:03/DPB1*02:01	1	518	532 15	EEFSTFIKA	PPEEFSTFIKAQVSE	0.2033	3.7
HLA-DPA1*01:03/DPB1*02:01	1	295	309 15	MDGTLFDSS	GSLMDGTLFDSSYSR	0.2046	3.7
HLA-DPA1*01:03/DPB1*02:01	1	234	248 15	YGEKGYGTV	FLAYGEKGYGTVIPP	0.2082	3.7
HLA-DRB1*15:01 1 231	245	15	FLAYGEKGY	IPPFLAYGEKGYGTV	0.3762 3.7
HLA-DRB1*07:01 1 64	78	15	YHYNGTFED	FVRYHYNGTFEDGKK	0.4031 3.7
HLA-DRB1*04:05 1 365	379	15	VIDFHNPAD	IFNVHVIDFHNPADV	0.4485 3.7
HLA-DRB1*09:01 1 63	77	15	YHYNGTFED	DFVRYHYNGTFEDGK	0.4620 3.7
HLA-DQA1*01:01/DQB1*05:01	1	44	58 15	IERYHIPRA	VVIERYHIPRACPRE	0.0159	3.8
HLA-DPA1*02:01/DPB1*01:01	1	503	517 15	FEDMDLNKD	ANLFEDMDLNKDGEV	0.0967	3.8
HLA-DRB3*01:01 1 254	268	15	LLIDVHNPK	FHVLLIDVHNPKDAV	0.1468 3.8
HLA-DRB3*01:01 1 176	190	15	YHYNGTLLD	FVRYHYNGTLLDGTS	0.1493 3.8
HLA-DPA1*03:01/DPB1*04:02	1	38	52 15	LEDVVIERY	GGPLEDVVIERYHIP	0.1519	3.8
HLA-DPA1*03:01/DPB1*04:02	1	249	263 15	LVFHVLLID	QASLVFHVLLIDVHN	0.152	3.8
HLA-DPA1*01:03/DPB1*02:01	1	60	74 15	FVRYHYNGT	QMGDFVRYHYNGTFE	0.202	3.8
HLA-DRB1*08:02 1 520	534	15	FSTFIKAQV	EEFSTFIKAQVSEGK	0.4272 3.8
HLA-DRB1*01:01 1 239	253	15	YGTVIPPQA	EKGYGTVIPPQASLV	0.4514 3.8
HLA-DRB1*11:01 1 378	392	15	IRTLSRPSE	DVVEIRTLSRPSETC	0.4708 3.8
HLA-DRB3*01:01 1 558	572	15	ITVDELKLK	QDGKITVDELKLKSD	0.1415 3.9
HLA-DRB3*02:02 1 493	507	15	WHKDPPANL	YLFVWHKDPPANLFE	0.1450 3.9
HLA-DRB3*01:01 1 253	267	15	LLIDVHNPK	VFHVLLIDVHNPKDA	0.1459 3.9
HLA-DPA1*03:01/DPB1*04:02	1	473	487 15	LLFEVELVS	SAVLLFEVELVSRED	0.1514	3.9
HLA-DQA1*05:01/DQB1*02:01	1	424	438 15	EATLGANKV	APQEATLGANKVIEG	0.311	3.9
HLA-DRB1*15:01 1 230	244	15	FLAYGEKGY	IIPPFLAYGEKGYGT	0.3562 3.9
HLA-DRB1*04:01 1 177	191	15	YHYNGTLLD	VRYHYNGTLLDGTSF	0.4329 3.9
HLA-DRB1*11:01 1 517	531	15	FSTFIKAQV	VPPEEFSTFIKAQVS	0.4632 3.9
HLA-DRB1*11:01 1 520	534	15	FSTFIKAQV	EEFSTFIKAQVSEGK	0.4642 3.9
HLA-DPA1*01:03/DPB1*04:01	1	249	263 15	LVFHVLLID	QASLVFHVLLIDVHN	0.0715	4
HLA-DPA1*01:03/DPB1*04:01	1	543	557 15	TIGDMFQNQ	PEKTIGDMFQNQDRN	0.0723	4
HLA-DPA1*02:01/DPB1*14:01	1	380	394 15	RTLSRPSET	VEIRTLSRPSETCNE	0.0907	4
HLA-DPA1*01:03/DPB1*02:01	1	182	196 15	LDGTSFDTS	NGTLLDGTSFDTSYS	0.1945	4
HLA-DRB1*15:01 1 61	75	15	VRYHYNGTF	MGDFVRYHYNGTFED	0.3480 4.0
HLA-DRB1*03:01 1 556	570	15	ITVDELKLK	RNQDGKITVDELKLK	0.3603 4.0
HLA-DRB1*03:01 1 256	270	15	LLIDVHNPK	VLLIDVHNPKDAVQL	0.3626 4.0
HLA-DRB1*04:05 1 432	446	15	IEGLDTGLQ	ANKVIEGLDTGLQGM	0.4090 4.0
HLA-DRB1*04:05 1 286	300	15	YHYNGSLMD	GDFMRYHYNGSLMDG	0.4127 4.0
HLA-DQA1*01:01/DQB1*05:01	1	365	379 15	VIDFHNPAD	IFNVHVIDFHNPADV	0.0152	4.1
HLA-DPA1*01:03/DPB1*04:01	1	518	532 15	FSTFIKAQV	PPEEFSTFIKAQVSE	0.0704	4.1
HLA-DPA1*02:01/DPB1*01:01	1	224	238 15	IIIPPFLAY	GERRKIIIPPFLAYG	0.0937	4.1
HLA-DPA1*02:01/DPB1*01:01	1	542	556 15	TIGDMFQNQ	DPEKTIGDMFQNQDR	0.0939	4.1
HLA-DRB3*02:02 1 492	506	15	FVWHKDPPA	GYLFVWHKDPPANLF	0.1363 4.1
HLA-DPA1*01:03/DPB1*02:01	1	62	76 15	FVRYHYNGT	GDFVRYHYNGTFEDG	0.1892	4.1
HLA-DRB1*03:01 1 501	515	15	LFEDMDLNK	PPANLFEDMDLNKDG	0.3548 4.1
HLA-DRB1*04:05 1 523	537	15	FIKAQVSEG	STFIKAQVSEGKGRL	0.4001 4.1
HLA-DQA1*03:01/DQB1*03:02	1	38	52 15	LEDVVIERY	GGPLEDVVIERYHIP	0.0112	4.2
HLA-DQA1*03:01/DQB1*03:02	1	63	77 15	YHYNGTFED	DFVRYHYNGTFEDGK	0.0113	4.2
HLA-DPA1*02:01/DPB1*14:01	1	222	236 15	RKIIIPPFL	CPGERRKIIIPPFLA	0.0884	4.2
HLA-DPA1*02:01/DPB1*14:01	1	81	95 15	RNTLVAIVV	SSYDRNTLVAIVVGV	0.0887	4.2
HLA-DRB3*01:01 1 175	189	15	YHYNGTLLD	DFVRYHYNGTLLDGT	0.1299 4.2
HLA-DPA1*03:01/DPB1*04:02	1	474	488 15	FEVELVSRE	AVLLFEVELVSREDG	0.1455	4.2
HLA-DPA1*01:03/DPB1*02:01	1	515	529 15	EEFSTFIKA	GEVPPEEFSTFIKAQ	0.1829	4.2
HLA-DPA1*01:03/DPB1*02:01	1	201	215 15	YVGSGWLIK	YDTYVGSGWLIKGMD	0.184	4.2
HLA-DRB1*12:01 1 375	389	15	VVEIRTLSR	NPADVVEIRTLSRPS	0.3460 4.2
HLA-DRB1*13:02 1 375	389	15	VVEIRTLSR	NPADVVEIRTLSRPS	0.3503 4.2
HLA-DRB1*08:02 1 377	391	15	IRTLSRPSE	ADVVEIRTLSRPSET	0.4041 4.2
HLA-DRB1*04:01 1 490	504	15	FVWHKDPPA	PTGYLFVWHKDPPAN	0.4049 4.2
HLA-DRB1*08:02 1 379	393	15	IRTLSRPSE	VVEIRTLSRPSETCN	0.4065 4.2
HLA-DPA1*01:03/DPB1*04:01	1	55	69 15	VQMGDFVRY	CPREVQMGDFVRYHY	0.065	4.3
HLA-DPA1*01:03/DPB1*04:01	1	515	529 15	EEFSTFIKA	GEVPPEEFSTFIKAQ	0.0667	4.3
HLA-DQA1*05:01/DQB1*02:01	1	237	251 15	YGTVIPPQA	YGEKGYGTVIPPQAS	0.2928	4.3
HLA-DQA1*05:01/DQB1*02:01	1	37	51 15	LEDVVIERY	AGGPLEDVVIERYHI	0.2951	4.3
HLA-DQA1*05:01/DQB1*02:01	1	565	579 15	LKSDEDEER	DELKLKSDEDEERVH	0.2955	4.3
HLA-DRB1*04:05 1 504	518	15	FEDMDLNKD	NLFEDMDLNKDGEVP	0.3868 4.3
HLA-DRB1*11:01 1 19	33	15	VQAVGRGLG	LLLLVVQAVGRGLGR	0.4351 4.3
HLA-DRB3*02:02 1 239	253	15	YGTVIPPQA	EKGYGTVIPPQASLV	0.1290 4.4
HLA-DQA1*04:01/DQB1*04:02	1	308	322 15	NHTYNTYIG	SRNHTYNTYIGQGYI	0.1453	4.4
HLA-DQA1*04:01/DQB1*04:02	1	63	77 15	YHYNGTFED	DFVRYHYNGTFEDGK	0.1459	4.4
HLA-DRB1*03:01 1 375	389	15	VVEIRTLSR	NPADVVEIRTLSRPS	0.3337 4.4
HLA-DRB1*13:02 1 491	505	15	FVWHKDPPA	TGYLFVWHKDPPANL	0.3386 4.4
HLA-DRB1*04:05 1 238	252	15	YGTVIPPQA	GEKGYGTVIPPQASL	0.3729 4.4
HLA-DRB1*04:05 1 239	253	15	YGTVIPPQA	EKGYGTVIPPQASLV	0.3761 4.4
HLA-DRB1*04:05 1 473	487	15	FEVELVSRE	SAVLLFEVELVSRED	0.3767 4.4
HLA-DRB1*08:02 1 490	504	15	YLFVWHKDP	PTGYLFVWHKDPPAN	0.3954 4.4
HLA-DPA1*02:01/DPB1*05:01	1	336	350 15	RITIPPHLA	GERRRITIPPHLAYG	0.0767	4.5
HLA-DPA1*02:01/DPB1*05:01	1	520	534 15	FSTFIKAQV	EEFSTFIKAQVSEGK	0.0769	4.5
HLA-DRB3*01:01 1 567	581	15	LKSDEDEER	LKLKSDEDEERVHEE	0.1168 4.5
HLA-DPA1*01:03/DPB1*02:01	1	172	186 15	FVRYHYNGT	QDGDFVRYHYNGTLL	0.1735	4.5
HLA-DQA1*05:01/DQB1*02:01	1	36	50 15	LEDVVIERY	PAGGPLEDVVIERYH	0.2834	4.5
HLA-DRB1*13:02 1 492	506	15	FVWHKDPPA	GYLFVWHKDPPANLF	0.3359 4.5
HLA-DQA1*05:01/DQB1*03:01	1	521	535 15	FIKAQVSEG	EFSTFIKAQVSEGKG	0.3382	4.5
HLA-DQA1*05:01/DQB1*03:01	1	355	369 15	PGSAVLIFN	GDKIPGSAVLIFNVH	0.3384	4.5
HLA-DQA1*01:01/DQB1*05:01	1	306	320 15	NHTYNTYIG	SYSRNHTYNTYIGQG	0.0143	4.6
HLA-DRB3*01:01 1 131	145	15	IPPDATLYF	AGLIPPDATLYFDVV	0.1138 4.6
HLA-DRB3*01:01 1 63	77	15	YHYNGTFED	DFVRYHYNGTFEDGK	0.1143 4.6
HLA-DPA1*03:01/DPB1*04:02	1	503	517 15	FEDMDLNKD	ANLFEDMDLNKDGEV	0.1394	4.6
HLA-DQA1*04:01/DQB1*04:02	1	237	251 15	YGTVIPPQA	YGEKGYGTVIPPQAS	0.1429	4.6
HLA-DPA1*01:03/DPB1*02:01	1	365	379 15	VHVIDFHNP	IFNVHVIDFHNPADV	0.1619	4.6
HLA-DRB4*01:01 1 252	266	15	FHVLLIDVH	LVFHVLLIDVHNPKD	0.1660 4.6
HLA-DQA1*05:01/DQB1*02:01	1	423	437 15	EATLGANKV	GAPQEATLGANKVIE	0.2803	4.6
HLA-DRB1*03:01 1 165	179	15	MVQDGDFVR	PHCPRMVQDGDFVRY	0.3196 4.6
HLA-DRB1*01:01 1 146	160	15	WNKEDTVQV	LLDVWNKEDTVQVST	0.3880 4.6
HLA-DRB1*11:01 1 94	108	15	ITGMDRGLM	GVGRLITGMDRGLMG	0.4150 4.6
HLA-DPA1*02:01/DPB1*01:01	1	64	78 15	YHYNGTFED	FVRYHYNGTFEDGKK	0.0887	4.7
HLA-DPA1*03:01/DPB1*04:02	1	152	166 15	VQVSTLLRP	KEDTVQVSTLLRPPH	0.1373	4.7
HLA-DPA1*03:01/DPB1*04:02	1	264	278 15	VQLETLELP	PKDAVQLETLELPPG	0.1373	4.7
HLA-DPA1*01:03/DPB1*02:01	1	248	262 15	LVFHVLLID	PQASLVFHVLLIDVH	0.1584	4.7
HLA-DPA1*01:03/DPB1*02:01	1	171	185 15	FVRYHYNGT	VQDGDFVRYHYNGTL	0.1588	4.7
HLA-DRB1*15:01 1 285	299	15	MRYHYNGSL	AGDFMRYHYNGSLMD	0.3091 4.7
HLA-DRB1*12:01 1 37	51	15	LEDVVIERY	AGGPLEDVVIERYHI	0.3253 4.7
HLA-DQA1*05:01/DQB1*03:01	1	24	38 15	VGRGLGRAS	VQAVGRGLGRASPAG	0.3325	4.7
HLA-DQA1*05:01/DQB1*03:01	1	356	370 15	PGSAVLIFN	DKIPGSAVLIFNVHV	0.3355	4.7
HLA-DRB1*01:01 1 238	252	15	YGTVIPPQA	GEKGYGTVIPPQASL	0.3877 4.7
HLA-DRB1*11:01 1 70	84	15	FEDGKKFDS	NGTFEDGKKFDSSYD	0.4079 4.7
HLA-DQA1*01:01/DQB1*05:01	1	40	54 15	IERYHIPRA	PLEDVVIERYHIPRA	0.0139	4.8
HLA-DPA1*02:01/DPB1*01:01	1	294	308 15	MDGTLFDSS	NGSLMDGTLFDSSYS	0.0867	4.8
HLA-DRB3*01:01 1 130	144	15	IPPDATLYF	LAGLIPPDATLYFDV	0.1082 4.8
HLA-DRB1*13:02 1 548	562	15	FQNQDRNQD	GDMFQNQDRNQDGKI	0.3251 4.8
HLA-DRB1*07:01 1 63	77	15	YHYNGTFED	DFVRYHYNGTFEDGK	0.3314 4.8
HLA-DRB1*04:05 1 431	445	15	IEGLDTGLQ	GANKVIEGLDTGLQG	0.3577 4.8
HLA-DRB1*04:05 1 368	382	15	VIDFHNPAD	VHVIDFHNPADVVEI	0.3585 4.8
HLA-DRB1*08:02 1 517	531	15	FSTFIKAQV	VPPEEFSTFIKAQVS	0.3762 4.8
HLA-DPA1*01:03/DPB1*04:01	1	542	556 15	TIGDMFQNQ	DPEKTIGDMFQNQDR	0.0575	4.9
HLA-DPA1*01:03/DPB1*04:01	1	519	533 15	FSTFIKAQV	PEEFSTFIKAQVSEG	0.058	4.9
HLA-DPA1*02:01/DPB1*01:01	1	515	529 15	EEFSTFIKA	GEVPPEEFSTFIKAQ	0.0856	4.9
HLA-DPA1*02:01/DPB1*01:01	1	502	516 15	FEDMDLNKD	PANLFEDMDLNKDGE	0.0856	4.9
HLA-DQA1*04:01/DQB1*04:02	1	424	438 15	EATLGANKV	APQEATLGANKVIEG	0.1394	4.9
HLA-DPA1*01:03/DPB1*02:01	1	415	429 15	FTSHDYGAP	QLFTSHDYGAPQEAT	0.1538	4.9
HLA-DRB4*01:01 1 523	537	15	IKAQVSEGK	STFIKAQVSEGKGRL	0.1572 4.9
HLA-DQA1*05:01/DQB1*02:01	1	238	252 15	YGTVIPPQA	GEKGYGTVIPPQASL	0.2738	4.9
HLA-DQA1*05:01/DQB1*03:01	1	27	41 15	LGRASPAGG	VGRGLGRASPAGGPL	0.3248	4.9
HLA-DRB1*04:05 1 237	251	15	YGTVIPPQA	YGEKGYGTVIPPQAS	0.3511 4.9
HLA-DRB1*11:01 1 546	560	15	FQNQDRNQD	TIGDMFQNQDRNQDG	0.3929 4.9
HLA-DQA1*01:01/DQB1*05:01	1	41	55 15	IERYHIPRA	LEDVVIERYHIPRAC	0.0135	5
HLA-DPA1*02:01/DPB1*14:01	1	522	536 15	FIKAQVSEG	FSTFIKAQVSEGKGR	0.0796	5
HLA-DPA1*02:01/DPB1*01:01	1	376	390 15	VVEIRTLSR	PADVVEIRTLSRPSE	0.085	5
HLA-DPA1*02:01/DPB1*01:01	1	557	571 15	KITVDELKL	NQDGKITVDELKLKS	0.0851	5
HLA-DRB3*01:01 1 146	160	15	WNKEDTVQV	LLDVWNKEDTVQVST	0.1046 5.0
HLA-DQA1*04:01/DQB1*04:02	1	238	252 15	YGTVIPPQA	GEKGYGTVIPPQASL	0.1387	5
HLA-DQA1*04:01/DQB1*04:02	1	176	190 15	YHYNGTLLD	FVRYHYNGTLLDGTS	0.1391	5
HLA-DRB1*03:01 1 561	575	15	ITVDELKLK	KITVDELKLKSDEDE	0.2951 5.0
HLA-DRB1*15:01 1 310	324	15	YNTYIGQGY	NHTYNTYIGQGYIIP	0.2964 5.0
HLA-DRB1*13:02 1 547	561	15	FQNQDRNQD	IGDMFQNQDRNQDGK	0.3204 5.0
HLA-DRB1*04:01 1 412	426	15	LFTSHDYGA	DGTQLFTSHDYGAPQ	0.3653 5.0
HLA-DRB1*09:01 1 174	188	15	VRYHYNGTL	GDFVRYHYNGTLLDG	0.3967 5.0
HLA-DQA1*03:01/DQB1*03:02	1	541	555 15	EKTIGDMFQ	QDPEKTIGDMFQNQD	0.0099	5.1
HLA-DPA1*01:03/DPB1*04:01	1	294	308 15	MDGTLFDSS	NGSLMDGTLFDSSYS	0.0556	5.1
HLA-DPA1*01:03/DPB1*04:01	1	201	215 15	YVGSGWLIK	YDTYVGSGWLIKGMD	0.0557	5.1
HLA-DPA1*02:01/DPB1*14:01	1	114	128 15	RLIVPPHLG	RRRLIVPPHLGYGSI	0.0791	5.1
HLA-DPA1*02:01/DPB1*01:01	1	559	573 15	ITVDELKLK	DGKITVDELKLKSDE	0.084	5.1
HLA-DRB3*02:02 1 495	509	15	WHKDPPANL	FVWHKDPPANLFEDM	0.1115 5.1
HLA-DRB3*02:02 1 290	304	15	YHYNGSLMD	RYHYNGSLMDGTLFD	0.1128 5.1
HLA-DRB4*01:01 1 267	281	15	LETLELPPG	AVQLETLELPPGCVR	0.1512 5.1
HLA-DRB5*01:01 1 46	60	15	YHIPRACPR	IERYHIPRACPREVQ	0.2121 5.1
HLA-DQA1*01:02/DQB1*06:02	1	237	251 15	GYGTVIPPQ	YGEKGYGTVIPPQAS	0.2684	5.1
HLA-DQA1*01:02/DQB1*06:02	1	314	328 15	IGQGYIIPG	NTYIGQGYIIPGMDQ	0.2684	5.1
HLA-DQA1*05:01/DQB1*03:01	1	192	206 15	YSKGGTYDT	DTSYSKGGTYDTYVG	0.3097	5.1
HLA-DRB1*04:05 1 520	534	15	FIKAQVSEG	EEFSTFIKAQVSEGK	0.3417 5.1
HLA-DRB1*01:01 1 147	161	15	WNKEDTVQV	LDVWNKEDTVQVSTL	0.3581 5.1
HLA-DRB1*11:01 1 549	563	15	FQNQDRNQD	DMFQNQDRNQDGKIT	0.3771 5.1
HLA-DQA1*01:01/DQB1*05:01	1	471	485 15	VLLFEVELV	PGSAVLLFEVELVSR	0.0133	5.2
HLA-DRB3*02:02 1 491	505	15	FVWHKDPPA	TGYLFVWHKDPPANL	0.1103 5.2
HLA-DPA1*03:01/DPB1*04:02	1	227	241 15	IIIPPFLAY	RKIIIPPFLAYGEKG	0.1298	5.2
HLA-DQA1*04:01/DQB1*04:02	1	65	79 15	YHYNGTFED	VRYHYNGTFEDGKKF	0.1363	5.2
HLA-DRB5*01:01 1 215	229	15	LLGMCPGER	DQGLLGMCPGERRKI	0.2074 5.2
HLA-DRB1*03:01 1 563	577	15	LKSDEDEER	TVDELKLKSDEDEER	0.2827 5.2
HLA-DRB1*04:01 1 431	445	15	IEGLDTGLQ	GANKVIEGLDTGLQG	0.3556 5.2
HLA-DRB1*08:02 1 22	36	15	VQAVGRGLG	LVVQAVGRGLGRASP	0.3563 5.2
HLA-DRB1*11:01 1 521	535	15	FIKAQVSEG	EFSTFIKAQVSEGKG	0.3687 5.2
HLA-DRB1*09:01 1 65	79	15	YHYNGTFED	VRYHYNGTFEDGKKF	0.3859 5.2
HLA-DQA1*03:01/DQB1*03:02	1	413	427 15	LFTSHDYGA	GTQLFTSHDYGAPQE	0.0097	5.3
HLA-DPA1*01:03/DPB1*04:01	1	246	260 15	QASLVFHVL	IPPQASLVFHVLLID	0.053	5.3
HLA-DPA1*01:03/DPB1*04:01	1	365	379 15	VHVIDFHNP	IFNVHVIDFHNPADV	0.0532	5.3
HLA-DPA1*01:03/DPB1*04:01	1	40	54 15	VVIERYHIP	PLEDVVIERYHIPRA	0.0538	5.3
HLA-DPA1*02:01/DPB1*01:01	1	37	51 15	LEDVVIERY	AGGPLEDVVIERYHI	0.0827	5.3
HLA-DRB3*02:02 1 506	520	15	MDLNKDGEV	FEDMDLNKDGEVPPE	0.1084 5.3
HLA-DRB3*02:02 1 425	439	15	LGANKVIEG	PQEATLGANKVIEGL	0.1096 5.3
HLA-DRB3*02:02 1 238	252	15	YGTVIPPQA	GEKGYGTVIPPQASL	0.1096 5.3
HLA-DPA1*03:01/DPB1*04:02	1	184	198 15	LDGTSFDTS	TLLDGTSFDTSYSKG	0.1273	5.3
HLA-DPA1*01:03/DPB1*02:01	1	364	378 15	VHVIDFHNP	LIFNVHVIDFHNPAD	0.1438	5.3
HLA-DQA1*01:02/DQB1*06:02	1	238	252 15	GYGTVIPPQ	GEKGYGTVIPPQASL	0.2633	5.3
HLA-DRB1*15:01 1 366	380	15	VIDFHNPAD	FNVHVIDFHNPADVV	0.2858 5.3
HLA-DQA1*05:01/DQB1*03:01	1	26	40 15	LGRASPAGG	AVGRGLGRASPAGGP	0.3063	5.3
HLA-DPA1*02:01/DPB1*05:01	1	227	241 15	IIIPPFLAY	RKIIIPPFLAYGEKG	0.0709	5.4
HLA-DRB3*01:01 1 252	266	15	LLIDVHNPK	LVFHVLLIDVHNPKD	0.0940 5.4
HLA-DRB3*01:01 1 65	79	15	YHYNGTFED	VRYHYNGTFEDGKKF	0.0944 5.4
HLA-DPA1*03:01/DPB1*04:02	1	543	557 15	TIGDMFQNQ	PEKTIGDMFQNQDRN	0.1257	5.4
HLA-DQA1*04:01/DQB1*04:02	1	239	253 15	YGTVIPPQA	EKGYGTVIPPQASLV	0.135	5.4
HLA-DPA1*01:03/DPB1*02:01	1	519	533 15	FSTFIKAQV	PEEFSTFIKAQVSEG	0.1423	5.4
HLA-DRB1*03:01 1 568	582	15	LKSDEDEER	KLKSDEDEERVHEEL	0.2735 5.4
HLA-DRB1*15:01 1 399	413	15	VRYHYNCSL	GDFVRYHYNCSLLDG	0.2821 5.4
HLA-DRB1*12:01 1 379	393	15	IRTLSRPSE	VVEIRTLSRPSETCN	0.3005 5.4
HLA-DRB1*13:02 1 62	76	15	VRYHYNGTF	GDFVRYHYNGTFEDG	0.3072 5.4
HLA-DRB1*11:01 1 477	491	15	VELVSREDG	LFEVELVSREDGLPT	0.3548 5.4
HLA-DRB1*11:01 1 490	504	15	YLFVWHKDP	PTGYLFVWHKDPPAN	0.3573 5.4
HLA-DPA1*01:03/DPB1*04:01	1	364	378 15	VHVIDFHNP	LIFNVHVIDFHNPAD	0.0512	5.5
HLA-DPA1*02:01/DPB1*14:01	1	80	94 15	RNTLVAIVV	DSSYDRNTLVAIVVG	0.075	5.5
HLA-DPA1*02:01/DPB1*01:01	1	227	241 15	IIIPPFLAY	RKIIIPPFLAYGEKG	0.0812	5.5
HLA-DPA1*01:03/DPB1*02:01	1	285	299 15	FMRYHYNGS	AGDFMRYHYNGSLMD	0.1387	5.5
HLA-DQA1*05:01/DQB1*02:01	1	150	164 15	EDTVQVSTL	WNKEDTVQVSTLLRP	0.2607	5.5
HLA-DQA1*05:01/DQB1*02:01	1	239	253 15	YGTVIPPQA	EKGYGTVIPPQASLV	0.2618	5.5
HLA-DRB1*04:05 1 66	80	15	YHYNGTFED	RYHYNGTFEDGKKFD	0.3213 5.5
HLA-DRB1*08:02 1 64	78	15	YHYNGTFED	FVRYHYNGTFEDGKK	0.3406 5.5
HLA-DRB1*11:01 1 523	537	15	FIKAQVSEG	STFIKAQVSEGKGRL	0.3484 5.5
HLA-DRB1*09:01 1 188	202	15	FDTSYSKGG	GTSFDTSYSKGGTYD	0.3762 5.5
HLA-DPA1*02:01/DPB1*05:01	1	516	530 15	EEFSTFIKA	EVPPEEFSTFIKAQV	0.0699	5.6
HLA-DRB3*01:01 1 174	188	15	YHYNGTLLD	GDFVRYHYNGTLLDG	0.0902 5.6
HLA-DPA1*03:01/DPB1*04:02	1	181	195 15	LDGTSFDTS	YNGTLLDGTSFDTSY	0.1236	5.6
HLA-DPA1*03:01/DPB1*04:02	1	294	308 15	MDGTLFDSS	NGSLMDGTLFDSSYS	0.1241	5.6
HLA-DQA1*05:01/DQB1*03:01	1	417	431 15	HDYGAPQEA	FTSHDYGAPQEATLG	0.2946	5.6
HLA-DRB1*04:05 1 401	415	15	YHYNCSLLD	FVRYHYNCSLLDGTQ	0.3154 5.6
HLA-DRB1*08:02 1 176	190	15	YHYNGTLLD	FVRYHYNGTLLDGTS	0.3364 5.6
HLA-DRB1*04:01 1 174	188	15	YHYNGTLLD	GDFVRYHYNGTLLDG	0.3414 5.6
HLA-DQA1*01:01/DQB1*05:01	1	368	382 15	VIDFHNPAD	VHVIDFHNPADVVEI	0.0125	5.7
HLA-DQA1*01:01/DQB1*05:01	1	38	52 15	LEDVVIERY	GGPLEDVVIERYHIP	0.0126	5.7
HLA-DQA1*01:01/DQB1*05:01	1	412	426 15	LFTSHDYGA	DGTQLFTSHDYGAPQ	0.0126	5.7
HLA-DPA1*01:03/DPB1*04:01	1	248	262 15	LVFHVLLID	PQASLVFHVLLIDVH	0.0501	5.7
HLA-DPA1*02:01/DPB1*01:01	1	181	195 15	LDGTSFDTS	YNGTLLDGTSFDTSY	0.0795	5.7
HLA-DRB3*02:02 1 428	442	15	LGANKVIEG	ATLGANKVIEGLDTG	0.0988 5.7
HLA-DPA1*03:01/DPB1*04:02	1	559	573 15	ITVDELKLK	DGKITVDELKLKSDE	0.1223	5.7
HLA-DRB4*01:01 1 17	31	15	LVVQAVGRG	LQLLLLVVQAVGRGL	0.1376 5.7
HLA-DRB5*01:01 1 214	228	15	LLGMCPGER	MDQGLLGMCPGERRK	0.1904 5.7
HLA-DQA1*05:01/DQB1*03:01	1	33	47 15	PAGGPLEDV	RASPAGGPLEDVVIE	0.2885	5.7
HLA-DRB1*13:02 1 490	504	15	FVWHKDPPA	PTGYLFVWHKDPPAN	0.2963 5.7
HLA-DRB1*13:02 1 176	190	15	YHYNGTLLD	FVRYHYNGTLLDGTS	0.2966 5.7
HLA-DRB1*01:01 1 20	34	15	VVQAVGRGL	LLLVVQAVGRGLGRA	0.3220 5.7
HLA-DRB1*01:01 1 523	537	15	FIKAQVSEG	STFIKAQVSEGKGRL	0.3227 5.7
HLA-DRB1*01:01 1 521	535	15	FIKAQVSEG	EFSTFIKAQVSEGKG	0.3277 5.7
HLA-DPA1*01:03/DPB1*04:01	1	168	182 15	VQDGDFVRY	PRMVQDGDFVRYHYN	0.0473	5.8
HLA-DPA1*01:03/DPB1*04:01	1	223	237 15	IIIPPFLAY	PGERRKIIIPPFLAY	0.0483	5.8
HLA-DPA1*02:01/DPB1*05:01	1	40	54 15	VVIERYHIP	PLEDVVIERYHIPRA	0.0682	5.8
HLA-DPA1*03:01/DPB1*04:02	1	558	572 15	ITVDELKLK	QDGKITVDELKLKSD	0.1217	5.8
HLA-DPA1*01:03/DPB1*02:01	1	412	426 15	FTSHDYGAP	DGTQLFTSHDYGAPQ	0.1337	5.8
HLA-DPA1*01:03/DPB1*02:01	1	184	198 15	LDGTSFDTS	TLLDGTSFDTSYSKG	0.1345	5.8
HLA-DRB1*15:01 1 172	186	15	VRYHYNGTL	QDGDFVRYHYNGTLL	0.2660 5.8
HLA-DRB1*15:01 1 175	189	15	VRYHYNGTL	DFVRYHYNGTLLDGT	0.2668 5.8
HLA-DQA1*05:01/DQB1*03:01	1	523	537 15	FIKAQVSEG	STFIKAQVSEGKGRL	0.2857	5.8
HLA-DRB1*12:01 1 62	76	15	VRYHYNGTF	GDFVRYHYNGTFEDG	0.2863 5.8
HLA-DRB1*13:02 1 64	78	15	YHYNGTFED	FVRYHYNGTFEDGKK	0.2925 5.8
HLA-DQA1*03:01/DQB1*03:02	1	237	251 15	YGTVIPPQA	YGEKGYGTVIPPQAS	0.0092	5.9
HLA-DQA1*03:01/DQB1*03:02	1	432	446 15	IEGLDTGLQ	ANKVIEGLDTGLQGM	0.0093	5.9
HLA-DPA1*01:03/DPB1*04:01	1	313	327 15	YIGQGYIIP	YNTYIGQGYIIPGMD	0.047	5.9
HLA-DPA1*02:01/DPB1*05:01	1	183	197 15	LDGTSFDTS	GTLLDGTSFDTSYSK	0.0677	5.9
HLA-DPA1*02:01/DPB1*01:01	1	184	198 15	LDGTSFDTS	TLLDGTSFDTSYSKG	0.0786	5.9
HLA-DPA1*01:03/DPB1*02:01	1	294	308 15	MDGTLFDSS	NGSLMDGTLFDSSYS	0.132	5.9
HLA-DRB1*15:01 1 229	243	15	FLAYGEKGY	IIIPPFLAYGEKGYG	0.2634 5.9
HLA-DRB1*12:01 1 39	53	15	LEDVVIERY	GPLEDVVIERYHIPR	0.2800 5.9
HLA-DRB1*08:02 1 432	446	15	IEGLDTGLQ	ANKVIEGLDTGLQGM	0.3198 5.9
HLA-DRB1*09:01 1 61	75	15	VRYHYNGTF	MGDFVRYHYNGTFED	0.3577 5.9
HLA-DQA1*03:01/DQB1*03:02	1	520	534 15	STFIKAQVS	EEFSTFIKAQVSEGK	0.0091	6
HLA-DRB3*01:01 1 177	191	15	YHYNGTLLD	VRYHYNGTLLDGTSF	0.0844 6.0
HLA-DRB3*01:01 1 366	380	15	HVIDFHNPA	FNVHVIDFHNPADVV	0.0848 6.0
HLA-DRB3*01:01 1 137	151	15	LYFDVVLLD	DATLYFDVVLLDVWN	0.0855 6.0
HLA-DRB3*02:02 1 285	299	15	YHYNGSLMD	AGDFMRYHYNGSLMD	0.0940 6.0
HLA-DRB3*02:02 1 81	95	15	YDRNTLVAI	SSYDRNTLVAIVVGV	0.0946 6.0
HLA-DPA1*03:01/DPB1*04:02	1	502	516 15	FEDMDLNKD	PANLFEDMDLNKDGE	0.1196	6
HLA-DPA1*03:01/DPB1*04:02	1	176	190 15	YHYNGTLLD	FVRYHYNGTLLDGTS	0.1196	6
HLA-DPA1*01:03/DPB1*02:01	1	233	247 15	YGEKGYGTV	PFLAYGEKGYGTVIP	0.1305	6
HLA-DQA1*01:02/DQB1*06:02	1	522	536 15	FIKAQVSEG	FSTFIKAQVSEGKGR	0.2422	6
HLA-DRB1*15:01 1 491	505	15	FVWHKDPPA	TGYLFVWHKDPPANL	0.2527 6.0
HLA-DRB1*15:01 1 492	506	15	FVWHKDPPA	GYLFVWHKDPPANLF	0.2534 6.0
HLA-DRB1*04:05 1 289	303	15	YHYNGSLMD	MRYHYNGSLMDGTLF	0.2988 6.0
HLA-DRB1*04:01 1 188	202	15	FDTSYSKGG	GTSFDTSYSKGGTYD	0.3222 6.0
HLA-DRB1*09:01 1 176	190	15	YHYNGTLLD	FVRYHYNGTLLDGTS	0.3542 6.0
HLA-DQA1*03:01/DQB1*03:02	1	503	517 15	FEDMDLNKD	ANLFEDMDLNKDGEV	0.0091	6.1
HLA-DPA1*01:03/DPB1*04:01	1	54	68 15	VQMGDFVRY	ACPREVQMGDFVRYH	0.045	6.1
HLA-DRB3*01:01 1 287	301	15	YHYNGSLMD	DFMRYHYNGSLMDGT	0.0839 6.1
HLA-DQA1*01:02/DQB1*06:02	1	554	568 15	NQDGKITVD	QDRNQDGKITVDELK	0.2382	6.1
HLA-DRB1*15:01 1 471	485	15	VLLFEVELV	PGSAVLLFEVELVSR	0.2506 6.1
HLA-DRB1*12:01 1 95	109	15	ITGMDRGLM	VGRLITGMDRGLMGM	0.2751 6.1
HLA-DQA1*05:01/DQB1*03:01	1	202	216 15	VGSGWLIKG	DTYVGSGWLIKGMDQ	0.2772	6.1
HLA-DRB1*07:01 1 174	188	15	VRYHYNGTL	GDFVRYHYNGTLLDG	0.2799 6.1
HLA-DRB1*04:01 1 146	160	15	WNKEDTVQV	LLDVWNKEDTVQVST	0.3155 6.1
HLA-DRB1*09:01 1 175	189	15	YHYNGTLLD	DFVRYHYNGTLLDGT	0.3477 6.1
HLA-DPA1*02:01/DPB1*01:01	1	39	53 15	LEDVVIERY	GPLEDVVIERYHIPR	0.0775	6.2
HLA-DRB3*01:01 1 147	161	15	WNKEDTVQV	LDVWNKEDTVQVSTL	0.0815 6.2
HLA-DRB3*02:02 1 490	504	15	FVWHKDPPA	PTGYLFVWHKDPPAN	0.0904 6.2
HLA-DRB3*02:02 1 521	535	15	FIKAQVSEG	EFSTFIKAQVSEGKG	0.0909 6.2
HLA-DPA1*03:01/DPB1*04:02	1	224	238 15	IIIPPFLAY	GERRKIIIPPFLAYG	0.1179	6.2
HLA-DQA1*04:01/DQB1*04:02	1	231	245 15	FLAYGEKGY	IPPFLAYGEKGYGTV	0.127	6.2
HLA-DPA1*01:03/DPB1*02:01	1	39	53 15	VVIERYHIP	GPLEDVVIERYHIPR	0.1273	6.2
HLA-DRB1*03:01 1 374	388	15	VVEIRTLSR	HNPADVVEIRTLSRP	0.2343 6.2
HLA-DRB1*03:01 1 298	312	15	TLFDSSYSR	MDGTLFDSSYSRNHT	0.2364 6.2
HLA-DRB1*15:01 1 40	54	15	IERYHIPRA	PLEDVVIERYHIPRA	0.2457 6.2
HLA-DQA1*05:01/DQB1*03:01	1	23	37 15	VGRGLGRAS	VVQAVGRGLGRASPA	0.2734	6.2
HLA-DRB1*07:01 1 176	190	15	YHYNGTLLD	FVRYHYNGTLLDGTS	0.2751 6.2
HLA-DRB1*07:01 1 62	76	15	YHYNGTFED	GDFVRYHYNGTFEDG	0.2777 6.2
HLA-DRB1*11:01 1 88	102	15	VVGVGRLIT	LVAIVVGVGRLITGM	0.3058 6.2
HLA-DRB1*08:02 1 239	253	15	YGTVIPPQA	EKGYGTVIPPQASLV	0.3075 6.2
HLA-DRB1*11:01 1 176	190	15	YHYNGTLLD	FVRYHYNGTLLDGTS	0.3081 6.2
HLA-DRB1*04:01 1 255	269	15	LIDVHNPKD	HVLLIDVHNPKDAVQ	0.3119 6.2
HLA-DPA1*01:03/DPB1*04:01	1	181	195 15	LDGTSFDTS	YNGTLLDGTSFDTSY	0.0435	6.3
HLA-DPA1*02:01/DPB1*14:01	1	333	347 15	RRITIPPHL	ACMGERRRITIPPHL	0.0683	6.3
HLA-DPA1*03:01/DPB1*04:02	1	178	192 15	YNGTLLDGT	RYHYNGTLLDGTSFD	0.1167	6.3
HLA-DPA1*01:03/DPB1*02:01	1	56	70 15	VQMGDFVRY	PREVQMGDFVRYHYN	0.1242	6.3
HLA-DQA1*04:01/DQB1*04:02	1	61	75 15	FVRYHYNGT	MGDFVRYHYNGTFED	0.1261	6.3
HLA-DRB1*12:01 1 264	278	15	AVQLETLEL	PKDAVQLETLELPPG	0.2673 6.3
HLA-DRB1*12:01 1 36	50	15	LEDVVIERY	PAGGPLEDVVIERYH	0.2679 6.3
HLA-DRB1*11:01 1 69	83	15	FEDGKKFDS	YNGTFEDGKKFDSSY	0.3020 6.3
HLA-DRB1*08:02 1 70	84	15	FEDGKKFDS	NGTFEDGKKFDSSYD	0.3037 6.3
HLA-DRB1*08:02 1 378	392	15	IRTLSRPSE	DVVEIRTLSRPSETC	0.3050 6.3
HLA-DQA1*01:01/DQB1*05:01	1	308	322 15	NHTYNTYIG	SRNHTYNTYIGQGYI	0.0116	6.4
HLA-DPA1*01:03/DPB1*04:01	1	184	198 15	LDGTSFDTS	TLLDGTSFDTSYSKG	0.0426	6.4
HLA-DPA1*02:01/DPB1*14:01	1	379	393 15	RTLSRPSET	VVEIRTLSRPSETCN	0.067	6.4
HLA-DPA1*02:01/DPB1*01:01	1	176	190 15	YHYNGTLLD	FVRYHYNGTLLDGTS	0.0761	6.4
HLA-DPA1*02:01/DPB1*01:01	1	249	263 15	LVFHVLLID	QASLVFHVLLIDVHN	0.0763	6.4
HLA-DRB3*02:02 1 301	315	15	YSRNHTYNT	TLFDSSYSRNHTYNT	0.0870 6.4
HLA-DRB3*02:02 1 523	537	15	FIKAQVSEG	STFIKAQVSEGKGRL	0.0874 6.4
HLA-DRB4*01:01 1 432	446	15	IEGLDTGLQ	ANKVIEGLDTGLQGM	0.1243 6.4
HLA-DQA1*04:01/DQB1*04:02	1	230	244 15	FLAYGEKGY	IIPPFLAYGEKGYGT	0.1249	6.4
HLA-DQA1*04:01/DQB1*04:02	1	490	504 15	FVWHKDPPA	PTGYLFVWHKDPPAN	0.1256	6.4
HLA-DQA1*01:02/DQB1*06:02	1	152	166 15	VQVSTLLRP	KEDTVQVSTLLRPPH	0.2309	6.4
HLA-DQA1*01:02/DQB1*06:02	1	81	95 15	NTLVAIVVG	SSYDRNTLVAIVVGV	0.2312	6.4
HLA-DRB1*15:01 1 232	246	15	FLAYGEKGY	PPFLAYGEKGYGTVI	0.2392 6.4
HLA-DRB1*08:02 1 89	103	15	VVGVGRLIT	VAIVVGVGRLITGMD	0.3027 6.4
HLA-DPA1*01:03/DPB1*04:01	1	247	261 15	LVFHVLLID	PPQASLVFHVLLIDV	0.0417	6.5
HLA-DPA1*02:01/DPB1*05:01	1	522	536 15	IKAQVSEGK	FSTFIKAQVSEGKGR	0.0643	6.5
HLA-DPA1*02:01/DPB1*14:01	1	558	572 15	KITVDELKL	QDGKITVDELKLKSD	0.0667	6.5
HLA-DRB3*01:01 1 365	379	15	HVIDFHNPA	IFNVHVIDFHNPADV	0.0766 6.5
HLA-DPA1*03:01/DPB1*04:02	1	516	530 15	EEFSTFIKA	EVPPEEFSTFIKAQV	0.1154	6.5
HLA-DQA1*04:01/DQB1*04:02	1	491	505 15	FVWHKDPPA	TGYLFVWHKDPPANL	0.1237	6.5
HLA-DRB1*03:01 1 377	391	15	VVEIRTLSR	ADVVEIRTLSRPSET	0.2266 6.5
HLA-DRB1*04:05 1 544	558	15	IGDMFQNQD	EKTIGDMFQNQDRNQ	0.2792 6.5
HLA-DRB1*11:01 1 64	78	15	YHYNGTFED	FVRYHYNGTFEDGKK	0.2945 6.5
HLA-DQA1*03:01/DQB1*03:02	1	65	79 15	YHYNGTFED	VRYHYNGTFEDGKKF	0.0087	6.6
HLA-DPA1*02:01/DPB1*05:01	1	38	52 15	LEDVVIERY	GGPLEDVVIERYHIP	0.0639	6.6
HLA-DRB3*02:02 1 61	75	15	YHYNGTFED	MGDFVRYHYNGTFED	0.0839 6.6
HLA-DRB3*02:02 1 237	251	15	YGTVIPPQA	YGEKGYGTVIPPQAS	0.0843 6.6
HLA-DRB3*02:02 1 547	561	15	MFQNQDRNQ	IGDMFQNQDRNQDGK	0.0843 6.6
HLA-DRB4*01:01 1 559	573	15	ITVDELKLK	DGKITVDELKLKSDE	0.1189 6.6
HLA-DPA1*01:03/DPB1*02:01	1	313	327 15	YIGQGYIIP	YNTYIGQGYIIPGMD	0.1198	6.6
HLA-DPA1*01:03/DPB1*02:01	1	299	313 15	LFDSSYSRN	DGTLFDSSYSRNHTY	0.1207	6.6
HLA-DQA1*04:01/DQB1*04:02	1	517	531 15	FSTFIKAQV	VPPEEFSTFIKAQVS	0.1229	6.6
HLA-DQA1*05:01/DQB1*02:01	1	499	513 15	PANLFEDMD	KDPPANLFEDMDLNK	0.2297	6.6
HLA-DRB1*15:01 1 361	375	15	VLIFNVHVI	SAVLIFNVHVIDFHN	0.2337 6.6
HLA-DRB1*12:01 1 378	392	15	IRTLSRPSE	DVVEIRTLSRPSETC	0.2595 6.6
HLA-DRB1*12:01 1 432	446	15	IEGLDTGLQ	ANKVIEGLDTGLQGM	0.2600 6.6
HLA-DRB1*12:01 1 207	221	15	IKGMDQGLL	SGWLIKGMDQGLLGM	0.2609 6.6
HLA-DRB1*12:01 1 374	388	15	VVEIRTLSR	HNPADVVEIRTLSRP	0.2627 6.6
HLA-DRB1*04:05 1 252	266	15	LIDVHNPKD	LVFHVLLIDVHNPKD	0.2700 6.6
HLA-DRB1*04:05 1 491	505	15	FVWHKDPPA	TGYLFVWHKDPPANL	0.2709 6.6
HLA-DRB3*01:01 1 557	571	15	ITVDELKLK	NQDGKITVDELKLKS	0.0732 6.7
HLA-DPA1*01:03/DPB1*02:01	1	200	214 15	YVGSGWLIK	TYDTYVGSGWLIKGM	0.1171	6.7
HLA-DQA1*01:02/DQB1*06:02	1	413	427 15	LFTSHDYGA	GTQLFTSHDYGAPQE	0.2249	6.7
HLA-DRB1*01:01 1 237	251	15	YGTVIPPQA	YGEKGYGTVIPPQAS	0.2795 6.7
HLA-DRB1*11:01 1 96	110	15	ITGMDRGLM	GRLITGMDRGLMGMC	0.2878 6.7
HLA-DQA1*03:01/DQB1*03:02	1	238	252 15	YGTVIPPQA	GEKGYGTVIPPQASL	0.0086	6.8
HLA-DQA1*03:01/DQB1*03:02	1	502	516 15	FEDMDLNKD	PANLFEDMDLNKDGE	0.0086	6.8
HLA-DPA1*02:01/DPB1*05:01	1	338	352 15	ITIPPHLAY	RRRITIPPHLAYGEN	0.0631	6.8
HLA-DRB3*01:01 1 129	143	15	IPPDATLYF	GLAGLIPPDATLYFD	0.0712 6.8
HLA-DRB3*01:01 1 255	269	15	LLIDVHNPK	HVLLIDVHNPKDAVQ	0.0721 6.8
HLA-DPA1*03:01/DPB1*04:02	1	37	51 15	LEDVVIERY	AGGPLEDVVIERYHI	0.1116	6.8
HLA-DPA1*03:01/DPB1*04:02	1	250	264 15	LVFHVLLID	ASLVFHVLLIDVHNP	0.1127	6.8
HLA-DRB4*01:01 1 521	535	15	IKAQVSEGK	EFSTFIKAQVSEGKG	0.1148 6.8
HLA-DRB4*01:01 1 363	377	15	FNVHVIDFH	VLIFNVHVIDFHNPA	0.1156 6.8
HLA-DPA1*01:03/DPB1*02:01	1	174	188 15	FVRYHYNGT	GDFVRYHYNGTLLDG	0.1161	6.8
HLA-DRB5*01:01 1 45	59	15	YHIPRACPR	VIERYHIPRACPREV	0.1641 6.8
HLA-DRB5*01:01 1 152	166	15	TVQVSTLLR	KEDTVQVSTLLRPPH	0.1646 6.8
HLA-DQA1*05:01/DQB1*03:01	1	520	534 15	FIKAQVSEG	EEFSTFIKAQVSEGK	0.256	6.8
HLA-DRB1*07:01 1 65	79	15	YHYNGTFED	VRYHYNGTFEDGKKF	0.2564 6.8
HLA-DRB1*04:05 1 492	506	15	FVWHKDPPA	GYLFVWHKDPPANLF	0.2586 6.8
HLA-DRB1*04:05 1 547	561	15	FQNQDRNQD	IGDMFQNQDRNQDGK	0.2597 6.8
HLA-DQA1*01:01/DQB1*05:01	1	473	487 15	VLLFEVELV	SAVLLFEVELVSRED	0.0111	6.9
HLA-DPA1*03:01/DPB1*04:02	1	39	53 15	LEDVVIERY	GPLEDVVIERYHIPR	0.1112	6.9
HLA-DPA1*03:01/DPB1*04:02	1	475	489 15	FEVELVSRE	VLLFEVELVSREDGL	0.1113	6.9
HLA-DPA1*01:03/DPB1*02:01	1	59	73 15	FVRYHYNGT	VQMGDFVRYHYNGTF	0.1143	6.9
HLA-DPA1*01:03/DPB1*02:01	1	41	55 15	VVIERYHIP	LEDVVIERYHIPRAC	0.1153	6.9
HLA-DRB1*03:01 1 338	352	15	ITIPPHLAY	RRRITIPPHLAYGEN	0.2073 6.9
HLA-DRB1*15:01 1 368	382	15	VIDFHNPAD	VHVIDFHNPADVVEI	0.2256 6.9
HLA-DRB1*07:01 1 175	189	15	YHYNGTLLD	DFVRYHYNGTLLDGT	0.2529 6.9
HLA-DPA1*02:01/DPB1*14:01	1	446	460 15	RRQLIVPPH	MCVGERRQLIVPPHL	0.0634	7
HLA-DRB4*01:01 1 264	278	15	VQLETLELP	PKDAVQLETLELPPG	0.1129 7.0
HLA-DRB1*04:05 1 548	562	15	FQNQDRNQD	GDMFQNQDRNQDGKI	0.2529 7.0
HLA-DRB1*04:01 1 62	76	15	YHYNGTFED	GDFVRYHYNGTFEDG	0.2718 7.0
HLA-DRB1*08:02 1 546	560	15	FQNQDRNQD	TIGDMFQNQDRNQDG	0.2814 7.0
HLA-DRB1*08:02 1 491	505	15	FVWHKDPPA	TGYLFVWHKDPPANL	0.2832 7.0
HLA-DPA1*02:01/DPB1*14:01	1	109	123 15	RRLIVPPHL	MCVNERRRLIVPPHL	0.0622	7.1
HLA-DRB3*01:01 1 288	302	15	YHYNGSLMD	FMRYHYNGSLMDGTL	0.0681 7.1
HLA-DPA1*03:01/DPB1*04:02	1	248	262 15	LVFHVLLID	PQASLVFHVLLIDVH	0.1084	7.1
HLA-DPA1*03:01/DPB1*04:02	1	177	191 15	YNGTLLDGT	VRYHYNGTLLDGTSF	0.1086	7.1
HLA-DRB5*01:01 1 457	471	15	LAHGESGAR	PPHLAHGESGARGVP	0.1571 7.1
HLA-DRB1*03:01 1 131	145	15	IPPDATLYF	AGLIPPDATLYFDVV	0.1998 7.1
HLA-DRB1*15:01 1 20	34	15	VVQAVGRGL	LLLVVQAVGRGLGRA	0.2184 7.1
HLA-DRB1*15:01 1 309	323	15	YNTYIGQGY	RNHTYNTYIGQGYII	0.2192 7.1
HLA-DQA1*05:01/DQB1*02:01	1	564	578 15	LKSDEDEER	VDELKLKSDEDEERV	0.2224	7.1
HLA-DRB1*04:05 1 490	504	15	FVWHKDPPA	PTGYLFVWHKDPPAN	0.2486 7.1
HLA-DRB1*13:02 1 175	189	15	YHYNGTLLD	DFVRYHYNGTLLDGT	0.2525 7.1
HLA-DRB1*13:02 1 61	75	15	VRYHYNGTF	MGDFVRYHYNGTFED	0.2550 7.1
HLA-DRB1*11:01 1 476	490	15	VELVSREDG	LLFEVELVSREDGLP	0.2662 7.1
HLA-DRB1*04:01 1 344	358	15	LAYGENGTG	PPHLAYGENGTGDKI	0.2700 7.1
HLA-DRB1*08:02 1 84	98	15	LVAIVVGVG	DRNTLVAIVVGVGRL	0.2779 7.1
HLA-DPA1*02:01/DPB1*14:01	1	226	240 15	KIIIPPFLA	RRKIIIPPFLAYGEK	0.0616	7.2
HLA-DRB3*01:01 1 145	159	15	WNKEDTVQV	VLLDVWNKEDTVQVS	0.0664 7.2
HLA-DRB3*01:01 1 62	76	15	YHYNGTFED	GDFVRYHYNGTFEDG	0.0672 7.2
HLA-DPA1*02:01/DPB1*01:01	1	337	351 15	RITIPPHLA	ERRRITIPPHLAYGE	0.0718	7.2
HLA-DPA1*01:03/DPB1*02:01	1	543	557 15	TIGDMFQNQ	PEKTIGDMFQNQDRN	0.1082	7.2
HLA-DQA1*04:01/DQB1*04:02	1	175	189 15	YHYNGTLLD	DFVRYHYNGTLLDGT	0.118	7.2
HLA-DRB1*03:01 1 297	311	15	TLFDSSYSR	LMDGTLFDSSYSRNH	0.1974 7.2
HLA-DRB1*15:01 1 490	504	15	FVWHKDPPA	PTGYLFVWHKDPPAN	0.2146 7.2
HLA-DRB1*04:05 1 173	187	15	YHYNGTLLD	DGDFVRYHYNGTLLD	0.2452 7.2
HLA-DQA1*05:01/DQB1*03:01	1	191	205 15	YSKGGTYDT	FDTSYSKGGTYDTYV	0.2453	7.2
HLA-DRB1*12:01 1 360	374	15	VLIFNVHVI	GSAVLIFNVHVIDFH	0.2462 7.2
HLA-DRB1*12:01 1 362	376	15	IFNVHVIDF	AVLIFNVHVIDFHNP	0.2474 7.2
HLA-DRB1*13:02 1 174	188	15	VRYHYNGTL	GDFVRYHYNGTLLDG	0.2498 7.2
HLA-DRB1*13:02 1 377	391	15	VVEIRTLSR	ADVVEIRTLSRPSET	0.2508 7.2
HLA-DRB1*13:02 1 63	77	15	YHYNGTFED	DFVRYHYNGTFEDGK	0.2510 7.2
HLA-DQA1*01:01/DQB1*05:01	1	133	147 15	ATLYFDVVL	LIPPDATLYFDVVLL	0.0106	7.3
HLA-DPA1*02:01/DPB1*01:01	1	474	488 15	FEVELVSRE	AVLLFEVELVSREDG	0.0712	7.3
HLA-DPA1*02:01/DPB1*01:01	1	36	50 15	LEDVVIERY	PAGGPLEDVVIERYH	0.0712	7.3
HLA-DPA1*01:03/DPB1*02:01	1	181	195 15	LDGTSFDTS	YNGTLLDGTSFDTSY	0.1069	7.3
HLA-DRB1*07:01 1 286	300	15	MRYHYNGSL	GDFMRYHYNGSLMDG	0.2376 7.3
HLA-DRB1*13:02 1 231	245	15	FLAYGEKGY	IPPFLAYGEKGYGTV	0.2469 7.3
HLA-DQA1*03:01/DQB1*03:02	1	176	190 15	YHYNGTLLD	FVRYHYNGTLLDGTS	0.0082	7.4
HLA-DPA1*01:03/DPB1*04:01	1	39	53 15	VVIERYHIP	GPLEDVVIERYHIPR	0.0368	7.4
HLA-DRB3*01:01 1 135	149	15	LYFDVVLLD	PPDATLYFDVVLLDV	0.0651 7.4
HLA-DRB4*01:01 1 431	445	15	IEGLDTGLQ	GANKVIEGLDTGLQG	0.1070 7.4
HLA-DRB5*01:01 1 18	32	15	LLVVQAVGR	QLLLLVVQAVGRGLG	0.1518 7.4
HLA-DRB1*04:05 1 400	414	15	YHYNCSLLD	DFVRYHYNCSLLDGT	0.2384 7.4
HLA-DRB1*04:05 1 91	105	15	VGRLITGMD	IVVGVGRLITGMDRG	0.2399 7.4
HLA-DQA1*05:01/DQB1*03:01	1	237	251 15	YGTVIPPQA	YGEKGYGTVIPPQAS	0.2401	7.4
HLA-DRB1*11:01 1 380	394	15	IRTLSRPSE	VEIRTLSRPSETCNE	0.2543 7.4
HLA-DQA1*01:01/DQB1*05:01	1	519	533 15	FSTFIKAQV	PEEFSTFIKAQVSEG	0.0104	7.5
HLA-DQA1*01:01/DQB1*05:01	1	360	374 15	VLIFNVHVI	GSAVLIFNVHVIDFH	0.0104	7.5
HLA-DPA1*02:01/DPB1*05:01	1	262	276 15	KDAVQLETL	HNPKDAVQLETLELP	0.0606	7.5
HLA-DRB4*01:01 1 43	57	15	IERYHIPRA	DVVIERYHIPRACPR	0.1047 7.5
HLA-DPA1*01:03/DPB1*02:01	1	235	249 15	YGEKGYGTV	LAYGEKGYGTVIPPQ	0.1048	7.5
HLA-DPA1*03:01/DPB1*04:02	1	263	277 15	VQLETLELP	NPKDAVQLETLELPP	0.1052	7.5
HLA-DQA1*04:01/DQB1*04:02	1	492	506 15	FVWHKDPPA	GYLFVWHKDPPANLF	0.1154	7.5
HLA-DRB1*03:01 1 500	514	15	LFEDMDLNK	DPPANLFEDMDLNKD	0.1891 7.5
HLA-DQA1*05:01/DQB1*03:01	1	29	43 15	LGRASPAGG	RGLGRASPAGGPLED	0.2369	7.5
HLA-DRB1*12:01 1 61	75	15	VRYHYNGTF	MGDFVRYHYNGTFED	0.2403 7.5
HLA-DRB1*11:01 1 432	446	15	IEGLDTGLQ	ANKVIEGLDTGLQGM	0.2510 7.5
HLA-DRB1*04:01 1 287	301	15	YHYNGSLMD	DFMRYHYNGSLMDGT	0.2551 7.5
HLA-DRB1*04:01 1 147	161	15	WNKEDTVQV	LDVWNKEDTVQVSTL	0.2559 7.5
HLA-DRB1*08:02 1 238	252	15	YGTVIPPQA	GEKGYGTVIPPQASL	0.2693 7.5
HLA-DRB1*08:02 1 175	189	15	YHYNGTLLD	DFVRYHYNGTLLDGT	0.2701 7.5
HLA-DRB1*09:01 1 286	300	15	MRYHYNGSL	GDFMRYHYNGSLMDG	0.3074 7.5
HLA-DRB1*09:01 1 519	533	15	FSTFIKAQV	PEEFSTFIKAQVSEG	0.3076 7.5
HLA-DQA1*01:01/DQB1*05:01	1	136	150 15	TLYFDVVLL	PDATLYFDVVLLDVW	0.0103	7.6
HLA-DPA1*02:01/DPB1*05:01	1	223	237 15	KIIIPPFLA	PGERRKIIIPPFLAY	0.0599	7.6
HLA-DPA1*02:01/DPB1*01:01	1	56	70 15	VQMGDFVRY	PREVQMGDFVRYHYN	0.0702	7.6
HLA-DRB5*01:01 1 64	78	15	YHYNGTFED	FVRYHYNGTFEDGKK	0.1480 7.6
HLA-DQA1*05:01/DQB1*03:01	1	416	430 15	HDYGAPQEA	LFTSHDYGAPQEATL	0.2347	7.6
HLA-DQA1*05:01/DQB1*03:01	1	461	475 15	ESGARGVPG	AHGESGARGVPGSAV	0.2351	7.6
HLA-DQA1*05:01/DQB1*03:01	1	354	368 15	PGSAVLIFN	TGDKIPGSAVLIFNV	0.2356	7.6
HLA-DRB1*12:01 1 94	108	15	ITGMDRGLM	GVGRLITGMDRGLMG	0.2367 7.6
HLA-DPA1*01:03/DPB1*04:01	1	299	313 15	LFDSSYSRN	DGTLFDSSYSRNHTY	0.0354	7.7
HLA-DRB3*01:01 1 78	92	15	SSYDRNTLV	KFDSSYDRNTLVAIV	0.0613 7.7
HLA-DPA1*02:01/DPB1*01:01	1	262	276 15	KDAVQLETL	HNPKDAVQLETLELP	0.0694	7.7
HLA-DPA1*02:01/DPB1*01:01	1	264	278 15	VQLETLELP	PKDAVQLETLELPPG	0.0695	7.7
HLA-DPA1*01:03/DPB1*02:01	1	298	312 15	LFDSSYSRN	MDGTLFDSSYSRNHT	0.1017	7.7
HLA-DRB4*01:01 1 21	35	15	LVVQAVGRG	LLVVQAVGRGLGRAS	0.1017 7.7
HLA-DPA1*03:01/DPB1*04:02	1	251	265 15	FHVLLIDVH	SLVFHVLLIDVHNPK	0.1039	7.7
HLA-DQA1*04:01/DQB1*04:02	1	188	202 15	FDTSYSKGG	GTSFDTSYSKGGTYD	0.1142	7.7
HLA-DRB1*04:05 1 143	157	15	LLDVWNKED	DVVLLDVWNKEDTVQ	0.2276 7.7
HLA-DRB1*11:01 1 489	503	15	YLFVWHKDP	LPTGYLFVWHKDPPA	0.2456 7.7
HLA-DRB1*04:01 1 433	447	15	IEGLDTGLQ	NKVIEGLDTGLQGMC	0.2460 7.7
HLA-DQA1*03:01/DQB1*03:02	1	412	426 15	LFTSHDYGA	DGTQLFTSHDYGAPQ	0.0079	7.8
HLA-DQA1*03:01/DQB1*03:02	1	62	76 15	YHYNGTFED	GDFVRYHYNGTFEDG	0.008	7.8
HLA-DQA1*01:01/DQB1*05:01	1	502	516 15	FEDMDLNKD	PANLFEDMDLNKDGE	0.0101	7.8
HLA-DPA1*01:03/DPB1*04:01	1	61	75 15	FVRYHYNGT	MGDFVRYHYNGTFED	0.035	7.8
HLA-DPA1*01:03/DPB1*02:01	1	366	380 15	VHVIDFHNP	FNVHVIDFHNPADVV	0.1014	7.8
HLA-DRB1*03:01 1 130	144	15	IPPDATLYF	LAGLIPPDATLYFDV	0.1798 7.8
HLA-DQA1*05:01/DQB1*02:01	1	558	572 15	KITVDELKL	QDGKITVDELKLKSD	0.2084	7.8
HLA-DRB1*04:05 1 476	490	15	FEVELVSRE	LLFEVELVSREDGLP	0.2241 7.8
HLA-DRB1*11:01 1 376	390	15	VVEIRTLSR	PADVVEIRTLSRPSE	0.2380 7.8
HLA-DRB1*04:01 1 343	357	15	LAYGENGTG	IPPHLAYGENGTGDK	0.2444 7.8
HLA-DQA1*01:01/DQB1*05:01	1	319	333 15	IIPGMDQGL	QGYIIPGMDQGLQGA	0.01	7.9
HLA-DPA1*01:03/DPB1*04:01	1	64	78 15	YHYNGTFED	FVRYHYNGTFEDGKK	0.0344	7.9
HLA-DPA1*02:01/DPB1*14:01	1	339	353 15	RITIPPHLA	RRITIPPHLAYGENG	0.0569	7.9
HLA-DRB3*01:01 1 563	577	15	LKSDEDEER	TVDELKLKSDEDEER	0.0598 7.9
HLA-DPA1*03:01/DPB1*04:02	1	542	556 15	TIGDMFQNQ	DPEKTIGDMFQNQDR	0.1016	7.9
HLA-DRB1*08:02 1 83	97	15	LVAIVVGVG	YDRNTLVAIVVGVGR	0.2564 7.9
HLA-DRB1*08:02 1 95	109	15	ITGMDRGLM	VGRLITGMDRGLMGM	0.2594 7.9
HLA-DQA1*03:01/DQB1*03:02	1	519	533 15	STFIKAQVS	PEEFSTFIKAQVSEG	0.0079	8
HLA-DPA1*01:03/DPB1*04:01	1	503	517 15	FEDMDLNKD	ANLFEDMDLNKDGEV	0.0337	8
HLA-DPA1*01:03/DPB1*02:01	1	247	261 15	LVFHVLLID	PPQASLVFHVLLIDV	0.0981	8
HLA-DQA1*04:01/DQB1*04:02	1	305	319 15	NHTYNTYIG	SSYSRNHTYNTYIGQ	0.1128	8
HLA-DRB1*15:01 1 60	74	15	VRYHYNGTF	QMGDFVRYHYNGTFE	0.1974 8.0
HLA-DRB1*13:02 1 40	54	15	VIERYHIPR	PLEDVVIERYHIPRA	0.2280 8.0
HLA-DRB1*11:01 1 175	189	15	YHYNGTLLD	DFVRYHYNGTLLDGT	0.2330 8.0
HLA-DRB1*04:01 1 493	507	15	FVWHKDPPA	YLFVWHKDPPANLFE	0.2393 8.0
HLA-DRB1*09:01 1 173	187	15	VRYHYNGTL	DGDFVRYHYNGTLLD	0.2915 8.0
HLA-DPA1*01:03/DPB1*04:01	1	38	52 15	LEDVVIERY	GGPLEDVVIERYHIP	0.0336	8.1
HLA-DRB3*01:01 1 136	150	15	LYFDVVLLD	PDATLYFDVVLLDVW	0.0574 8.1
HLA-DPA1*01:03/DPB1*02:01	1	202	216 15	YVGSGWLIK	DTYVGSGWLIKGMDQ	0.0954	8.1
HLA-DQA1*04:01/DQB1*04:02	1	423	437 15	EATLGANKV	GAPQEATLGANKVIE	0.1123	8.1
HLA-DQA1*04:01/DQB1*04:02	1	174	188 15	YHYNGTLLD	GDFVRYHYNGTLLDG	0.1124	8.1
HLA-DRB1*04:05 1 178	192	15	YHYNGTLLD	RYHYNGTLLDGTSFD	0.2166 8.1
HLA-DRB1*04:01 1 474	488	15	FEVELVSRE	AVLLFEVELVSREDG	0.2364 8.1
HLA-DRB1*09:01 1 187	201	15	FDTSYSKGG	DGTSFDTSYSKGGTY	0.2906 8.1
HLA-DQA1*01:01/DQB1*05:01	1	411	425 15	LFTSHDYGA	LDGTQLFTSHDYGAP	0.0098	8.2
HLA-DPA1*01:03/DPB1*04:01	1	200	214 15	YVGSGWLIK	TYDTYVGSGWLIKGM	0.0329	8.2
HLA-DPA1*01:03/DPB1*04:01	1	414	428 15	FTSHDYGAP	TQLFTSHDYGAPQEA	0.0329	8.2
HLA-DRB3*01:01 1 286	300	15	YHYNGSLMD	GDFMRYHYNGSLMDG	0.0561 8.2
HLA-DQA1*01:02/DQB1*06:02	1	313	327 15	IGQGYIIPG	YNTYIGQGYIIPGMD	0.1916	8.2
HLA-DRB1*15:01 1 319	333	15	IIPGMDQGL	QGYIIPGMDQGLQGA	0.1923 8.2
HLA-DRB1*11:01 1 90	104	15	VVGVGRLIT	AIVVGVGRLITGMDR	0.2245 8.2
HLA-DRB1*08:02 1 489	503	15	YLFVWHKDP	LPTGYLFVWHKDPPA	0.2497 8.2
HLA-DPA1*01:03/DPB1*04:01	1	293	307 15	MDGTLFDSS	YNGSLMDGTLFDSSY	0.0323	8.3
HLA-DPA1*01:03/DPB1*04:01	1	167	181 15	VQDGDFVRY	CPRMVQDGDFVRYHY	0.0326	8.3
HLA-DRB3*01:01 1 560	574	15	ITVDELKLK	GKITVDELKLKSDED	0.0556 8.3
HLA-DRB3*02:02 1 505	519	15	MDLNKDGEV	LFEDMDLNKDGEVPP	0.0636 8.3
HLA-DPA1*03:01/DPB1*04:02	1	472	486 15	LLFEVELVS	GSAVLLFEVELVSRE	0.0992	8.3
HLA-DRB5*01:01 1 520	534	15	IKAQVSEGK	EEFSTFIKAQVSEGK	0.1330 8.3
HLA-DRB1*03:01 1 337	351	15	ITIPPHLAY	ERRRITIPPHLAYGE	0.1690 8.3
HLA-DRB1*03:01 1 503	517	15	LFEDMDLNK	ANLFEDMDLNKDGEV	0.1693 8.3
HLA-DRB1*04:05 1 61	75	15	YHYNGTFED	MGDFVRYHYNGTFED	0.2140 8.3
HLA-DRB1*01:01 1 19	33	15	VVQAVGRGL	LLLLVVQAVGRGLGR	0.2140 8.3
HLA-DRB1*07:01 1 522	536	15	FIKAQVSEG	FSTFIKAQVSEGKGR	0.2140 8.3
HLA-DQA1*05:01/DQB1*03:01	1	25	39 15	VGRGLGRAS	QAVGRGLGRASPAGG	0.2181	8.3
HLA-DQA1*05:01/DQB1*03:01	1	415	429 15	HDYGAPQEA	QLFTSHDYGAPQEAT	0.2181	8.3
HLA-DQA1*05:01/DQB1*03:01	1	527	541 15	VSEGKGRLM	KAQVSEGKGRLMPGQ	0.2182	8.3
HLA-DRB1*13:02 1 230	244	15	FLAYGEKGY	IIPPFLAYGEKGYGT	0.2193 8.3
HLA-DQA1*05:01/DQB1*03:01	1	238	252 15	YGTVIPPQA	GEKGYGTVIPPQASL	0.2197	8.3
HLA-DRB1*13:02 1 304	318	15	YSRNHTYNT	DSSYSRNHTYNTYIG	0.2211 8.3
HLA-DRB1*13:02 1 374	388	15	VVEIRTLSR	HNPADVVEIRTLSRP	0.2212 8.3
HLA-DRB1*12:01 1 56	70	15	VQMGDFVRY	PREVQMGDFVRYHYN	0.2218 8.3
HLA-DRB1*11:01 1 87	101	15	VVGVGRLIT	TLVAIVVGVGRLITG	0.2231 8.3
HLA-DRB1*08:02 1 549	563	15	FQNQDRNQD	DMFQNQDRNQDGKIT	0.2460 8.3
HLA-DQA1*03:01/DQB1*03:02	1	37	51 15	LEDVVIERY	AGGPLEDVVIERYHI	0.0076	8.4
HLA-DRB1*15:01 1 398	412	15	VRYHYNCSL	LGDFVRYHYNCSLLD	0.1867 8.4
HLA-DQA1*05:01/DQB1*02:01	1	264	278 15	AVQLETLEL	PKDAVQLETLELPPG	0.1933	8.4
HLA-DRB1*04:05 1 433	447	15	IEGLDTGLQ	NKVIEGLDTGLQGMC	0.2112 8.4
HLA-DRB1*08:02 1 431	445	15	IEGLDTGLQ	GANKVIEGLDTGLQG	0.2430 8.4
HLA-DRB1*08:02 1 492	506	15	FVWHKDPPA	GYLFVWHKDPPANLF	0.2436 8.4
HLA-DQA1*03:01/DQB1*03:02	1	431	445 15	IEGLDTGLQ	GANKVIEGLDTGLQG	0.0075	8.5
HLA-DQA1*03:01/DQB1*03:02	1	239	253 15	YGTVIPPQA	EKGYGTVIPPQASLV	0.0076	8.5
HLA-DQA1*01:01/DQB1*05:01	1	492	506 15	FVWHKDPPA	GYLFVWHKDPPANLF	0.0095	8.5
HLA-DPA1*02:01/DPB1*14:01	1	64	78 15	YHYNGTFED	FVRYHYNGTFEDGKK	0.0546	8.5
HLA-DRB3*02:02 1 361	375	15	LIFNVHVID	SAVLIFNVHVIDFHN	0.0613 8.5
HLA-DRB4*01:01 1 249	263	15	FHVLLIDVH	QASLVFHVLLIDVHN	0.0923 8.5
HLA-DPA1*03:01/DPB1*04:02	1	376	390 15	VVEIRTLSR	PADVVEIRTLSRPSE	0.0976	8.5
HLA-DRB1*07:01 1 287	301	15	YHYNGSLMD	DFMRYHYNGSLMDGT	0.2077 8.5
HLA-DQA1*05:01/DQB1*03:01	1	239	253 15	YGTVIPPQA	EKGYGTVIPPQASLV	0.2141	8.5
HLA-DRB1*12:01 1 206	220	15	IKGMDQGLL	GSGWLIKGMDQGLLG	0.2166 8.5
HLA-DRB1*12:01 1 58	72	15	MGDFVRYHY	EVQMGDFVRYHYNGT	0.2170 8.5
HLA-DRB1*12:01 1 40	54	15	DVVIERYHI	PLEDVVIERYHIPRA	0.2181 8.5
HLA-DRB1*08:02 1 376	390	15	VVEIRTLSR	PADVVEIRTLSRPSE	0.2394 8.5
HLA-DQA1*03:01/DQB1*03:02	1	467	481 15	PGSAVLLFE	ARGVPGSAVLLFEVE	0.0075	8.6
HLA-DRB3*01:01 1 167	181	15	MVQDGDFVR	CPRMVQDGDFVRYHY	0.0527 8.6
HLA-DRB3*01:01 1 168	182	15	MVQDGDFVR	PRMVQDGDFVRYHYN	0.0529 8.6
HLA-DRB3*02:02 1 403	417	15	YHYNCSLLD	RYHYNCSLLDGTQLF	0.0607 8.6
HLA-DPA1*01:03/DPB1*02:01	1	246	260 15	QASLVFHVL	IPPQASLVFHVLLID	0.0908	8.6
HLA-DRB4*01:01 1 152	166	15	VQVSTLLRP	KEDTVQVSTLLRPPH	0.0911 8.6
HLA-DQA1*04:01/DQB1*04:02	1	310	324 15	YNTYIGQGY	NHTYNTYIGQGYIIP	0.1095	8.6
HLA-DRB1*04:05 1 543	557	15	IGDMFQNQD	PEKTIGDMFQNQDRN	0.2027 8.6
HLA-DRB1*04:05 1 413	427	15	LFTSHDYGA	GTQLFTSHDYGAPQE	0.2033 8.6
HLA-DQA1*05:01/DQB1*03:01	1	32	46 15	PAGGPLEDV	GRASPAGGPLEDVVI	0.2121	8.6
HLA-DRB1*13:02 1 254	268	15	LLIDVHNPK	FHVLLIDVHNPKDAV	0.2138 8.6
HLA-DRB1*13:02 1 42	56	15	VIERYHIPR	EDVVIERYHIPRACP	0.2148 8.6
HLA-DQA1*01:01/DQB1*05:01	1	544	558 15	IGDMFQNQD	EKTIGDMFQNQDRNQ	0.0094	8.7
HLA-DPA1*02:01/DPB1*01:01	1	375	389 15	VVEIRTLSR	NPADVVEIRTLSRPS	0.0639	8.7
HLA-DPA1*02:01/DPB1*01:01	1	246	260 15	QASLVFHVL	IPPQASLVFHVLLID	0.0641	8.7
HLA-DPA1*01:03/DPB1*02:01	1	250	264 15	LVFHVLLID	ASLVFHVLLIDVHNP	0.0907	8.7
HLA-DPA1*03:01/DPB1*04:02	1	56	70 15	VQMGDFVRY	PREVQMGDFVRYHYN	0.0967	8.7
HLA-DQA1*04:01/DQB1*04:02	1	412	426 15	LFTSHDYGA	DGTQLFTSHDYGAPQ	0.1089	8.7
HLA-DQA1*05:01/DQB1*03:01	1	201	215 15	VGSGWLIKG	YDTYVGSGWLIKGMD	0.211	8.7
HLA-DRB1*12:01 1 57	71	15	MGDFVRYHY	REVQMGDFVRYHYNG	0.2124 8.7
HLA-DRB1*08:02 1 63	77	15	YHYNGTFED	DFVRYHYNGTFEDGK	0.2318 8.7
HLA-DRB1*08:02 1 65	79	15	YHYNGTFED	VRYHYNGTFEDGKKF	0.2319 8.7
HLA-DRB3*01:01 1 80	94	15	YDRNTLVAI	DSSYDRNTLVAIVVG	0.0516 8.8
HLA-DPA1*02:01/DPB1*14:01	1	83	97 15	RNTLVAIVV	YDRNTLVAIVVGVGR	0.0537	8.8
HLA-DPA1*02:01/DPB1*01:01	1	338	352 15	ITIPPHLAY	RRRITIPPHLAYGEN	0.0636	8.8
HLA-DPA1*01:03/DPB1*02:01	1	199	213 15	YVGSGWLIK	GTYDTYVGSGWLIKG	0.0897	8.8
HLA-DRB5*01:01 1 491	505	15	FVWHKDPPA	TGYLFVWHKDPPANL	0.1263 8.8
HLA-DRB5*01:01 1 519	533	15	FSTFIKAQV	PEEFSTFIKAQVSEG	0.1272 8.8
HLA-DRB1*15:01 1 308	322	15	YNTYIGQGY	SRNHTYNTYIGQGYI	0.1766 8.8
HLA-DRB1*11:01 1 231	245	15	LAYGEKGYG	IPPFLAYGEKGYGTV	0.2092 8.8
HLA-DRB1*12:01 1 263	277	15	AVQLETLEL	NPKDAVQLETLELPP	0.2107 8.8
HLA-DRB1*08:02 1 19	33	15	VQAVGRGLG	LLLLVVQAVGRGLGR	0.2306 8.8
HLA-DQA1*01:01/DQB1*05:01	1	399	413 15	YHYNCSLLD	GDFVRYHYNCSLLDG	0.0092	8.9
HLA-DQA1*01:01/DQB1*05:01	1	364	378 15	VIDFHNPAD	LIFNVHVIDFHNPAD	0.0092	8.9
HLA-DPA1*01:03/DPB1*04:01	1	298	312 15	LFDSSYSRN	MDGTLFDSSYSRNHT	0.0303	8.9
HLA-DPA1*01:03/DPB1*04:01	1	296	310 15	MDGTLFDSS	SLMDGTLFDSSYSRN	0.0304	8.9
HLA-DRB3*01:01 1 166	180	15	MVQDGDFVR	HCPRMVQDGDFVRYH	0.0509 8.9
HLA-DPA1*02:01/DPB1*14:01	1	520	534 15	STFIKAQVS	EEFSTFIKAQVSEGK	0.0532	8.9
HLA-DRB3*02:02 1 146	160	15	WNKEDTVQV	LLDVWNKEDTVQVST	0.0585 8.9
HLA-DPA1*01:03/DPB1*02:01	1	368	382 15	IDFHNPADV	VHVIDFHNPADVVEI	0.0877	8.9
HLA-DRB5*01:01 1 492	506	15	FVWHKDPPA	GYLFVWHKDPPANLF	0.1258 8.9
HLA-DQA1*05:01/DQB1*02:01	1	422	436 15	EATLGANKV	YGAPQEATLGANKVI	0.1865	8.9
HLA-DQA1*05:01/DQB1*02:01	1	39	53 15	LEDVVIERY	GPLEDVVIERYHIPR	0.187	8.9
HLA-DQA1*05:01/DQB1*03:01	1	424	438 15	EATLGANKV	APQEATLGANKVIEG	0.2085	8.9
HLA-DRB1*08:02 1 85	99	15	LVAIVVGVG	RNTLVAIVVGVGRLI	0.2284 8.9
HLA-DRB1*09:01 1 310	324	15	YNTYIGQGY	NHTYNTYIGQGYIIP	0.2691 8.9
HLA-DRB1*09:01 1 367	381	15	IDFHNPADV	NVHVIDFHNPADVVE	0.2700 8.9
HLA-DQA1*03:01/DQB1*03:02	1	175	189 15	YHYNGTLLD	DFVRYHYNGTLLDGT	0.0073	9
HLA-DPA1*01:03/DPB1*04:01	1	544	558 15	TIGDMFQNQ	EKTIGDMFQNQDRNQ	0.0299	9
HLA-DPA1*01:03/DPB1*04:01	1	173	187 15	FVRYHYNGT	DGDFVRYHYNGTLLD	0.0301	9
HLA-DRB3*01:01 1 401	415	15	YHYNCSLLD	FVRYHYNCSLLDGTQ	0.0503 9.0
HLA-DPA1*02:01/DPB1*05:01	1	39	53 15	VVIERYHIP	GPLEDVVIERYHIPR	0.0552	9
HLA-DPA1*02:01/DPB1*01:01	1	152	166 15	VQVSTLLRP	KEDTVQVSTLLRPPH	0.063	9
HLA-DPA1*01:03/DPB1*02:01	1	284	298 15	FMRYHYNGS	GAGDFMRYHYNGSLM	0.0875	9
HLA-DRB1*07:01 1 239	253	15	YGTVIPPQA	EKGYGTVIPPQASLV	0.1888 9.0
HLA-DRB1*04:05 1 92	106	15	VGRLITGMD	VVGVGRLITGMDRGL	0.1949 9.0
HLA-DRB1*04:01 1 254	268	15	LIDVHNPKD	FHVLLIDVHNPKDAV	0.2129 9.0
HLA-DRB1*04:01 1 187	201	15	FDTSYSKGG	DGTSFDTSYSKGGTY	0.2136 9.0
HLA-DQA1*01:01/DQB1*05:01	1	310	324 15	YNTYIGQGY	NHTYNTYIGQGYIIP	0.0091	9.1
HLA-DRB3*01:01 1 364	378	15	HVIDFHNPA	LIFNVHVIDFHNPAD	0.0497 9.1
HLA-DRB1*15:01 1 63	77	15	VRYHYNGTF	DFVRYHYNGTFEDGK	0.1698 9.1
HLA-DQA1*01:02/DQB1*06:02	1	409	423 15	LDGTQLFTS	SLLDGTQLFTSHDYG	0.1768	9.1
HLA-DQA1*01:02/DQB1*06:02	1	412	426 15	LFTSHDYGA	DGTQLFTSHDYGAPQ	0.177	9.1
HLA-DQA1*05:01/DQB1*02:01	1	236	250 15	YGTVIPPQA	AYGEKGYGTVIPPQA	0.1842	9.1
HLA-DRB1*11:01 1 232	246	15	LAYGEKGYG	PPFLAYGEKGYGTVI	0.2010 9.1
HLA-DQA1*05:01/DQB1*03:01	1	455	469 15	PHLAHGESG	IVPPHLAHGESGARG	0.2031	9.1
HLA-DRB1*13:02 1 177	191	15	YHYNGTLLD	VRYHYNGTLLDGTSF	0.2049 9.1
HLA-DRB1*13:02 1 65	79	15	YHYNGTFED	VRYHYNGTFEDGKKF	0.2051 9.1
HLA-DRB1*04:01 1 288	302	15	YHYNGSLMD	FMRYHYNGSLMDGTL	0.2095 9.1
HLA-DRB1*04:01 1 304	318	15	YSRNHTYNT	DSSYSRNHTYNTYIG	0.2096 9.1
HLA-DRB1*08:02 1 177	191	15	YHYNGTLLD	VRYHYNGTLLDGTSF	0.2253 9.1
HLA-DQA1*03:01/DQB1*03:02	1	36	50 15	LEDVVIERY	PAGGPLEDVVIERYH	0.0072	9.2
HLA-DPA1*01:03/DPB1*02:01	1	296	310 15	MDGTLFDSS	SLMDGTLFDSSYSRN	0.0849	9.2
HLA-DPA1*01:03/DPB1*02:01	1	55	69 15	VQMGDFVRY	CPREVQMGDFVRYHY	0.085	9.2
HLA-DPA1*01:03/DPB1*02:01	1	542	556 15	TIGDMFQNQ	DPEKTIGDMFQNQDR	0.0861	9.2
HLA-DQA1*04:01/DQB1*04:02	1	413	427 15	LFTSHDYGA	GTQLFTSHDYGAPQE	0.1061	9.2
HLA-DQA1*04:01/DQB1*04:02	1	177	191 15	YHYNGTLLD	VRYHYNGTLLDGTSF	0.1062	9.2
HLA-DRB1*07:01 1 61	75	15	VRYHYNGTF	MGDFVRYHYNGTFED	0.1855 9.2
HLA-DRB1*12:01 1 431	445	15	IEGLDTGLQ	GANKVIEGLDTGLQG	0.2052 9.2
HLA-DRB1*04:01 1 240	254	15	YGTVIPPQA	KGYGTVIPPQASLVF	0.2072 9.2
HLA-DQA1*03:01/DQB1*03:02	1	540	554 15	EKTIGDMFQ	GQDPEKTIGDMFQNQ	0.0072	9.3
HLA-DQA1*01:01/DQB1*05:01	1	503	517 15	FEDMDLNKD	ANLFEDMDLNKDGEV	0.0089	9.3
HLA-DPA1*01:03/DPB1*04:01	1	176	190 15	YHYNGTLLD	FVRYHYNGTLLDGTS	0.0289	9.3
HLA-DRB3*01:01 1 367	381	15	HVIDFHNPA	NVHVIDFHNPADVVE	0.0474 9.3
HLA-DRB3*01:01 1 506	520	15	MDLNKDGEV	FEDMDLNKDGEVPPE	0.0481 9.3
HLA-DPA1*02:01/DPB1*01:01	1	263	277 15	AVQLETLEL	NPKDAVQLETLELPP	0.0619	9.3
HLA-DPA1*01:03/DPB1*02:01	1	367	381 15	IDFHNPADV	NVHVIDFHNPADVVE	0.0848	9.3
HLA-DRB4*01:01 1 558	572	15	ITVDELKLK	QDGKITVDELKLKSD	0.0861 9.3
HLA-DRB1*01:01 1 87	101	15	IVVGVGRLI	TLVAIVVGVGRLITG	0.1838 9.3
HLA-DRB1*04:05 1 402	416	15	YHYNCSLLD	VRYHYNCSLLDGTQL	0.1861 9.3
HLA-DQA1*05:01/DQB1*03:01	1	342	356 15	PHLAYGENG	TIPPHLAYGENGTGD	0.1991	9.3
HLA-DQA1*05:01/DQB1*03:01	1	418	432 15	HDYGAPQEA	TSHDYGAPQEATLGA	0.1995	9.3
HLA-DPA1*02:01/DPB1*14:01	1	557	571 15	KITVDELKL	NQDGKITVDELKLKS	0.0511	9.4
HLA-DPA1*02:01/DPB1*01:01	1	377	391 15	IRTLSRPSE	ADVVEIRTLSRPSET	0.0617	9.4
HLA-DQA1*04:01/DQB1*04:02	1	523	537 15	FIKAQVSEG	STFIKAQVSEGKGRL	0.1051	9.4
HLA-DRB1*15:01 1 413	427	15	LFTSHDYGA	GTQLFTSHDYGAPQE	0.1629 9.4
HLA-DRB1*15:01 1 365	379	15	VIDFHNPAD	IFNVHVIDFHNPADV	0.1633 9.4
HLA-DRB1*04:05 1 563	577	15	LKLKSDEDE	TVDELKLKSDEDEER	0.1819 9.4
HLA-DRB1*11:01 1 63	77	15	YHYNGTFED	DFVRYHYNGTFEDGK	0.1922 9.4
HLA-DQA1*05:01/DQB1*03:01	1	460	474 15	ESGARGVPG	LAHGESGARGVPGSA	0.1986	9.4
HLA-DRB1*04:01 1 503	517	15	FEDMDLNKD	ANLFEDMDLNKDGEV	0.2011 9.4
HLA-DRB1*09:01 1 287	301	15	YHYNGSLMD	DFMRYHYNGSLMDGT	0.2565 9.4
HLA-DPA1*01:03/DPB1*04:01	1	250	264 15	LVFHVLLID	ASLVFHVLLIDVHNP	0.0282	9.5
HLA-DPA1*02:01/DPB1*14:01	1	176	190 15	YHYNGTLLD	FVRYHYNGTLLDGTS	0.0506	9.5
HLA-DRB3*02:02 1 548	562	15	FQNQDRNQD	GDMFQNQDRNQDGKI	0.0537 9.5
HLA-DRB5*01:01 1 216	230	15	LGMCPGERR	QGLLGMCPGERRKII	0.1180 9.5
HLA-DRB1*01:01 1 148	162	15	WNKEDTVQV	DVWNKEDTVQVSTLL	0.1774 9.5
HLA-DRB1*07:01 1 188	202	15	FDTSYSKGG	GTSFDTSYSKGGTYD	0.1781 9.5
HLA-DRB1*07:01 1 173	187	15	VRYHYNGTL	DGDFVRYHYNGTLLD	0.1789 9.5
HLA-DQA1*05:01/DQB1*03:01	1	244	258 15	PQASLVFHV	TVIPPQASLVFHVLL	0.1956	9.5
HLA-DQA1*05:01/DQB1*03:01	1	22	36 15	VGRGLGRAS	LVVQAVGRGLGRASP	0.1963	9.5
HLA-DRB1*08:02 1 69	83	15	FEDGKKFDS	YNGTFEDGKKFDSSY	0.2169 9.5
HLA-DQA1*01:01/DQB1*05:01	1	62	76 15	VRYHYNGTF	GDFVRYHYNGTFEDG	0.0087	9.6
HLA-DPA1*01:03/DPB1*04:01	1	541	555 15	TIGDMFQNQ	QDPEKTIGDMFQNQD	0.028	9.6
HLA-DRB3*01:01 1 507	521	15	LNKDGEVPP	EDMDLNKDGEVPPEE	0.0460 9.6
HLA-DPA1*02:01/DPB1*14:01	1	239	253 15	YGTVIPPQA	EKGYGTVIPPQASLV	0.0502	9.6
HLA-DRB5*01:01 1 490	504	15	FVWHKDPPA	PTGYLFVWHKDPPAN	0.1168 9.6
HLA-DRB5*01:01 1 44	58	15	YHIPRACPR	VVIERYHIPRACPRE	0.1169 9.6
HLA-DQA1*05:01/DQB1*02:01	1	498	512 15	PANLFEDMD	HKDPPANLFEDMDLN	0.1767	9.6
HLA-DRB1*11:01 1 65	79	15	YHYNGTFED	VRYHYNGTFEDGKKF	0.1881 9.6
HLA-DRB1*04:01 1 502	516	15	FEDMDLNKD	PANLFEDMDLNKDGE	0.1936 9.6
HLA-DQA1*05:01/DQB1*03:01	1	423	437 15	EATLGANKV	GAPQEATLGANKVIE	0.1942	9.6
HLA-DQA1*05:01/DQB1*03:01	1	311	325 15	IGQGYIIPG	HTYNTYIGQGYIIPG	0.1942	9.6
HLA-DRB1*04:01 1 547	561	15	MFQNQDRNQ	IGDMFQNQDRNQDGK	0.1944 9.6
HLA-DRB3*01:01 1 77	91	15	SSYDRNTLV	KKFDSSYDRNTLVAI	0.0446 9.7
HLA-DRB3*01:01 1 502	516	15	LFEDMDLNK	PANLFEDMDLNKDGE	0.0447 9.7
HLA-DPA1*02:01/DPB1*05:01	1	335	349 15	RITIPPHLA	MGERRRITIPPHLAY	0.0528	9.7
HLA-DRB4*01:01 1 253	267	15	FHVLLIDVH	VFHVLLIDVHNPKDA	0.0819 9.7
HLA-DRB4*01:01 1 38	52	15	LEDVVIERY	GGPLEDVVIERYHIP	0.0820 9.7
HLA-DRB4*01:01 1 362	376	15	FNVHVIDFH	AVLIFNVHVIDFHNP	0.0826 9.7
HLA-DRB5*01:01 1 16	30	15	LLVVQAVGR	LLQLLLLVVQAVGRG	0.1150 9.7
HLA-DRB5*01:01 1 151	165	15	TVQVSTLLR	NKEDTVQVSTLLRPP	0.1152 9.7
HLA-DRB1*01:01 1 145	159	15	WNKEDTVQV	VLLDVWNKEDTVQVS	0.1731 9.7
HLA-DRB1*04:05 1 546	560	15	FQNQDRNQD	TIGDMFQNQDRNQDG	0.1737 9.7
HLA-DRB1*04:05 1 564	578	15	LKLKSDEDE	VDELKLKSDEDEERV	0.1747 9.7
HLA-DRB1*07:01 1 238	252	15	YGTVIPPQA	GEKGYGTVIPPQASL	0.1748 9.7
HLA-DQA1*05:01/DQB1*02:01	1	151	165 15	EDTVQVSTL	NKEDTVQVSTLLRPP	0.1748	9.7
HLA-DRB1*11:01 1 177	191	15	YHYNGTLLD	VRYHYNGTLLDGTSF	0.1868 9.7
HLA-DRB1*04:01 1 494	508	15	WHKDPPANL	LFVWHKDPPANLFED	0.1909 9.7
HLA-DRB1*04:01 1 414	428	15	LFTSHDYGA	TQLFTSHDYGAPQEA	0.1915 9.7
HLA-DQA1*05:01/DQB1*03:01	1	243	257 15	PQASLVFHV	GTVIPPQASLVFHVL	0.193	9.7
HLA-DRB1*08:02 1 477	491	15	VELVSREDG	LFEVELVSREDGLPT	0.2128 9.7
HLA-DQA1*03:01/DQB1*03:02	1	236	250 15	YGTVIPPQA	AYGEKGYGTVIPPQA	0.0069	9.8
HLA-DQA1*01:01/DQB1*05:01	1	491	505 15	FVWHKDPPA	TGYLFVWHKDPPANL	0.0086	9.8
HLA-DPA1*01:03/DPB1*04:01	1	366	380 15	VHVIDFHNP	FNVHVIDFHNPADVV	0.0272	9.8
HLA-DPA1*01:03/DPB1*04:01	1	502	516 15	FEDMDLNKD	PANLFEDMDLNKDGE	0.0273	9.8
HLA-DPA1*02:01/DPB1*14:01	1	354	368 15	KIPGSAVLI	TGDKIPGSAVLIFNV	0.0491	9.8
HLA-DPA1*02:01/DPB1*01:01	1	177	191 15	YNGTLLDGT	VRYHYNGTLLDGTSF	0.0603	9.8
HLA-DQA1*04:01/DQB1*04:02	1	343	357 15	HLAYGENGT	IPPHLAYGENGTGDK	0.1029	9.8
HLA-DRB5*01:01 1 141	155	15	VVLLDVWNK	YFDVVLLDVWNKEDT	0.1139 9.8
HLA-DRB1*03:01 1 494	508	15	WHKDPPANL	LFVWHKDPPANLFED	0.1359 9.8
HLA-DRB1*15:01 1 19	33	15	VVQAVGRGL	LLLLVVQAVGRGLGR	0.1563 9.8
HLA-DQA1*01:02/DQB1*06:02	1	517	531 15	EFSTFIKAQ	VPPEEFSTFIKAQVS	0.1667	9.8
HLA-DRB1*07:01 1 521	535	15	FIKAQVSEG	EFSTFIKAQVSEGKG	0.1703 9.8
HLA-DRB1*01:01 1 21	35	15	VVQAVGRGL	LLVVQAVGRGLGRAS	0.1704 9.8
HLA-DQA1*01:01/DQB1*05:01	1	400	414 15	YHYNCSLLD	DFVRYHYNCSLLDGT	0.0085	9.9
HLA-DQA1*01:01/DQB1*05:01	1	518	532 15	FSTFIKAQV	PPEEFSTFIKAQVSE	0.0085	9.9
HLA-DPA1*01:03/DPB1*04:01	1	62	76 15	FVRYHYNGT	GDFVRYHYNGTFEDG	0.027	9.9
HLA-DPA1*02:01/DPB1*14:01	1	519	533 15	FSTFIKAQV	PEEFSTFIKAQVSEG	0.0487	9.9
HLA-DPA1*02:01/DPB1*01:01	1	520	534 15	FSTFIKAQV	EEFSTFIKAQVSEGK	0.0596	9.9
HLA-DPA1*03:01/DPB1*04:02	1	151	165 15	VQVSTLLRP	NKEDTVQVSTLLRPP	0.0908	9.9
HLA-DRB1*03:01 1 379	393	15	IRTLSRPSE	VVEIRTLSRPSETCN	0.1351 9.9
HLA-DRB1*03:01 1 37	51	15	PLEDVVIER	AGGPLEDVVIERYHI	0.1358 9.9
HLA-DQA1*01:02/DQB1*06:02	1	28	42 15	LGRASPAGG	GRGLGRASPAGGPLE	0.1661	9.9
HLA-DQA1*05:01/DQB1*02:01	1	432	446 15	IEGLDTGLQ	ANKVIEGLDTGLQGM	0.1718	9.9
HLA-DQA1*05:01/DQB1*03:01	1	343	357 15	LAYGENGTG	IPPHLAYGENGTGDK	0.188	9.9
HLA-DQA1*01:01/DQB1*05:01	1	37	51 15	LEDVVIERY	AGGPLEDVVIERYHI	0.0085	10
HLA-DQA1*01:01/DQB1*05:01	1	543	557 15	IGDMFQNQD	PEKTIGDMFQNQDRN	0.0085	10
HLA-DPA1*01:03/DPB1*04:01	1	363	377 15	VHVIDFHNP	VLIFNVHVIDFHNPA	0.0268	10
HLA-DPA1*01:03/DPB1*04:01	1	413	427 15	FTSHDYGAP	GTQLFTSHDYGAPQE	0.0268	10
HLA-DPA1*02:01/DPB1*14:01	1	523	537 15	FIKAQVSEG	STFIKAQVSEGKGRL	0.0483	10
HLA-DPA1*02:01/DPB1*14:01	1	521	535 15	FIKAQVSEG	EFSTFIKAQVSEGKG	0.0484	10
HLA-DPA1*02:01/DPB1*05:01	1	543	557 15	TIGDMFQNQ	PEKTIGDMFQNQDRN	0.0518	10
HLA-DRB5*01:01 1 559	573	15	ITVDELKLK	DGKITVDELKLKSDE	0.1116 10.0
HLA-DQA1*01:02/DQB1*06:02	1	236	250 15	GYGTVIPPQ	AYGEKGYGTVIPPQA	0.1641	10
HLA-DRB1*11:01 1 431	445	15	IEGLDTGLQ	GANKVIEGLDTGLQG	0.1767 10.0
HLA-DRB1*13:02 1 367	381	15	IDFHNPADV	NVHVIDFHNPADVVE	0.1907 10.0
HLA-DRB1*09:01 1 368	382	15	IDFHNPADV	VHVIDFHNPADVVEI	0.2443 10.0
HLA-DQA1*03:01/DQB1*03:02	1	424	438 15	EATLGANKV	APQEATLGANKVIEG	0.0065	11
HLA-DQA1*03:01/DQB1*03:02	1	501	515 15	FEDMDLNKD	PPANLFEDMDLNKDG	0.0065	11
HLA-DQA1*03:01/DQB1*03:02	1	411	425 15	LFTSHDYGA	LDGTQLFTSHDYGAP	0.0065	11
HLA-DQA1*01:01/DQB1*05:01	1	541	555 15	EKTIGDMFQ	QDPEKTIGDMFQNQD	0.0079	11
HLA-DQA1*01:01/DQB1*05:01	1	470	484 15	VLLFEVELV	VPGSAVLLFEVELVS	0.0082	11
HLA-DQA1*01:01/DQB1*05:01	1	61	75 15	FVRYHYNGT	MGDFVRYHYNGTFED	0.0083	11
HLA-DQA1*01:01/DQB1*05:01	1	490	504 15	FVWHKDPPA	PTGYLFVWHKDPPAN	0.0083	11
HLA-DPA1*01:03/DPB1*04:01	1	558	572 15	KITVDELKL	QDGKITVDELKLKSD	0.0241	11
HLA-DPA1*01:03/DPB1*04:01	1	312	326 15	YIGQGYIIP	TYNTYIGQGYIIPGM	0.0249	11
HLA-DPA1*01:03/DPB1*04:01	1	80	94 15	YDRNTLVAI	DSSYDRNTLVAIVVG	0.0256	11
HLA-DPA1*01:03/DPB1*04:01	1	199	213 15	YVGSGWLIK	GTYDTYVGSGWLIKG	0.0264	11
HLA-DRB3*01:01 1 148	162	15	WNKEDTVQV	DVWNKEDTVQVSTLL	0.0375 11.0
HLA-DRB3*01:01 1 400	414	15	YHYNCSLLD	DFVRYHYNCSLLDGT	0.0391 11.0
HLA-DRB3*01:01 1 79	93	15	YDRNTLVAI	FDSSYDRNTLVAIVV	0.0418 11.0
HLA-DRB3*02:02 1 147	161	15	WNKEDTVQV	LDVWNKEDTVQVSTL	0.0463 11.0
HLA-DPA1*02:01/DPB1*14:01	1	238	252 15	YGTVIPPQA	GEKGYGTVIPPQASL	0.0473	11
HLA-DPA1*02:01/DPB1*14:01	1	46	60 15	YHIPRACPR	IERYHIPRACPREVQ	0.0476	11
HLA-DPA1*02:01/DPB1*14:01	1	44	58 15	YHIPRACPR	VVIERYHIPRACPRE	0.0481	11
HLA-DPA1*02:01/DPB1*05:01	1	523	537 15	IKAQVSEGK	STFIKAQVSEGKGRL	0.0512	11
HLA-DPA1*02:01/DPB1*01:01	1	175	189 15	YHYNGTLLD	DFVRYHYNGTLLDGT	0.0565	11
HLA-DPA1*02:01/DPB1*01:01	1	293	307 15	MDGTLFDSS	YNGSLMDGTLFDSSY	0.0565	11
HLA-DPA1*02:01/DPB1*01:01	1	336	350 15	RITIPPHLA	GERRRITIPPHLAYG	0.0567	11
HLA-DPA1*02:01/DPB1*01:01	1	544	558 15	TIGDMFQNQ	EKTIGDMFQNQDRNQ	0.0571	11
HLA-DPA1*02:01/DPB1*01:01	1	296	310 15	MDGTLFDSS	SLMDGTLFDSSYSRN	0.0578	11
HLA-DPA1*02:01/DPB1*01:01	1	556	570 15	KITVDELKL	RNQDGKITVDELKLK	0.0579	11
HLA-DPA1*02:01/DPB1*01:01	1	135	149 15	LYFDVVLLD	PPDATLYFDVVLLDV	0.0581	11
HLA-DPA1*02:01/DPB1*01:01	1	63	77 15	YHYNGTFED	DFVRYHYNGTFEDGK	0.0591	11
HLA-DPA1*02:01/DPB1*01:01	1	473	487 15	FEVELVSRE	SAVLLFEVELVSRED	0.0592	11
HLA-DPA1*02:01/DPB1*01:01	1	178	192 15	YNGTLLDGT	RYHYNGTLLDGTSFD	0.0592	11
HLA-DRB4*01:01 1 501	515	15	NLFEDMDLN	PPANLFEDMDLNKDG	0.0727 11.0
HLA-DPA1*01:03/DPB1*02:01	1	363	377 15	VHVIDFHNP	VLIFNVHVIDFHNPA	0.0775	11
HLA-DRB4*01:01 1 546	560	15	DMFQNQDRN	TIGDMFQNQDRNQDG	0.0782 11.0
HLA-DRB4*01:01 1 266	280	15	LETLELPPG	DAVQLETLELPPGCV	0.0782 11.0
HLA-DPA1*01:03/DPB1*02:01	1	223	237 15	IIIPPFLAY	PGERRKIIIPPFLAY	0.0786	11
HLA-DPA1*03:01/DPB1*04:02	1	40	54 15	VVIERYHIP	PLEDVVIERYHIPRA	0.0868	11
HLA-DPA1*03:01/DPB1*04:02	1	80	94 15	YDRNTLVAI	DSSYDRNTLVAIVVG	0.0869	11
HLA-DPA1*03:01/DPB1*04:02	1	175	189 15	YHYNGTLLD	DFVRYHYNGTLLDGT	0.0876	11
HLA-DPA1*03:01/DPB1*04:02	1	64	78 15	YHYNGTFED	FVRYHYNGTFEDGKK	0.0896	11
HLA-DPA1*03:01/DPB1*04:02	1	36	50 15	LEDVVIERY	PAGGPLEDVVIERYH	0.0897	11
HLA-DQA1*04:01/DQB1*04:02	1	229	243 15	FLAYGEKGY	IIIPPFLAYGEKGYG	0.0985	11
HLA-DQA1*04:01/DQB1*04:02	1	377	391 15	IRTLSRPSE	ADVVEIRTLSRPSET	0.0996	11
HLA-DQA1*04:01/DQB1*04:02	1	45	59 15	ERYHIPRAC	VIERYHIPRACPREV	0.1006	11
HLA-DRB5*01:01 1 239	253	15	YGTVIPPQA	EKGYGTVIPPQASLV	0.1069 11.0
HLA-DRB5*01:01 1 47	61	15	YHIPRACPR	ERYHIPRACPREVQM	0.1095 11.0
HLA-DRB1*03:01 1 36	50	15	PLEDVVIER	PAGGPLEDVVIERYH	0.1209 11.0
HLA-DRB1*03:01 1 299	313	15	TLFDSSYSR	DGTLFDSSYSRNHTY	0.1217 11.0
HLA-DRB1*03:01 1 137	151	15	LYFDVVLLD	DATLYFDVVLLDVWN	0.1273 11.0
HLA-DRB1*15:01 1 287	301	15	MRYHYNGSL	DFMRYHYNGSLMDGT	0.1446 11.0
HLA-DRB1*15:01 1 376	390	15	VVEIRTLSR	PADVVEIRTLSRPSE	0.1479 11.0
HLA-DQA1*01:02/DQB1*06:02	1	408	422 15	LDGTQLFTS	CSLLDGTQLFTSHDY	0.1504	11
HLA-DRB1*07:01 1 368	382	15	IDFHNPADV	VHVIDFHNPADVVEI	0.1512 11.0
HLA-DQA1*01:02/DQB1*06:02	1	154	168 15	QVSTLLRPP	DTVQVSTLLRPPHCP	0.1518	11
HLA-DRB1*07:01 1 490	504	15	FVWHKDPPA	PTGYLFVWHKDPPAN	0.1527 11.0
HLA-DQA1*01:02/DQB1*06:02	1	553	567 15	NQDGKITVD	NQDRNQDGKITVDEL	0.1528	11
HLA-DRB1*07:01 1 492	506	15	FVWHKDPPA	GYLFVWHKDPPANLF	0.1528 11.0
HLA-DRB1*07:01 1 285	299	15	MRYHYNGSL	AGDFMRYHYNGSLMD	0.1542 11.0
HLA-DRB1*04:05 1 412	426	15	LFTSHDYGA	DGTQLFTSHDYGAPQ	0.1556 11.0
HLA-DRB1*04:05 1 399	413	15	YHYNCSLLD	GDFVRYHYNCSLLDG	0.1563 11.0
HLA-DRB1*04:05 1 142	156	15	LLDVWNKED	FDVVLLDVWNKEDTV	0.1565 11.0
HLA-DRB1*01:01 1 88	102	15	IVVGVGRLI	LVAIVVGVGRLITGM	0.1566 11.0
HLA-DRB1*07:01 1 237	251	15	YGTVIPPQA	YGEKGYGTVIPPQAS	0.1566 11.0
HLA-DQA1*05:01/DQB1*02:01	1	64	78 15	YHYNGTFED	FVRYHYNGTFEDGKK	0.1567	11
HLA-DQA1*05:01/DQB1*02:01	1	149	163 15	EDTVQVSTL	VWNKEDTVQVSTLLR	0.1591	11
HLA-DQA1*01:02/DQB1*06:02	1	239	253 15	GYGTVIPPQ	EKGYGTVIPPQASLV	0.1594	11
HLA-DRB1*07:01 1 367	381	15	IDFHNPADV	NVHVIDFHNPADVVE	0.1607 11.0
HLA-DQA1*05:01/DQB1*02:01	1	431	445 15	IEGLDTGLQ	GANKVIEGLDTGLQG	0.1612	11
HLA-DRB1*07:01 1 177	191	15	YHYNGTLLD	VRYHYNGTLLDGTSF	0.1612 11.0
HLA-DRB1*11:01 1 68	82	15	FEDGKKFDS	HYNGTFEDGKKFDSS	0.1620 11.0
HLA-DQA1*01:02/DQB1*06:02	1	427	441 15	LGANKVIEG	EATLGANKVIEGLDT	0.1625	11
HLA-DRB1*07:01 1 491	505	15	FVWHKDPPA	TGYLFVWHKDPPANL	0.1632 11.0
HLA-DRB1*04:05 1 146	160	15	WNKEDTVQV	LLDVWNKEDTVQVST	0.1644 11.0
HLA-DRB1*11:01 1 375	389	15	VVEIRTLSR	NPADVVEIRTLSRPS	0.1650 11.0
HLA-DRB1*04:01 1 145	159	15	WNKEDTVQV	VLLDVWNKEDTVQVS	0.1664 11.0
HLA-DRB1*11:01 1 155	169	15	VSTLLRPPH	TVQVSTLLRPPHCPR	0.1678 11.0
HLA-DRB1*04:01 1 475	489	15	FEVELVSRE	VLLFEVELVSREDGL	0.1723 11.0
HLA-DQA1*05:01/DQB1*03:01	1	121	135 15	LGYGSIGLA	PHLGYGSIGLAGLIP	0.1729	11
HLA-DRB1*11:01 1 491	505	15	FVWHKDPPA	TGYLFVWHKDPPANL	0.1732 11.0
HLA-DQA1*05:01/DQB1*03:01	1	422	436 15	PQEATLGAN	YGAPQEATLGANKVI	0.174	11
HLA-DRB1*04:01 1 524	538	15	FIKAQVSEG	TFIKAQVSEGKGRLM	0.1780 11.0
HLA-DRB1*12:01 1 361	375	15	IFNVHVIDF	SAVLIFNVHVIDFHN	0.1783 11.0
HLA-DRB1*13:02 1 255	269	15	LLIDVHNPK	HVLLIDVHNPKDAVQ	0.1791 11.0
HLA-DQA1*05:01/DQB1*03:01	1	190	204 15	YSKGGTYDT	SFDTSYSKGGTYDTY	0.1794	11
HLA-DRB1*13:02 1 173	187	15	VRYHYNGTL	DGDFVRYHYNGTLLD	0.1798 11.0
HLA-DQA1*05:01/DQB1*03:01	1	245	259 15	PQASLVFHV	VIPPQASLVFHVLLI	0.1835	11
HLA-DRB1*13:02 1 253	267	15	LLIDVHNPK	VFHVLLIDVHNPKDA	0.1860 11.0
HLA-DRB1*12:01 1 393	407	15	LGDFVRYHY	NETTKLGDFVRYHYN	0.1861 11.0
HLA-DRB1*13:02 1 368	382	15	IDFHNPADV	VHVIDFHNPADVVEI	0.1886 11.0
HLA-DRB1*13:02 1 58	72	15	MGDFVRYHY	EVQMGDFVRYHYNGT	0.1888 11.0
HLA-DRB1*08:02 1 237	251	15	YGTVIPPQA	YGEKGYGTVIPPQAS	0.1998 11.0
HLA-DRB1*08:02 1 231	245	15	LAYGEKGYG	IPPFLAYGEKGYGTV	0.2010 11.0
HLA-DRB1*09:01 1 285	299	15	MRYHYNGSL	AGDFMRYHYNGSLMD	0.2241 11.0
HLA-DRB1*09:01 1 413	427	15	LFTSHDYGA	GTQLFTSHDYGAPQE	0.2244 11.0
HLA-DRB1*09:01 1 300	314	15	FDSSYSRNH	GTLFDSSYSRNHTYN	0.2300 11.0
HLA-DRB1*09:01 1 186	200	15	FDTSYSKGG	LDGTSFDTSYSKGGT	0.2356 11.0
HLA-DRB1*09:01 1 20	34	15	VVQAVGRGL	LLLVVQAVGRGLGRA	0.2398 11.0
HLA-DRB1*09:01 1 177	191	15	YHYNGTLLD	VRYHYNGTLLDGTSF	0.2416 11.0
HLA-DQA1*03:01/DQB1*03:02	1	518	532 15	STFIKAQVS	PPEEFSTFIKAQVSE	0.0061	12
HLA-DQA1*03:01/DQB1*03:02	1	468	482 15	PGSAVLLFE	RGVPGSAVLLFEVEL	0.0063	12
HLA-DQA1*01:01/DQB1*05:01	1	542	556 15	IGDMFQNQD	DPEKTIGDMFQNQDR	0.0074	12
HLA-DQA1*01:01/DQB1*05:01	1	545	559 15	MFQNQDRNQ	KTIGDMFQNQDRNQD	0.0074	12
HLA-DQA1*01:01/DQB1*05:01	1	173	187 15	FVRYHYNGT	DGDFVRYHYNGTLLD	0.0075	12
HLA-DQA1*01:01/DQB1*05:01	1	230	244 15	FLAYGEKGY	IIPPFLAYGEKGYGT	0.0075	12
HLA-DQA1*01:01/DQB1*05:01	1	174	188 15	VRYHYNGTL	GDFVRYHYNGTLLDG	0.0076	12
HLA-DQA1*01:01/DQB1*05:01	1	249	263 15	LVFHVLLID	QASLVFHVLLIDVHN	0.0076	12
HLA-DQA1*01:01/DQB1*05:01	1	401	415 15	YHYNCSLLD	FVRYHYNCSLLDGTQ	0.0077	12
HLA-DQA1*01:01/DQB1*05:01	1	547	561 15	MFQNQDRNQ	IGDMFQNQDRNQDGK	0.0077	12
HLA-DQA1*01:01/DQB1*05:01	1	231	245 15	FLAYGEKGY	IPPFLAYGEKGYGTV	0.0078	12
HLA-DPA1*01:03/DPB1*04:01	1	401	415 15	YHYNCSLLD	FVRYHYNCSLLDGTQ	0.0218	12
HLA-DPA1*01:03/DPB1*04:01	1	63	77 15	YHYNGTFED	DFVRYHYNGTFEDGK	0.0218	12
HLA-DPA1*01:03/DPB1*04:01	1	297	311 15	LFDSSYSRN	LMDGTLFDSSYSRNH	0.0218	12
HLA-DPA1*01:03/DPB1*04:01	1	57	71 15	VQMGDFVRY	REVQMGDFVRYHYNG	0.0225	12
HLA-DPA1*01:03/DPB1*04:01	1	202	216 15	YVGSGWLIK	DTYVGSGWLIKGMDQ	0.0226	12
HLA-DPA1*01:03/DPB1*04:01	1	175	189 15	YHYNGTLLD	DFVRYHYNGTLLDGT	0.0226	12
HLA-DPA1*01:03/DPB1*04:01	1	367	381 15	IDFHNPADV	NVHVIDFHNPADVVE	0.0228	12
HLA-DPA1*01:03/DPB1*04:01	1	245	259 15	QASLVFHVL	VIPPQASLVFHVLLI	0.0233	12
HLA-DPA1*01:03/DPB1*04:01	1	474	488 15	FEVELVSRE	AVLLFEVELVSREDG	0.0239	12
HLA-DRB3*01:01 1 134	148	15	LYFDVVLLD	IPPDATLYFDVVLLD	0.0334 12.0
HLA-DRB3*01:01 1 132	146	15	IPPDATLYF	GLIPPDATLYFDVVL	0.0341 12.0
HLA-DRB3*01:01 1 289	303	15	YHYNGSLMD	MRYHYNGSLMDGTLF	0.0348 12.0
HLA-DRB3*01:01 1 508	522	15	LNKDGEVPP	DMDLNKDGEVPPEEF	0.0352 12.0
HLA-DRB3*02:02 1 546	560	15	MFQNQDRNQ	TIGDMFQNQDRNQDG	0.0407 12.0
HLA-DRB3*02:02 1 254	268	15	LLIDVHNPK	FHVLLIDVHNPKDAV	0.0410 12.0
HLA-DPA1*02:01/DPB1*14:01	1	175	189 15	YHYNGTLLD	DFVRYHYNGTLLDGT	0.0416	12
HLA-DRB3*02:02 1 507	521	15	MDLNKDGEV	EDMDLNKDGEVPPEE	0.0421 12.0
HLA-DPA1*02:01/DPB1*14:01	1	262	276 15	KDAVQLETL	HNPKDAVQLETLELP	0.043	12
HLA-DPA1*02:01/DPB1*14:01	1	45	59 15	YHIPRACPR	VIERYHIPRACPREV	0.0431	12
HLA-DRB3*02:02 1 398	412	15	YHYNCSLLD	LGDFVRYHYNCSLLD	0.0436 12.0
HLA-DPA1*02:01/DPB1*14:01	1	237	251 15	YGTVIPPQA	YGEKGYGTVIPPQAS	0.044	12
HLA-DPA1*02:01/DPB1*14:01	1	353	367 15	KIPGSAVLI	GTGDKIPGSAVLIFN	0.0444	12
HLA-DPA1*02:01/DPB1*14:01	1	559	573 15	KITVDELKL	DGKITVDELKLKSDE	0.0447	12
HLA-DPA1*02:01/DPB1*14:01	1	26	40 15	RGLGRASPA	AVGRGLGRASPAGGP	0.0448	12
HLA-DPA1*02:01/DPB1*05:01	1	152	166 15	TVQVSTLLR	KEDTVQVSTLLRPPH	0.0472	12
HLA-DPA1*02:01/DPB1*05:01	1	560	574 15	ITVDELKLK	GKITVDELKLKSDED	0.0474	12
HLA-DPA1*02:01/DPB1*05:01	1	556	570 15	KITVDELKL	RNQDGKITVDELKLK	0.0488	12
HLA-DPA1*02:01/DPB1*01:01	1	299	313 15	LFDSSYSRN	DGTLFDSSYSRNHTY	0.0533	12
HLA-DPA1*02:01/DPB1*01:01	1	250	264 15	FHVLLIDVH	ASLVFHVLLIDVHNP	0.0538	12
HLA-DPA1*02:01/DPB1*01:01	1	501	515 15	FEDMDLNKD	PPANLFEDMDLNKDG	0.0544	12
HLA-DPA1*02:01/DPB1*01:01	1	65	79 15	YHYNGTFED	VRYHYNGTFEDGKKF	0.0547	12
HLA-DPA1*02:01/DPB1*01:01	1	248	262 15	LVFHVLLID	PQASLVFHVLLIDVH	0.0555	12
HLA-DPA1*02:01/DPB1*01:01	1	374	388 15	VVEIRTLSR	HNPADVVEIRTLSRP	0.0555	12
HLA-DPA1*02:01/DPB1*01:01	1	247	261 15	LVFHVLLID	PPQASLVFHVLLIDV	0.0557	12
HLA-DPA1*02:01/DPB1*01:01	1	223	237 15	IIIPPFLAY	PGERRKIIIPPFLAY	0.0562	12
HLA-DRB4*01:01 1 502	516	15	FEDMDLNKD	PANLFEDMDLNKDGE	0.0662 12.0
HLA-DPA1*01:03/DPB1*02:01	1	170	184 15	FVRYHYNGT	MVQDGDFVRYHYNGT	0.0679	12
HLA-DRB4*01:01 1 547	561	15	FQNQDRNQD	IGDMFQNQDRNQDGK	0.0681 12.0
HLA-DRB4*01:01 1 84	98	15	LVAIVVGVG	DRNTLVAIVVGVGRL	0.0682 12.0
HLA-DRB4*01:01 1 376	390	15	VVEIRTLSR	PADVVEIRTLSRPSE	0.0687 12.0
HLA-DPA1*01:03/DPB1*02:01	1	283	297 15	FMRYHYNGS	AGAGDFMRYHYNGSL	0.0692	12
HLA-DPA1*01:03/DPB1*02:01	1	228	242 15	IIIPPFLAY	KIIIPPFLAYGEKGY	0.0692	12
HLA-DPA1*01:03/DPB1*02:01	1	42	56 15	VVIERYHIP	EDVVIERYHIPRACP	0.0694	12
HLA-DRB4*01:01 1 42	56	15	IERYHIPRA	EDVVIERYHIPRACP	0.0696 12.0
HLA-DRB4*01:01 1 413	427	15	LFTSHDYGA	GTQLFTSHDYGAPQE	0.0704 12.0
HLA-DPA1*01:03/DPB1*02:01	1	286	300 15	FMRYHYNGS	GDFMRYHYNGSLMDG	0.0708	12
HLA-DPA1*01:03/DPB1*02:01	1	293	307 15	MDGTLFDSS	YNGSLMDGTLFDSSY	0.0715	12
HLA-DPA1*03:01/DPB1*04:02	1	296	310 15	MDGTLFDSS	SLMDGTLFDSSYSRN	0.0816	12
HLA-DPA1*03:01/DPB1*04:02	1	520	534 15	FSTFIKAQV	EEFSTFIKAQVSEGK	0.0828	12
HLA-DPA1*03:01/DPB1*04:02	1	501	515 15	FEDMDLNKD	PPANLFEDMDLNKDG	0.0835	12
HLA-DPA1*03:01/DPB1*04:02	1	246	260 15	QASLVFHVL	IPPQASLVFHVLLID	0.0842	12
HLA-DPA1*03:01/DPB1*04:02	1	247	261 15	LVFHVLLID	PPQASLVFHVLLIDV	0.0843	12
HLA-DQA1*04:01/DQB1*04:02	1	367	381 15	VIDFHNPAD	NVHVIDFHNPADVVE	0.0941	12
HLA-DRB5*01:01 1 518	532	15	FSTFIKAQV	PPEEFSTFIKAQVSE	0.0942 12.0
HLA-DQA1*04:01/DQB1*04:02	1	376	390 15	VVEIRTLSR	PADVVEIRTLSRPSE	0.0942	12
HLA-DQA1*04:01/DQB1*04:02	1	236	250 15	EKGYGTVIP	AYGEKGYGTVIPPQA	0.095	12
HLA-DQA1*04:01/DQB1*04:02	1	547	561 15	FQNQDRNQD	IGDMFQNQDRNQDGK	0.0953	12
HLA-DQA1*04:01/DQB1*04:02	1	411	425 15	TQLFTSHDY	LDGTQLFTSHDYGAP	0.0973	12
HLA-DQA1*04:01/DQB1*04:02	1	173	187 15	FVRYHYNGT	DGDFVRYHYNGTLLD	0.0974	12
HLA-DRB5*01:01 1 65	79	15	YHYNGTFED	VRYHYNGTFEDGKKF	0.0985 12.0
HLA-DRB5*01:01 1 456	470	15	LAHGESGAR	VPPHLAHGESGARGV	0.0995 12.0
HLA-DRB1*03:01 1 169	183	15	MVQDGDFVR	RMVQDGDFVRYHYNG	0.1053 12.0
HLA-DRB1*03:01 1 366	380	15	HVIDFHNPA	FNVHVIDFHNPADVV	0.1073 12.0
HLA-DRB1*03:01 1 129	143	15	IPPDATLYF	GLAGLIPPDATLYFD	0.1075 12.0
HLA-DRB1*03:01 1 296	310	15	TLFDSSYSR	SLMDGTLFDSSYSRN	0.1076 12.0
HLA-DRB1*03:01 1 95	109	15	ITGMDRGLM	VGRLITGMDRGLMGM	0.1095 12.0
HLA-DRB1*03:01 1 378	392	15	IRTLSRPSE	DVVEIRTLSRPSETC	0.1100 12.0
HLA-DRB1*15:01 1 311	325	15	YNTYIGQGY	HTYNTYIGQGYIIPG	0.1220 12.0
HLA-DRB1*15:01 1 318	332	15	IIPGMDQGL	GQGYIIPGMDQGLQG	0.1250 12.0
HLA-DRB1*15:01 1 412	426	15	LFTSHDYGA	DGTQLFTSHDYGAPQ	0.1261 12.0
HLA-DRB1*01:01 1 520	534	15	FIKAQVSEG	EEFSTFIKAQVSEGK	0.1294 12.0
HLA-DRB1*15:01 1 284	298	15	MRYHYNGSL	GAGDFMRYHYNGSLM	0.1336 12.0
HLA-DRB1*04:05 1 137	151	15	LYFDVVLLD	DATLYFDVVLLDVWN	0.1340 12.0
HLA-DRB1*04:05 1 251	265	15	FHVLLIDVH	SLVFHVLLIDVHNPK	0.1341 12.0
HLA-DRB1*04:05 1 236	250	15	YGTVIPPQA	AYGEKGYGTVIPPQA	0.1348 12.0
HLA-DRB1*15:01 1 87	101	15	IVVGVGRLI	TLVAIVVGVGRLITG	0.1359 12.0
HLA-DRB1*07:01 1 20	34	15	VVQAVGRGL	LLLVVQAVGRGLGRA	0.1371 12.0
HLA-DRB1*11:01 1 83	97	15	LVAIVVGVG	YDRNTLVAIVVGVGR	0.1371 12.0
HLA-DRB1*01:01 1 424	438	15	EATLGANKV	APQEATLGANKVIEG	0.1401 12.0
HLA-DRB1*11:01 1 71	85	15	FEDGKKFDS	GTFEDGKKFDSSYDR	0.1407 12.0
HLA-DRB1*01:01 1 240	254	15	YGTVIPPQA	KGYGTVIPPQASLVF	0.1425 12.0
HLA-DQA1*01:02/DQB1*06:02	1	426	440 15	LGANKVIEG	QEATLGANKVIEGLD	0.1425	12
HLA-DRB1*11:01 1 478	492	15	VELVSREDG	FEVELVSREDGLPTG	0.1439 12.0
HLA-DRB1*07:01 1 310	324	15	YNTYIGQGY	NHTYNTYIGQGYIIP	0.1473 12.0
HLA-DQA1*01:02/DQB1*06:02	1	461	475 15	ESGARGVPG	AHGESGARGVPGSAV	0.1501	12
HLA-DQA1*05:01/DQB1*02:01	1	567	581 15	LKSDEDEER	LKLKSDEDEERVHEE	0.1504	12
HLA-DRB1*07:01 1 288	302	15	YHYNGSLMD	FMRYHYNGSLMDGTL	0.1505 12.0
HLA-DQA1*05:01/DQB1*02:01	1	425	439 15	EATLGANKV	PQEATLGANKVIEGL	0.154	12
HLA-DRB1*11:01 1 84	98	15	LVAIVVGVG	DRNTLVAIVVGVGRL	0.1551 12.0
HLA-DQA1*05:01/DQB1*02:01	1	314	328 15	IGQGYIIPG	NTYIGQGYIIPGMDQ	0.1551	12
HLA-DQA1*05:01/DQB1*02:01	1	122	136 15	YGSIGLAGL	HLGYGSIGLAGLIPP	0.1552	12
HLA-DRB1*04:01 1 411	425	15	LFTSHDYGA	LDGTQLFTSHDYGAP	0.1556 12.0
HLA-DQA1*05:01/DQB1*03:01	1	454	468 15	PHLAHGESG	LIVPPHLAHGESGAR	0.1584	12
HLA-DRB1*04:01 1 427	441	15	LGANKVIEG	EATLGANKVIEGLDT	0.1607 12.0
HLA-DRB1*12:01 1 358	372	15	VLIFNVHVI	IPGSAVLIFNVHVID	0.1647 12.0
HLA-DQA1*05:01/DQB1*03:01	1	31	45 15	PAGGPLEDV	LGRASPAGGPLEDVV	0.1662	12
HLA-DRB1*13:02 1 338	352	15	ITIPPHLAY	RRRITIPPHLAYGEN	0.1674 12.0
HLA-DQA1*05:01/DQB1*03:01	1	526	540 15	VSEGKGRLM	IKAQVSEGKGRLMPG	0.1703	12
HLA-DRB1*13:02 1 546	560	15	FQNQDRNQD	TIGDMFQNQDRNQDG	0.1707 12.0
HLA-DQA1*05:01/DQB1*03:01	1	344	358 15	LAYGENGTG	PPHLAYGENGTGDKI	0.171	12
HLA-DRB1*13:02 1 303	317	15	YSRNHTYNT	FDSSYSRNHTYNTYI	0.1719 12.0
HLA-DRB1*12:01 1 472	486	15	VLLFEVELV	GSAVLLFEVELVSRE	0.1731 12.0
HLA-DRB1*12:01 1 338	352	15	ITIPPHLAY	RRRITIPPHLAYGEN	0.1745 12.0
HLA-DRB1*12:01 1 519	533	15	FSTFIKAQV	PEEFSTFIKAQVSEG	0.1765 12.0
HLA-DRB1*08:02 1 174	188	15	YHYNGTLLD	GDFVRYHYNGTLLDG	0.1808 12.0
HLA-DRB1*08:02 1 94	108	15	ITGMDRGLM	GVGRLITGMDRGLMG	0.1884 12.0
HLA-DRB1*09:01 1 237	251	15	YGTVIPPQA	YGEKGYGTVIPPQAS	0.2108 12.0
HLA-DRB1*09:01 1 319	333	15	IIPGMDQGL	QGYIIPGMDQGLQGA	0.2122 12.0
HLA-DRB1*09:01 1 238	252	15	YGTVIPPQA	GEKGYGTVIPPQASL	0.2133 12.0
HLA-DRB1*09:01 1 19	33	15	VVQAVGRGL	LLLLVVQAVGRGLGR	0.2166 12.0
HLA-DRB1*09:01 1 239	253	15	YGTVIPPQA	EKGYGTVIPPQASLV	0.2197 12.0
HLA-DQA1*03:01/DQB1*03:02	1	423	437 15	EATLGANKV	GAPQEATLGANKVIE	0.0058	13
HLA-DQA1*03:01/DQB1*03:02	1	367	381 15	VIDFHNPAD	NVHVIDFHNPADVVE	0.0059	13
HLA-DQA1*03:01/DQB1*03:02	1	177	191 15	YHYNGTLLD	VRYHYNGTLLDGTSF	0.0059	13
HLA-DQA1*03:01/DQB1*03:02	1	542	556 15	EKTIGDMFQ	DPEKTIGDMFQNQDR	0.0059	13
HLA-DQA1*01:01/DQB1*05:01	1	264	278 15	AVQLETLEL	PKDAVQLETLELPPG	0.0071	13
HLA-DQA1*01:01/DQB1*05:01	1	432	446 15	IEGLDTGLQ	ANKVIEGLDTGLQGM	0.0072	13
HLA-DQA1*01:01/DQB1*05:01	1	318	332 15	IIPGMDQGL	GQGYIIPGMDQGLQG	0.0072	13
HLA-DQA1*01:01/DQB1*05:01	1	305	319 15	NHTYNTYIG	SSYSRNHTYNTYIGQ	0.0073	13
HLA-DPA1*01:03/DPB1*04:01	1	65	79 15	YHYNGTFED	VRYHYNGTFEDGKKF	0.02	13
HLA-DPA1*01:03/DPB1*04:01	1	134	148 15	DATLYFDVV	IPPDATLYFDVVLLD	0.0202	13
HLA-DPA1*01:03/DPB1*04:01	1	473	487 15	LLFEVELVS	SAVLLFEVELVSRED	0.0203	13
HLA-DPA1*01:03/DPB1*04:01	1	174	188 15	YHYNGTLLD	GDFVRYHYNGTLLDG	0.0205	13
HLA-DPA1*01:03/DPB1*04:01	1	311	325 15	YIGQGYIIP	HTYNTYIGQGYIIPG	0.0214	13
HLA-DPA1*01:03/DPB1*04:01	1	368	382 15	IDFHNPADV	VHVIDFHNPADVVEI	0.0214	13
HLA-DPA1*01:03/DPB1*04:01	1	244	258 15	QASLVFHVL	TVIPPQASLVFHVLL	0.0215	13
HLA-DRB3*01:01 1 165	179	15	MVQDGDFVR	PHCPRMVQDGDFVRY	0.0289 13.0
HLA-DRB3*01:01 1 310	324	15	YNTYIGQGY	NHTYNTYIGQGYIIP	0.0290 13.0
HLA-DRB3*01:01 1 298	312	15	TLFDSSYSR	MDGTLFDSSYSRNHT	0.0303 13.0
HLA-DRB3*01:01 1 548	562	15	FQNQDRNQD	GDMFQNQDRNQDGKI	0.0306 13.0
HLA-DRB3*01:01 1 547	561	15	FQNQDRNQD	IGDMFQNQDRNQDGK	0.0308 13.0
HLA-DRB3*01:01 1 556	570	15	ITVDELKLK	RNQDGKITVDELKLK	0.0309 13.0
HLA-DRB3*02:02 1 253	267	15	LLIDVHNPK	VFHVLLIDVHNPKDA	0.0351 13.0
HLA-DRB3*02:02 1 360	374	15	LIFNVHVID	GSAVLIFNVHVIDFH	0.0352 13.0
HLA-DRB3*02:02 1 369	383	15	DFHNPADVV	HVIDFHNPADVVEIR	0.0361 13.0
HLA-DRB3*02:02 1 520	534	15	FIKAQVSEG	EEFSTFIKAQVSEGK	0.0362 13.0
HLA-DRB3*02:02 1 368	382	15	IDFHNPADV	VHVIDFHNPADVVEI	0.0365 13.0
HLA-DRB3*02:02 1 367	381	15	IDFHNPADV	NVHVIDFHNPADVVE	0.0380 13.0
HLA-DPA1*02:01/DPB1*14:01	1	376	390 15	VVEIRTLSR	PADVVEIRTLSRPSE	0.0398	13
HLA-DPA1*02:01/DPB1*14:01	1	221	235 15	RKIIIPPFL	MCPGERRKIIIPPFL	0.0403	13
HLA-DPA1*02:01/DPB1*14:01	1	451	465 15	RQLIVPPHL	RRQLIVPPHLAHGES	0.0404	13
HLA-DPA1*02:01/DPB1*05:01	1	295	309 15	MDGTLFDSS	GSLMDGTLFDSSYSR	0.0464	13
HLA-DPA1*02:01/DPB1*01:01	1	134	148 15	DATLYFDVV	IPPDATLYFDVVLLD	0.0513	13
HLA-DPA1*02:01/DPB1*01:01	1	541	555 15	TIGDMFQNQ	QDPEKTIGDMFQNQD	0.0517	13
HLA-DPA1*02:01/DPB1*01:01	1	475	489 15	FEVELVSRE	VLLFEVELVSREDGL	0.0518	13
HLA-DPA1*02:01/DPB1*01:01	1	174	188 15	YHYNGTLLD	GDFVRYHYNGTLLDG	0.0525	13
HLA-DPA1*02:01/DPB1*01:01	1	40	54 15	VVIERYHIP	PLEDVVIERYHIPRA	0.0527	13
HLA-DPA1*02:01/DPB1*01:01	1	365	379 15	VHVIDFHNP	IFNVHVIDFHNPADV	0.053	13
HLA-DRB4*01:01 1 83	97	15	LVAIVVGVG	YDRNTLVAIVVGVGR	0.0611 13.0
HLA-DRB4*01:01 1 503	517	15	FEDMDLNKD	ANLFEDMDLNKDGEV	0.0622 13.0
HLA-DPA1*01:03/DPB1*02:01	1	490	504 15	YLFVWHKDP	PTGYLFVWHKDPPAN	0.0624	13
HLA-DPA1*01:03/DPB1*02:01	1	168	182 15	VQDGDFVRY	PRMVQDGDFVRYHYN	0.063	13
HLA-DRB4*01:01 1 412	426	15	QLFTSHDYG	DGTQLFTSHDYGAPQ	0.0638 13.0
HLA-DPA1*01:03/DPB1*02:01	1	297	311 15	LFDSSYSRN	LMDGTLFDSSYSRNH	0.0642	13
HLA-DRB4*01:01 1 452	466	15	IVPPHLAHG	RQLIVPPHLAHGESG	0.0643 13.0
HLA-DPA1*01:03/DPB1*02:01	1	312	326 15	YIGQGYIIP	TYNTYIGQGYIIPGM	0.0648	13
HLA-DPA1*03:01/DPB1*04:02	1	560	574 15	ITVDELKLK	GKITVDELKLKSDED	0.075	13
HLA-DPA1*03:01/DPB1*04:02	1	55	69 15	VQMGDFVRY	CPREVQMGDFVRYHY	0.0758	13
HLA-DPA1*03:01/DPB1*04:02	1	293	307 15	MDGTLFDSS	YNGSLMDGTLFDSSY	0.077	13
HLA-DPA1*03:01/DPB1*04:02	1	262	276 15	KDAVQLETL	HNPKDAVQLETLELP	0.0777	13
HLA-DPA1*03:01/DPB1*04:02	1	299	313 15	LFDSSYSRN	DGTLFDSSYSRNHTY	0.0788	13
HLA-DPA1*03:01/DPB1*04:02	1	375	389 15	VVEIRTLSR	NPADVVEIRTLSRPS	0.0788	13
HLA-DRB5*01:01 1 140	154	15	VVLLDVWNK	LYFDVVLLDVWNKED	0.0842 13.0
HLA-DRB5*01:01 1 63	77	15	YHYNGTFED	DFVRYHYNGTFEDGK	0.0845 13.0
HLA-DRB5*01:01 1 558	572	15	ITVDELKLK	QDGKITVDELKLKSD	0.0863 13.0
HLA-DRB5*01:01 1 238	252	15	YGTVIPPQA	GEKGYGTVIPPQASL	0.0866 13.0
HLA-DRB5*01:01 1 310	324	15	YNTYIGQGY	NHTYNTYIGQGYIIP	0.0877 13.0
HLA-DRB5*01:01 1 17	31	15	LLVVQAVGR	LQLLLLVVQAVGRGL	0.0893 13.0
HLA-DQA1*04:01/DQB1*04:02	1	304	318 15	YSRNHTYNT	DSSYSRNHTYNTYIG	0.0921	13
HLA-DRB1*03:01 1 152	166	15	TVQVSTLLR	KEDTVQVSTLLRPPH	0.0941 13.0
HLA-DRB1*03:01 1 336	350	15	ITIPPHLAY	GERRRITIPPHLAYG	0.0988 13.0
HLA-DRB1*03:01 1 507	521	15	LNKDGEVPP	EDMDLNKDGEVPPEE	0.0989 13.0
HLA-DRB1*03:01 1 38	52	15	LEDVVIERY	GGPLEDVVIERYHIP	0.1004 13.0
HLA-DRB1*03:01 1 508	522	15	LNKDGEVPP	DMDLNKDGEVPPEEF	0.1006 13.0
HLA-DRB1*15:01 1 375	389	15	VVEIRTLSR	NPADVVEIRTLSRPS	0.1083 13.0
HLA-DRB1*15:01 1 171	185	15	FVRYHYNGT	VQDGDFVRYHYNGTL	0.1116 13.0
HLA-DRB1*15:01 1 21	35	15	VVQAVGRGL	LLVVQAVGRGLGRAS	0.1116 13.0
HLA-DRB1*15:01 1 45	59	15	IERYHIPRA	VIERYHIPRACPREV	0.1169 13.0
HLA-DRB1*15:01 1 88	102	15	IVVGVGRLI	LVAIVVGVGRLITGM	0.1172 13.0
HLA-DRB1*15:01 1 473	487	15	VLLFEVELV	SAVLLFEVELVSRED	0.1192 13.0
HLA-DRB1*01:01 1 127	141	15	LAGLIPPDA	SIGLAGLIPPDATLY	0.1207 13.0
HLA-DRB1*04:05 1 257	271	15	LIDVHNPKD	LLIDVHNPKDAVQLE	0.1218 13.0
HLA-DRB1*04:05 1 549	563	15	FQNQDRNQD	DMFQNQDRNQDGKIT	0.1220 13.0
HLA-DRB1*01:01 1 264	278	15	AVQLETLEL	PKDAVQLETLELPPG	0.1249 13.0
HLA-DRB1*07:01 1 399	413	15	VRYHYNCSL	GDFVRYHYNCSLLDG	0.1257 13.0
HLA-DRB1*11:01 1 174	188	15	YHYNGTLLD	GDFVRYHYNGTLLDG	0.1268 13.0
HLA-DRB1*07:01 1 187	201	15	FDTSYSKGG	DGTSFDTSYSKGGTY	0.1274 13.0
HLA-DRB1*04:05 1 364	378	15	VIDFHNPAD	LIFNVHVIDFHNPAD	0.1285 13.0
HLA-DRB1*04:05 1 147	161	15	WNKEDTVQV	LDVWNKEDTVQVSTL	0.1286 13.0
HLA-DQA1*01:02/DQB1*06:02	1	153	167 15	QVSTLLRPP	EDTVQVSTLLRPPHC	0.1303	13
HLA-DRB1*11:01 1 492	506	15	FVWHKDPPA	GYLFVWHKDPPANLF	0.1304 13.0
HLA-DRB1*07:01 1 519	533	15	FSTFIKAQV	PEEFSTFIKAQVSEG	0.1304 13.0
HLA-DQA1*01:02/DQB1*06:02	1	407	421 15	LDGTQLFTS	NCSLLDGTQLFTSHD	0.1309	13
HLA-DRB1*04:05 1 240	254	15	YGTVIPPQA	KGYGTVIPPQASLVF	0.1318 13.0
HLA-DRB1*07:01 1 413	427	15	LFTSHDYGA	GTQLFTSHDYGAPQE	0.1321 13.0
HLA-DRB1*04:01 1 286	300	15	YHYNGSLMD	GDFMRYHYNGSLMDG	0.1341 13.0
HLA-DQA1*01:02/DQB1*06:02	1	523	537 15	FIKAQVSEG	STFIKAQVSEGKGRL	0.1346	13
HLA-DRB1*11:01 1 239	253	15	YGTVIPPQA	EKGYGTVIPPQASLV	0.1354 13.0
HLA-DRB1*04:01 1 253	267	15	LIDVHNPKD	VFHVLLIDVHNPKDA	0.1367 13.0
HLA-DQA1*01:02/DQB1*06:02	1	370	384 15	HNPADVVEI	VIDFHNPADVVEIRT	0.1371	13
HLA-DQA1*05:01/DQB1*02:01	1	557	571 15	KITVDELKL	NQDGKITVDELKLKS	0.1371	13
HLA-DRB1*04:01 1 83	97	15	LVAIVVGVG	YDRNTLVAIVVGVGR	0.1372 13.0
HLA-DRB1*04:01 1 548	562	15	FQNQDRNQD	GDMFQNQDRNQDGKI	0.1391 13.0
HLA-DQA1*05:01/DQB1*02:01	1	559	573 15	ITVDELKLK	DGKITVDELKLKSDE	0.1393	13
HLA-DRB1*04:01 1 84	98	15	LVAIVVGVG	DRNTLVAIVVGVGRL	0.1434 13.0
HLA-DQA1*05:01/DQB1*02:01	1	35	49 15	LEDVVIERY	SPAGGPLEDVVIERY	0.1442	13
HLA-DRB1*04:01 1 76	90	15	FDSSYDRNT	GKKFDSSYDRNTLVA	0.1444 13.0
HLA-DQA1*05:01/DQB1*02:01	1	263	277 15	AVQLETLEL	NPKDAVQLETLELPP	0.1445	13
HLA-DRB1*04:01 1 303	317	15	YSRNHTYNT	FDSSYSRNHTYNTYI	0.1449 13.0
HLA-DRB1*04:01 1 566	580	15	LKSDEDEER	ELKLKSDEDEERVHE	0.1450 13.0
HLA-DRB1*12:01 1 337	351	15	ITIPPHLAY	ERRRITIPPHLAYGE	0.1499 13.0
HLA-DQA1*05:01/DQB1*03:01	1	34	48 15	PAGGPLEDV	ASPAGGPLEDVVIER	0.152	13
HLA-DQA1*05:01/DQB1*03:01	1	462	476 15	ESGARGVPG	HGESGARGVPGSAVL	0.1532	13
HLA-DRB1*12:01 1 433	447	15	IEGLDTGLQ	NKVIEGLDTGLQGMC	0.1543 13.0
HLA-DRB1*12:01 1 411	425	15	TQLFTSHDY	LDGTQLFTSHDYGAP	0.1543 13.0
HLA-DQA1*05:01/DQB1*03:01	1	117	131 15	PHLGYGSIG	LIVPPHLGYGSIGLA	0.1546	13
HLA-DRB1*12:01 1 359	373	15	VLIFNVHVI	PGSAVLIFNVHVIDF	0.1569 13.0
HLA-DRB1*13:02 1 232	246	15	FLAYGEKGY	PPFLAYGEKGYGTVI	0.1578 13.0
HLA-DRB1*13:02 1 57	71	15	MGDFVRYHY	REVQMGDFVRYHYNG	0.1579 13.0
HLA-DRB1*13:02 1 379	393	15	IRTLSRPSE	VVEIRTLSRPSETCN	0.1615 13.0
HLA-DRB1*12:01 1 380	394	15	IRTLSRPSE	VEIRTLSRPSETCNE	0.1616 13.0
HLA-DRB1*12:01 1 395	409	15	LGDFVRYHY	TTKLGDFVRYHYNCS	0.1618 13.0
HLA-DRB1*13:02 1 493	507	15	FVWHKDPPA	YLFVWHKDPPANLFE	0.1638 13.0
HLA-DRB1*08:02 1 433	447	15	IEGLDTGLQ	NKVIEGLDTGLQGMC	0.1674 13.0
HLA-DRB1*08:02 1 232	246	15	LAYGEKGYG	PPFLAYGEKGYGTVI	0.1679 13.0
HLA-DRB1*09:01 1 490	504	15	FVWHKDPPA	PTGYLFVWHKDPPAN	0.1947 13.0
HLA-DRB1*09:01 1 419	433	15	YGAPQEATL	SHDYGAPQEATLGAN	0.1986 13.0
HLA-DRB1*09:01 1 189	203	15	FDTSYSKGG	TSFDTSYSKGGTYDT	0.2028 13.0
HLA-DRB1*09:01 1 518	532	15	FSTFIKAQV	PPEEFSTFIKAQVSE	0.2056 13.0
HLA-DQA1*03:01/DQB1*03:02	1	504	518 15	FEDMDLNKD	NLFEDMDLNKDGEVP	0.0054	14
HLA-DQA1*03:01/DQB1*03:02	1	150	164 15	EDTVQVSTL	WNKEDTVQVSTLLRP	0.0055	14
HLA-DQA1*03:01/DQB1*03:02	1	310	324 15	YNTYIGQGY	NHTYNTYIGQGYIIP	0.0055	14
HLA-DQA1*03:01/DQB1*03:02	1	287	301 15	YHYNGSLMD	DFMRYHYNGSLMDGT	0.0056	14
HLA-DQA1*03:01/DQB1*03:02	1	521	535 15	FIKAQVSEG	EFSTFIKAQVSEGKG	0.0056	14
HLA-DQA1*03:01/DQB1*03:02	1	554	568 15	NQDGKITVD	QDRNQDGKITVDELK	0.0056	14
HLA-DQA1*03:01/DQB1*03:02	1	174	188 15	YHYNGTLLD	GDFVRYHYNGTLLDG	0.0056	14
HLA-DQA1*01:01/DQB1*05:01	1	563	577 15	LKLKSDEDE	TVDELKLKSDEDEER	0.0067	14
HLA-DQA1*01:01/DQB1*05:01	1	361	375 15	VLIFNVHVI	SAVLIFNVHVIDFHN	0.0067	14
HLA-DQA1*01:01/DQB1*05:01	1	402	416 15	YHYNCSLLD	VRYHYNCSLLDGTQL	0.0068	14
HLA-DQA1*01:01/DQB1*05:01	1	359	373 15	VLIFNVHVI	PGSAVLIFNVHVIDF	0.0069	14
HLA-DQA1*01:01/DQB1*05:01	1	474	488 15	VLLFEVELV	AVLLFEVELVSREDG	0.007	14
HLA-DQA1*01:01/DQB1*05:01	1	358	372 15	VLIFNVHVI	IPGSAVLIFNVHVID	0.007	14
HLA-DQA1*01:01/DQB1*05:01	1	250	264 15	LVFHVLLID	ASLVFHVLLIDVHNP	0.007	14
HLA-DQA1*01:01/DQB1*05:01	1	564	578 15	LKLKSDEDE	VDELKLKSDEDEERV	0.007	14
HLA-DQA1*01:01/DQB1*05:01	1	36	50 15	LEDVVIERY	PAGGPLEDVVIERYH	0.007	14
HLA-DPA1*01:03/DPB1*04:01	1	41	55 15	VVIERYHIP	LEDVVIERYHIPRAC	0.0186	14
HLA-DPA1*01:03/DPB1*04:01	1	152	166 15	VQVSTLLRP	KEDTVQVSTLLRPPH	0.0187	14
HLA-DPA1*01:03/DPB1*04:01	1	60	74 15	FVRYHYNGT	QMGDFVRYHYNGTFE	0.0188	14
HLA-DPA1*01:03/DPB1*04:01	1	337	351 15	RITIPPHLA	ERRRITIPPHLAYGE	0.019	14
HLA-DPA1*01:03/DPB1*04:01	1	166	180 15	VQDGDFVRY	HCPRMVQDGDFVRYH	0.0191	14
HLA-DPA1*01:03/DPB1*04:01	1	548	562 15	FQNQDRNQD	GDMFQNQDRNQDGKI	0.0194	14
HLA-DPA1*01:03/DPB1*04:01	1	138	152 15	YFDVVLLDV	ATLYFDVVLLDVWNK	0.0198	14
HLA-DRB3*01:01 1 61	75	15	YHYNGTFED	MGDFVRYHYNGTFED	0.0261 14.0
HLA-DRB3*01:01 1 251	265	15	LLIDVHNPK	SLVFHVLLIDVHNPK	0.0269 14.0
HLA-DRB3*01:01 1 505	519	15	MDLNKDGEV	LFEDMDLNKDGEVPP	0.0274 14.0
HLA-DRB3*01:01 1 76	90	15	SSYDRNTLV	GKKFDSSYDRNTLVA	0.0276 14.0
HLA-DRB3*01:01 1 501	515	15	LFEDMDLNK	PPANLFEDMDLNKDG	0.0279 14.0
HLA-DRB3*01:01 1 399	413	15	YHYNCSLLD	GDFVRYHYNCSLLDG	0.0283 14.0
HLA-DRB3*01:01 1 402	416	15	YHYNCSLLD	VRYHYNCSLLDGTQL	0.0283 14.0
HLA-DRB3*01:01 1 173	187	15	YHYNGTLLD	DGDFVRYHYNGTLLD	0.0284 14.0
HLA-DRB3*02:02 1 566	580	15	LKSDEDEER	ELKLKSDEDEERVHE	0.0326 14.0
HLA-DPA1*02:01/DPB1*14:01	1	378	392 15	RTLSRPSET	DVVEIRTLSRPSETC	0.0366	14
HLA-DPA1*02:01/DPB1*14:01	1	377	391 15	VVEIRTLSR	ADVVEIRTLSRPSET	0.0371	14
HLA-DPA1*02:01/DPB1*14:01	1	424	438 15	EATLGANKV	APQEATLGANKVIEG	0.0371	14
HLA-DPA1*02:01/DPB1*05:01	1	542	556 15	TIGDMFQNQ	DPEKTIGDMFQNQDR	0.0435	14
HLA-DPA1*02:01/DPB1*05:01	1	249	263 15	LVFHVLLID	QASLVFHVLLIDVHN	0.0438	14
HLA-DPA1*02:01/DPB1*01:01	1	137	151 15	LYFDVVLLD	DATLYFDVVLLDVWN	0.0484	14
HLA-DPA1*02:01/DPB1*01:01	1	251	265 15	FHVLLIDVH	SLVFHVLLIDVHNPK	0.0491	14
HLA-DPA1*02:01/DPB1*01:01	1	298	312 15	LFDSSYSRN	MDGTLFDSSYSRNHT	0.0493	14
HLA-DPA1*02:01/DPB1*01:01	1	62	76 15	VRYHYNGTF	GDFVRYHYNGTFEDG	0.0498	14
HLA-DPA1*02:01/DPB1*01:01	1	55	69 15	VQMGDFVRY	CPREVQMGDFVRYHY	0.0502	14
HLA-DRB4*01:01 1 344	358	15	LAYGENGTG	PPHLAYGENGTGDKI	0.0558 14.0
HLA-DRB4*01:01 1 265	279	15	LETLELPPG	KDAVQLETLELPPGC	0.0559 14.0
HLA-DRB4*01:01 1 85	99	15	LVAIVVGVG	RNTLVAIVVGVGRLI	0.0584 14.0
HLA-DRB4*01:01 1 560	574	15	ITVDELKLK	GKITVDELKLKSDED	0.0585 14.0
HLA-DRB4*01:01 1 566	580	15	LKSDEDEER	ELKLKSDEDEERVHE	0.0590 14.0
HLA-DPA1*01:03/DPB1*02:01	1	514	528 15	EEFSTFIKA	DGEVPPEEFSTFIKA	0.0593	14
HLA-DPA1*01:03/DPB1*02:01	1	176	190 15	YHYNGTLLD	FVRYHYNGTLLDGTS	0.061	14
HLA-DPA1*01:03/DPB1*02:01	1	63	77 15	FVRYHYNGT	DFVRYHYNGTFEDGK	0.0612	14
HLA-DPA1*03:01/DPB1*04:02	1	364	378 15	VHVIDFHNP	LIFNVHVIDFHNPAD	0.071	14
HLA-DPA1*03:01/DPB1*04:02	1	504	518 15	FEDMDLNKD	NLFEDMDLNKDGEVP	0.0711	14
HLA-DPA1*03:01/DPB1*04:02	1	365	379 15	VHVIDFHNP	IFNVHVIDFHNPADV	0.0735	14
HLA-DPA1*03:01/DPB1*04:02	1	62	76 15	VRYHYNGTF	GDFVRYHYNGTFEDG	0.0738	14
HLA-DPA1*03:01/DPB1*04:02	1	153	167 15	VQVSTLLRP	EDTVQVSTLLRPPHC	0.0741	14
HLA-DPA1*03:01/DPB1*04:02	1	515	529 15	EEFSTFIKA	GEVPPEEFSTFIKAQ	0.0743	14
HLA-DPA1*03:01/DPB1*04:02	1	174	188 15	YHYNGTLLD	GDFVRYHYNGTLLDG	0.0744	14
HLA-DPA1*03:01/DPB1*04:02	1	61	75 15	FVRYHYNGT	MGDFVRYHYNGTFED	0.0745	14
HLA-DPA1*03:01/DPB1*04:02	1	557	571 15	ITVDELKLK	NQDGKITVDELKLKS	0.0745	14
HLA-DPA1*03:01/DPB1*04:02	1	201	215 15	YVGSGWLIK	YDTYVGSGWLIKGMD	0.0747	14
HLA-DRB5*01:01 1 86	100	15	VAIVVGVGR	NTLVAIVVGVGRLIT	0.0804 14.0
HLA-DQA1*04:01/DQB1*04:02	1	337	351 15	RITIPPHLA	ERRRITIPPHLAYGE	0.087	14
HLA-DRB1*03:01 1 94	108	15	ITGMDRGLM	GVGRLITGMDRGLMG	0.0871 14.0
HLA-DQA1*04:01/DQB1*04:02	1	41	55 15	IERYHIPRA	LEDVVIERYHIPRAC	0.0871	14
HLA-DQA1*04:01/DQB1*04:02	1	309	323 15	YNTYIGQGY	RNHTYNTYIGQGYII	0.0878	14
HLA-DRB1*03:01 1 365	379	15	HVIDFHNPA	IFNVHVIDFHNPADV	0.0882 14.0
HLA-DQA1*04:01/DQB1*04:02	1	232	246 15	FLAYGEKGY	PPFLAYGEKGYGTVI	0.0892	14
HLA-DRB1*03:01 1 339	353	15	ITIPPHLAY	RRITIPPHLAYGENG	0.0905 14.0
HLA-DRB1*03:01 1 493	507	15	WHKDPPANL	YLFVWHKDPPANLFE	0.0907 14.0
HLA-DRB1*15:01 1 493	507	15	FVWHKDPPA	YLFVWHKDPPANLFE	0.0974 14.0
HLA-DRB1*01:01 1 494	508	15	WHKDPPANL	LFVWHKDPPANLFED	0.0978 14.0
HLA-DRB1*15:01 1 411	425	15	TQLFTSHDY	LDGTQLFTSHDYGAP	0.0991 14.0
HLA-DRB1*15:01 1 519	533	15	FSTFIKAQV	PEEFSTFIKAQVSEG	0.1015 14.0
HLA-DRB1*01:01 1 89	103	15	IVVGVGRLI	VAIVVGVGRLITGMD	0.1040 14.0
HLA-DRB1*04:05 1 84	98	15	LVAIVVGVG	DRNTLVAIVVGVGRL	0.1096 14.0
HLA-DRB1*11:01 1 238	252	15	YGTVIPPQA	GEKGYGTVIPPQASL	0.1104 14.0
HLA-DRB1*04:05 1 519	533	15	FSTFIKAQV	PEEFSTFIKAQVSEG	0.1133 14.0
HLA-DRB1*04:05 1 90	104	15	VGRLITGMD	AIVVGVGRLITGMDR	0.1135 14.0
HLA-DRB1*07:01 1 19	33	15	VVQAVGRGL	LLLLVVQAVGRGLGR	0.1135 14.0
HLA-DRB1*11:01 1 433	447	15	IEGLDTGLQ	NKVIEGLDTGLQGMC	0.1151 14.0
HLA-DRB1*07:01 1 401	415	15	YHYNCSLLD	FVRYHYNCSLLDGTQ	0.1162 14.0
HLA-DRB1*04:05 1 83	97	15	LVAIVVGVG	YDRNTLVAIVVGVGR	0.1180 14.0
HLA-DRB1*07:01 1 523	537	15	FIKAQVSEG	STFIKAQVSEGKGRL	0.1201 14.0
HLA-DRB1*11:01 1 23	37	15	VQAVGRGLG	VVQAVGRGLGRASPA	0.1203 14.0
HLA-DRB1*11:01 1 85	99	15	LVAIVVGVG	RNTLVAIVVGVGRLI	0.1210 14.0
HLA-DQA1*01:02/DQB1*06:02	1	450	464 15	QLIVPPHLA	ERRQLIVPPHLAHGE	0.1215	14
HLA-DQA1*01:02/DQB1*06:02	1	371	385 15	HNPADVVEI	IDFHNPADVVEIRTL	0.1215	14
HLA-DRB1*11:01 1 230	244	15	LAYGEKGYG	IIPPFLAYGEKGYGT	0.1223 14.0
HLA-DQA1*01:02/DQB1*06:02	1	38	52 15	LEDVVIERY	GGPLEDVVIERYHIP	0.1224	14
HLA-DRB1*04:01 1 367	381	15	VIDFHNPAD	NVHVIDFHNPADVVE	0.1244 14.0
HLA-DRB1*04:01 1 148	162	15	WNKEDTVQV	DVWNKEDTVQVSTLL	0.1259 14.0
HLA-DRB1*04:01 1 426	440	15	LGANKVIEG	QEATLGANKVIEGLD	0.1265 14.0
HLA-DQA1*05:01/DQB1*02:01	1	500	514 15	PANLFEDMD	DPPANLFEDMDLNKD	0.1269	14
HLA-DRB1*04:01 1 401	415	15	YHYNCSLLD	FVRYHYNCSLLDGTQ	0.1276 14.0
HLA-DRB1*04:01 1 43	57	15	IERYHIPRA	DVVIERYHIPRACPR	0.1285 14.0
HLA-DQA1*05:01/DQB1*02:01	1	413	427 15	LFTSHDYGA	GTQLFTSHDYGAPQE	0.1286	14
HLA-DQA1*05:01/DQB1*02:01	1	556	570 15	KITVDELKL	RNQDGKITVDELKLK	0.1326	14
HLA-DQA1*05:01/DQB1*02:01	1	66	80 15	YNGTFEDGK	RYHYNGTFEDGKKFD	0.1329	14
HLA-DQA1*05:01/DQB1*03:01	1	290	304 15	YNGSLMDGT	RYHYNGSLMDGTLFD	0.1358	14
HLA-DQA1*05:01/DQB1*03:01	1	421	435 15	PQEATLGAN	DYGAPQEATLGANKV	0.1359	14
HLA-DQA1*05:01/DQB1*03:01	1	357	371 15	PGSAVLIFN	KIPGSAVLIFNVHVI	0.1378	14
HLA-DQA1*05:01/DQB1*03:01	1	456	470 15	PHLAHGESG	VPPHLAHGESGARGV	0.1382	14
HLA-DQA1*05:01/DQB1*03:01	1	236	250 15	YGTVIPPQA	AYGEKGYGTVIPPQA	0.1395	14
HLA-DQA1*05:01/DQB1*03:01	1	459	473 15	ESGARGVPG	HLAHGESGARGVPGS	0.1408	14
HLA-DQA1*05:01/DQB1*03:01	1	316	330 15	IGQGYIIPG	YIGQGYIIPGMDQGL	0.1418	14
HLA-DRB1*12:01 1 60	74	15	VRYHYNGTF	QMGDFVRYHYNGTFE	0.1424 14.0
HLA-DRB1*12:01 1 518	532	15	FSTFIKAQV	PPEEFSTFIKAQVSE	0.1446 14.0
HLA-DRB1*13:02 1 549	563	15	FQNQDRNQD	DMFQNQDRNQDGKIT	0.1463 14.0
HLA-DRB1*12:01 1 231	245	15	FLAYGEKGY	IPPFLAYGEKGYGTV	0.1476 14.0
HLA-DRB1*13:02 1 41	55	15	VIERYHIPR	LEDVVIERYHIPRAC	0.1478 14.0
HLA-DRB1*12:01 1 96	110	15	ITGMDRGLM	GRLITGMDRGLMGMC	0.1481 14.0
HLA-DRB1*08:02 1 62	76	15	YHYNGTFED	GDFVRYHYNGTFEDG	0.1482 14.0
HLA-DRB1*13:02 1 95	109	15	ITGMDRGLM	VGRLITGMDRGLMGM	0.1483 14.0
HLA-DRB1*13:02 1 108	122	15	VNERRRLIV	GMCVNERRRLIVPPH	0.1485 14.0
HLA-DRB1*13:02 1 70	84	15	FEDGKKFDS	NGTFEDGKKFDSSYD	0.1493 14.0
HLA-DRB1*13:02 1 286	300	15	MRYHYNGSL	GDFMRYHYNGSLMDG	0.1498 14.0
HLA-DRB1*13:02 1 395	409	15	LGDFVRYHY	TTKLGDFVRYHYNCS	0.1504 14.0
HLA-DRB1*08:02 1 476	490	15	VELVSREDG	LLFEVELVSREDGLP	0.1541 14.0
HLA-DRB1*08:02 1 380	394	15	IRTLSRPSE	VEIRTLSRPSETCNE	0.1553 14.0
HLA-DRB1*08:02 1 375	389	15	VVEIRTLSR	NPADVVEIRTLSRPS	0.1582 14.0
HLA-DRB1*09:01 1 309	323	15	YNTYIGQGY	RNHTYNTYIGQGYII	0.1798 14.0
HLA-DRB1*09:01 1 288	302	15	YHYNGSLMD	FMRYHYNGSLMDGTL	0.1822 14.0
HLA-DRB1*09:01 1 412	426	15	LFTSHDYGA	DGTQLFTSHDYGAPQ	0.1824 14.0
HLA-DRB1*09:01 1 491	505	15	FVWHKDPPA	TGYLFVWHKDPPANL	0.1843 14.0
HLA-DRB1*09:01 1 299	313	15	FDSSYSRNH	DGTLFDSSYSRNHTY	0.1895 14.0
HLA-DRB1*09:01 1 60	74	15	VRYHYNGTF	QMGDFVRYHYNGTFE	0.1910 14.0
HLA-DQA1*03:01/DQB1*03:02	1	539	553 15	EKTIGDMFQ	PGQDPEKTIGDMFQN	0.0051	15
HLA-DQA1*03:01/DQB1*03:02	1	566	580 15	LKSDEDEER	ELKLKSDEDEERVHE	0.0051	15
HLA-DQA1*03:01/DQB1*03:02	1	564	578 15	LKSDEDEER	VDELKLKSDEDEERV	0.0052	15
HLA-DQA1*03:01/DQB1*03:02	1	563	577 15	LKSDEDEER	TVDELKLKSDEDEER	0.0052	15
HLA-DQA1*03:01/DQB1*03:02	1	35	49 15	LEDVVIERY	SPAGGPLEDVVIERY	0.0052	15
HLA-DQA1*01:01/DQB1*05:01	1	39	53 15	LEDVVIERY	GPLEDVVIERYHIPR	0.0064	15
HLA-DQA1*01:01/DQB1*05:01	1	309	323 15	YNTYIGQGY	RNHTYNTYIGQGYII	0.0065	15
HLA-DQA1*01:01/DQB1*05:01	1	414	428 15	LFTSHDYGA	TQLFTSHDYGAPQEA	0.0065	15
HLA-DQA1*01:01/DQB1*05:01	1	251	265 15	FHVLLIDVH	SLVFHVLLIDVHNPK	0.0065	15
HLA-DQA1*01:01/DQB1*05:01	1	248	262 15	LVFHVLLID	PQASLVFHVLLIDVH	0.0065	15
HLA-DQA1*01:01/DQB1*05:01	1	431	445 15	IEGLDTGLQ	GANKVIEGLDTGLQG	0.0065	15
HLA-DQA1*01:01/DQB1*05:01	1	566	580 15	LKSDEDEER	ELKLKSDEDEERVHE	0.0065	15
HLA-DPA1*01:03/DPB1*04:01	1	177	191 15	YHYNGTLLD	VRYHYNGTLLDGTSF	0.0173	15
HLA-DPA1*01:03/DPB1*04:01	1	228	242 15	IIIPPFLAY	KIIIPPFLAYGEKGY	0.0177	15
HLA-DPA1*01:03/DPB1*04:01	1	37	51 15	LEDVVIERY	AGGPLEDVVIERYHI	0.018	15
HLA-DPA1*01:03/DPB1*04:01	1	142	156 15	VLLDVWNKE	FDVVLLDVWNKEDTV	0.0181	15
HLA-DPA1*01:03/DPB1*04:01	1	475	489 15	FEVELVSRE	VLLFEVELVSREDGL	0.0182	15
HLA-DPA1*01:03/DPB1*04:01	1	547	561 15	FQNQDRNQD	IGDMFQNQDRNQDGK	0.0185	15
HLA-DRB3*01:01 1 568	582	15	LKSDEDEER	KLKSDEDEERVHEEL	0.0240 15.0
HLA-DRB3*01:01 1 66	80	15	YHYNGTFED	RYHYNGTFEDGKKFD	0.0245 15.0
HLA-DRB3*01:01 1 304	318	15	YSRNHTYNT	DSSYSRNHTYNTYIG	0.0246 15.0
HLA-DRB3*01:01 1 297	311	15	TLFDSSYSR	LMDGTLFDSSYSRNH	0.0247 15.0
HLA-DRB3*02:02 1 366	380	15	HVIDFHNPA	FNVHVIDFHNPADVV	0.0282 15.0
HLA-DRB3*02:02 1 77	91	15	YDRNTLVAI	KKFDSSYDRNTLVAI	0.0288 15.0
HLA-DRB3*02:02 1 255	269	15	LLIDVHNPK	HVLLIDVHNPKDAVQ	0.0289 15.0
HLA-DRB3*02:02 1 240	254	15	YGTVIPPQA	KGYGTVIPPQASLVF	0.0295 15.0
HLA-DRB3*02:02 1 306	320	15	YSRNHTYNT	SYSRNHTYNTYIGQG	0.0301 15.0
HLA-DRB3*02:02 1 46	60	15	YHIPRACPR	IERYHIPRACPREVQ	0.0307 15.0
HLA-DPA1*02:01/DPB1*14:01	1	381	395 15	RTLSRPSET	EIRTLSRPSETCNET	0.0344	15
HLA-DPA1*02:01/DPB1*14:01	1	556	570 15	KITVDELKL	RNQDGKITVDELKLK	0.0347	15
HLA-DPA1*02:01/DPB1*14:01	1	423	437 15	EATLGANKV	GAPQEATLGANKVIE	0.0357	15
HLA-DPA1*02:01/DPB1*14:01	1	518	532 15	FSTFIKAQV	PPEEFSTFIKAQVSE	0.0358	15
HLA-DPA1*02:01/DPB1*05:01	1	112	126 15	RRLIVPPHL	NERRRLIVPPHLGYG	0.0426	15
HLA-DPA1*02:01/DPB1*01:01	1	364	378 15	VHVIDFHNP	LIFNVHVIDFHNPAD	0.047	15
HLA-DPA1*02:01/DPB1*01:01	1	201	215 15	YVGSGWLIK	YDTYVGSGWLIKGMD	0.0474	15
HLA-DPA1*02:01/DPB1*01:01	1	151	165 15	VQVSTLLRP	NKEDTVQVSTLLRPP	0.0477	15
HLA-DPA1*01:03/DPB1*02:01	1	54	68 15	VQMGDFVRY	ACPREVQMGDFVRYH	0.0527	15
HLA-DPA1*01:03/DPB1*02:01	1	64	78 15	YHYNGTFED	FVRYHYNGTFEDGKK	0.0531	15
HLA-DRB4*01:01 1 433	447	15	IEGLDTGLQ	NKVIEGLDTGLQGMC	0.0531 15.0
HLA-DRB4*01:01 1 364	378	15	FNVHVIDFH	LIFNVHVIDFHNPAD	0.0534 15.0
HLA-DPA1*01:03/DPB1*02:01	1	232	246 15	YGEKGYGTV	PPFLAYGEKGYGTVI	0.0535	15
HLA-DRB4*01:01 1 565	579	15	LKSDEDEER	DELKLKSDEDEERVH	0.0536 15.0
HLA-DRB4*01:01 1 524	538	15	IKAQVSEGK	TFIKAQVSEGKGRLM	0.0537 15.0
HLA-DPA1*01:03/DPB1*02:01	1	520	534 15	FSTFIKAQV	EEFSTFIKAQVSEGK	0.0546	15
HLA-DRB4*01:01 1 548	562	15	FQNQDRNQD	GDMFQNQDRNQDGKI	0.0547 15.0
HLA-DPA1*01:03/DPB1*02:01	1	398	412 15	FVRYHYNCS	LGDFVRYHYNCSLLD	0.0558	15
HLA-DPA1*01:03/DPB1*02:01	1	178	192 15	YNGTLLDGT	RYHYNGTLLDGTSFD	0.0561	15
HLA-DPA1*03:01/DPB1*04:02	1	313	327 15	YIGQGYIIP	YNTYIGQGYIIPGMD	0.0675	15
HLA-DPA1*03:01/DPB1*04:02	1	522	536 15	FIKAQVSEG	FSTFIKAQVSEGKGR	0.0678	15
HLA-DPA1*03:01/DPB1*04:02	1	374	388 15	VVEIRTLSR	HNPADVVEIRTLSRP	0.0687	15
HLA-DPA1*03:01/DPB1*04:02	1	63	77 15	YHYNGTFED	DFVRYHYNGTFEDGK	0.0688	15
HLA-DPA1*03:01/DPB1*04:02	1	298	312 15	LFDSSYSRN	MDGTLFDSSYSRNHT	0.0689	15
HLA-DPA1*03:01/DPB1*04:02	1	122	136 15	YGSIGLAGL	HLGYGSIGLAGLIPP	0.0708	15
HLA-DRB5*01:01 1 176	190	15	YHYNGTLLD	FVRYHYNGTLLDGTS	0.0714 15.0
HLA-DRB5*01:01 1 102	116	15	LMGMCVNER	MDRGLMGMCVNERRR	0.0729 15.0
HLA-DRB1*03:01 1 151	165	15	TVQVSTLLR	NKEDTVQVSTLLRPP	0.0762 15.0
HLA-DRB1*03:01 1 547	561	15	FQNQDRNQD	IGDMFQNQDRNQDGK	0.0775 15.0
HLA-DRB1*03:01 1 135	149	15	LYFDVVLLD	PPDATLYFDVVLLDV	0.0778 15.0
HLA-DRB1*03:01 1 548	562	15	FQNQDRNQD	GDMFQNQDRNQDGKI	0.0790 15.0
HLA-DRB1*03:01 1 164	178	15	MVQDGDFVR	PPHCPRMVQDGDFVR	0.0798 15.0
HLA-DQA1*04:01/DQB1*04:02	1	187	201 15	FDTSYSKGG	DGTSFDTSYSKGGTY	0.0851	15
HLA-DRB1*15:01 1 89	103	15	IVVGVGRLI	VAIVVGVGRLITGMD	0.0877 15.0
HLA-DRB1*01:01 1 126	140	15	LAGLIPPDA	GSIGLAGLIPPDATL	0.0882 15.0
HLA-DRB1*15:01 1 255	269	15	LIDVHNPKD	HVLLIDVHNPKDAVQ	0.0916 15.0
HLA-DRB1*01:01 1 492	506	15	FVWHKDPPA	GYLFVWHKDPPANLF	0.0926 15.0
HLA-DRB1*01:01 1 423	437	15	EATLGANKV	GAPQEATLGANKVIE	0.0965 15.0
HLA-DRB1*04:05 1 562	576	15	LKLKSDEDE	ITVDELKLKSDEDEE	0.1014 15.0
HLA-DRB1*04:05 1 545	559	15	IGDMFQNQD	KTIGDMFQNQDRNQD	0.1031 15.0
HLA-DRB1*04:05 1 493	507	15	FVWHKDPPA	YLFVWHKDPPANLFE	0.1032 15.0
HLA-DRB1*04:05 1 500	514	15	FEDMDLNKD	DPPANLFEDMDLNKD	0.1038 15.0
HLA-DRB1*07:01 1 518	532	15	FSTFIKAQV	PPEEFSTFIKAQVSE	0.1050 15.0
HLA-DRB1*04:05 1 43	57	15	IERYHIPRA	DVVIERYHIPRACPR	0.1070 15.0
HLA-DRB1*11:01 1 488	502	15	YLFVWHKDP	GLPTGYLFVWHKDPP	0.1079 15.0
HLA-DRB1*07:01 1 412	426	15	LFTSHDYGA	DGTQLFTSHDYGAPQ	0.1088 15.0
HLA-DRB1*04:01 1 85	99	15	LVAIVVGVG	RNTLVAIVVGVGRLI	0.1100 15.0
HLA-DRB1*07:01 1 520	534	15	FIKAQVSEG	EEFSTFIKAQVSEGK	0.1101 15.0
HLA-DRB1*04:01 1 546	560	15	MFQNQDRNQ	TIGDMFQNQDRNQDG	0.1123 15.0
HLA-DRB1*04:01 1 186	200	15	FDTSYSKGG	LDGTSFDTSYSKGGT	0.1133 15.0
HLA-DRB1*04:01 1 376	390	15	VVEIRTLSR	PADVVEIRTLSRPSE	0.1142 15.0
HLA-DRB1*04:01 1 66	80	15	YHYNGTFED	RYHYNGTFEDGKKFD	0.1144 15.0
HLA-DQA1*01:02/DQB1*06:02	1	178	192 15	YNGTLLDGT	RYHYNGTLLDGTSFD	0.1144	15
HLA-DQA1*01:02/DQB1*06:02	1	552	566 15	NQDGKITVD	QNQDRNQDGKITVDE	0.1177	15
HLA-DQA1*01:02/DQB1*06:02	1	147	161 15	NKEDTVQVS	LDVWNKEDTVQVSTL	0.1188	15
HLA-DQA1*01:02/DQB1*06:02	1	541	555 15	EKTIGDMFQ	QDPEKTIGDMFQNQD	0.1192	15
HLA-DQA1*05:01/DQB1*02:01	1	421	435 15	EATLGANKV	DYGAPQEATLGANKV	0.1195	15
HLA-DQA1*01:02/DQB1*06:02	1	414	428 15	LFTSHDYGA	TQLFTSHDYGAPQEA	0.12	15
HLA-DQA1*01:02/DQB1*06:02	1	460	474 15	ESGARGVPG	LAHGESGARGVPGSA	0.1206	15
HLA-DQA1*05:01/DQB1*02:01	1	178	192 15	YNGTLLDGT	RYHYNGTLLDGTSFD	0.1222	15
HLA-DQA1*05:01/DQB1*02:01	1	176	190 15	YHYNGTLLD	FVRYHYNGTLLDGTS	0.1223	15
HLA-DQA1*05:01/DQB1*02:01	1	497	511 15	PANLFEDMD	WHKDPPANLFEDMDL	0.1223	15
HLA-DQA1*05:01/DQB1*02:01	1	65	79 15	YNGTFEDGK	VRYHYNGTFEDGKKF	0.1234	15
HLA-DQA1*05:01/DQB1*02:01	1	313	327 15	IGQGYIIPG	YNTYIGQGYIIPGMD	0.1241	15
HLA-DQA1*05:01/DQB1*03:01	1	370	384 15	HNPADVVEI	VIDFHNPADVVEIRT	0.1254	15
HLA-DQA1*05:01/DQB1*03:01	1	90	104 15	VGVGRLITG	AIVVGVGRLITGMDR	0.1268	15
HLA-DRB1*12:01 1 55	69	15	VQMGDFVRY	CPREVQMGDFVRYHY	0.1344 15.0
HLA-DRB1*12:01 1 230	244	15	FLAYGEKGY	IIPPFLAYGEKGYGT	0.1361 15.0
HLA-DRB1*12:01 1 394	408	15	LGDFVRYHY	ETTKLGDFVRYHYNC	0.1364 15.0
HLA-DRB1*13:02 1 60	74	15	VRYHYNGTF	QMGDFVRYHYNGTFE	0.1373 15.0
HLA-DRB1*13:02 1 310	324	15	YNTYIGQGY	NHTYNTYIGQGYIIP	0.1376 15.0
HLA-DRB1*13:02 1 337	351	15	ITIPPHLAY	ERRRITIPPHLAYGE	0.1389 15.0
HLA-DRB1*12:01 1 63	77	15	VRYHYNGTF	DFVRYHYNGTFEDGK	0.1397 15.0
HLA-DRB1*13:02 1 229	243	15	FLAYGEKGY	IIIPPFLAYGEKGYG	0.1402 15.0
HLA-DRB1*08:02 1 88	102	15	VVGVGRLIT	LVAIVVGVGRLITGM	0.1409 15.0
HLA-DRB1*13:02 1 393	407	15	LGDFVRYHY	NETTKLGDFVRYHYN	0.1428 15.0
HLA-DRB1*13:02 1 361	375	15	LIFNVHVID	SAVLIFNVHVIDFHN	0.1437 15.0
HLA-DRB1*08:02 1 230	244	15	FLAYGEKGY	IIPPFLAYGEKGYGT	0.1437 15.0
HLA-DRB1*13:02 1 287	301	15	YHYNGSLMD	DFMRYHYNGSLMDGT	0.1455 15.0
HLA-DRB1*13:02 1 360	374	15	LIFNVHVID	GSAVLIFNVHVIDFH	0.1456 15.0
HLA-DRB1*09:01 1 527	541	15	VSEGKGRLM	KAQVSEGKGRLMPGQ	0.1708 15.0
HLA-DRB1*09:01 1 492	506	15	FVWHKDPPA	GYLFVWHKDPPANLF	0.1712 15.0
HLA-DRB1*09:01 1 277	291	15	VRRAGAGDF	PGCVRRAGAGDFMRY	0.1724 15.0
HLA-DRB1*09:01 1 343	357	15	LAYGENGTG	IPPHLAYGENGTGDK	0.1733 15.0
HLA-DRB1*09:01 1 344	358	15	LAYGENGTG	PPHLAYGENGTGDKI	0.1750 15.0
HLA-DRB1*09:01 1 318	332	15	IIPGMDQGL	GQGYIIPGMDQGLQG	0.1754 15.0
HLA-DRB1*09:01 1 276	290	15	VRRAGAGDF	PPGCVRRAGAGDFMR	0.1762 15.0
HLA-DRB1*09:01 1 192	206	15	YSKGGTYDT	DTSYSKGGTYDTYVG	0.1763 15.0
HLA-DQA1*03:01/DQB1*03:02	1	544	558 15	IGDMFQNQD	EKTIGDMFQNQDRNQ	0.0049	16
HLA-DQA1*03:01/DQB1*03:02	1	414	428 15	LFTSHDYGA	TQLFTSHDYGAPQEA	0.0051	16
HLA-DQA1*03:01/DQB1*03:02	1	83	97 15	LVAIVVGVG	YDRNTLVAIVVGVGR	0.0051	16
HLA-DQA1*01:01/DQB1*05:01	1	132	146 15	ATLYFDVVL	GLIPPDATLYFDVVL	0.0059	16
HLA-DQA1*01:01/DQB1*05:01	1	520	534 15	STFIKAQVS	EEFSTFIKAQVSEGK	0.006	16
HLA-DQA1*01:01/DQB1*05:01	1	469	483 15	VLLFEVELV	GVPGSAVLLFEVELV	0.006	16
HLA-DQA1*01:01/DQB1*05:01	1	175	189 15	YHYNGTLLD	DFVRYHYNGTLLDGT	0.0061	16
HLA-DQA1*01:01/DQB1*05:01	1	362	376 15	FNVHVIDFH	AVLIFNVHVIDFHNP	0.0062	16
HLA-DQA1*01:01/DQB1*05:01	1	137	151 15	LYFDVVLLD	DATLYFDVVLLDVWN	0.0062	16
HLA-DPA1*01:03/DPB1*04:01	1	135	149 15	LYFDVVLLD	PPDATLYFDVVLLDV	0.0159	16
HLA-DPA1*01:03/DPB1*04:01	1	514	528 15	EEFSTFIKA	DGEVPPEEFSTFIKA	0.016	16
HLA-DPA1*01:03/DPB1*04:01	1	338	352 15	ITIPPHLAY	RRRITIPPHLAYGEN	0.0164	16
HLA-DRB3*01:01 1 138	152	15	LYFDVVLLD	ATLYFDVVLLDVWNK	0.0207 16.0
HLA-DRB3*01:01 1 38	52	15	LEDVVIERY	GGPLEDVVIERYHIP	0.0208 16.0
HLA-DRB3*01:01 1 141	155	15	VLLDVWNKE	YFDVVLLDVWNKEDT	0.0211 16.0
HLA-DRB3*01:01 1 376	390	15	VVEIRTLSR	PADVVEIRTLSRPSE	0.0215 16.0
HLA-DRB3*01:01 1 142	156	15	VLLDVWNKE	FDVVLLDVWNKEDTV	0.0222 16.0
HLA-DRB3*01:01 1 37	51	15	PLEDVVIER	AGGPLEDVVIERYHI	0.0223 16.0
HLA-DRB3*02:02 1 559	573	15	ITVDELKLK	DGKITVDELKLKSDE	0.0267 16.0
HLA-DPA1*02:01/DPB1*14:01	1	177	191 15	YHYNGTLLD	VRYHYNGTLLDGTSF	0.0324	16
HLA-DPA1*02:01/DPB1*14:01	1	63	77 15	YHYNGTFED	DFVRYHYNGTFEDGK	0.0337	16
HLA-DPA1*02:01/DPB1*05:01	1	251	265 15	FHVLLIDVH	SLVFHVLLIDVHNPK	0.0397	16
HLA-DPA1*02:01/DPB1*05:01	1	521	535 15	IKAQVSEGK	EFSTFIKAQVSEGKG	0.0398	16
HLA-DPA1*02:01/DPB1*05:01	1	113	127 15	RLIVPPHLG	ERRRLIVPPHLGYGS	0.0398	16
HLA-DPA1*02:01/DPB1*05:01	1	64	78 15	YHYNGTFED	FVRYHYNGTFEDGKK	0.0401	16
HLA-DPA1*02:01/DPB1*05:01	1	566	580 15	LKSDEDEER	ELKLKSDEDEERVHE	0.0407	16
HLA-DPA1*02:01/DPB1*01:01	1	548	562 15	FQNQDRNQD	GDMFQNQDRNQDGKI	0.044	16
HLA-DPA1*02:01/DPB1*01:01	1	566	580 15	LKSDEDEER	ELKLKSDEDEERVHE	0.045	16
HLA-DRB4*01:01 1 375	389	15	VVEIRTLSR	NPADVVEIRTLSRPS	0.0487 16.0
HLA-DRB4*01:01 1 545	559	15	DMFQNQDRN	KTIGDMFQNQDRNQD	0.0491 16.0
HLA-DRB4*01:01 1 254	268	15	LLIDVHNPK	FHVLLIDVHNPKDAV	0.0502 16.0
HLA-DRB4*01:01 1 151	165	15	VQVSTLLRP	NKEDTVQVSTLLRPP	0.0503 16.0
HLA-DRB4*01:01 1 427	441	15	LGANKVIEG	EATLGANKVIEGLDT	0.0505 16.0
HLA-DRB4*01:01 1 451	465	15	IVPPHLAHG	RRQLIVPPHLAHGES	0.0506 16.0
HLA-DPA1*01:03/DPB1*02:01	1	175	189 15	YHYNGTLLD	DFVRYHYNGTLLDGT	0.0507	16
HLA-DPA1*01:03/DPB1*02:01	1	177	191 15	YNGTLLDGT	VRYHYNGTLLDGTSF	0.0513	16
HLA-DRB4*01:01 1 178	192	15	YNGTLLDGT	RYHYNGTLLDGTSFD	0.0513 16.0
HLA-DRB4*01:01 1 564	578	15	LKLKSDEDE	VDELKLKSDEDEERV	0.0514 16.0
HLA-DPA1*03:01/DPB1*04:02	1	476	490 15	FEVELVSRE	LLFEVELVSREDGLP	0.0642	16
HLA-DPA1*03:01/DPB1*04:02	1	173	187 15	FVRYHYNGT	DGDFVRYHYNGTLLD	0.0643	16
HLA-DPA1*03:01/DPB1*04:02	1	79	93 15	YDRNTLVAI	FDSSYDRNTLVAIVV	0.0644	16
HLA-DPA1*03:01/DPB1*04:02	1	337	351 15	RITIPPHLA	ERRRITIPPHLAYGE	0.0645	16
HLA-DPA1*03:01/DPB1*04:02	1	265	279 15	VQLETLELP	KDAVQLETLELPPGC	0.0667	16
HLA-DRB5*01:01 1 378	392	15	VVEIRTLSR	DVVEIRTLSRPSETC	0.0675 16.0
HLA-DRB5*01:01 1 85	99	15	VAIVVGVGR	RNTLVAIVVGVGRLI	0.0676 16.0
HLA-DRB5*01:01 1 84	98	15	VAIVVGVGR	DRNTLVAIVVGVGRL	0.0677 16.0
HLA-DRB5*01:01 1 103	117	15	LMGMCVNER	DRGLMGMCVNERRRL	0.0679 16.0
HLA-DRB5*01:01 1 188	202	15	FDTSYSKGG	GTSFDTSYSKGGTYD	0.0688 16.0
HLA-DRB1*03:01 1 495	509	15	WHKDPPANL	FVWHKDPPANLFEDM	0.0697 16.0
HLA-DRB1*03:01 1 132	146	15	IPPDATLYF	GLIPPDATLYFDVVL	0.0700 16.0
HLA-DRB1*03:01 1 176	190	15	YHYNGTLLD	FVRYHYNGTLLDGTS	0.0706 16.0
HLA-DRB1*03:01 1 367	381	15	HVIDFHNPA	NVHVIDFHNPADVVE	0.0707 16.0
HLA-DRB1*03:01 1 136	150	15	LYFDVVLLD	PDATLYFDVVLLDVW	0.0736 16.0
HLA-DRB1*01:01 1 64	78	15	YHYNGTFED	FVRYHYNGTFEDGKK	0.0765 16.0
HLA-DRB1*01:01 1 527	541	15	VSEGKGRLM	KAQVSEGKGRLMPGQ	0.0785 16.0
HLA-DQA1*04:01/DQB1*04:02	1	285	299 15	FMRYHYNGS	AGDFMRYHYNGSLMD	0.0797	16
HLA-DQA1*04:01/DQB1*04:02	1	425	439 15	EATLGANKV	PQEATLGANKVIEGL	0.0799	16
HLA-DQA1*04:01/DQB1*04:02	1	548	562 15	FQNQDRNQD	GDMFQNQDRNQDGKI	0.08	16
HLA-DRB1*15:01 1 228	242	15	FLAYGEKGY	KIIIPPFLAYGEKGY	0.0800 16.0
HLA-DQA1*04:01/DQB1*04:02	1	286	300 15	YHYNGSLMD	GDFMRYHYNGSLMDG	0.0814	16
HLA-DRB1*01:01 1 491	505	15	FVWHKDPPA	TGYLFVWHKDPPANL	0.0836 16.0
HLA-DRB1*15:01 1 118	132	15	HLGYGSIGL	IVPPHLGYGSIGLAG	0.0862 16.0
HLA-DRB1*15:01 1 400	414	15	VRYHYNCSL	DFVRYHYNCSLLDGT	0.0866 16.0
HLA-DRB1*15:01 1 307	321	15	YNTYIGQGY	YSRNHTYNTYIGQGY	0.0875 16.0
HLA-DRB1*04:05 1 376	390	15	VVEIRTLSR	PADVVEIRTLSRPSE	0.0914 16.0
HLA-DRB1*11:01 1 374	388	15	DVVEIRTLS	HNPADVVEIRTLSRP	0.0928 16.0
HLA-DRB1*04:05 1 369	383	15	FHNPADVVE	HVIDFHNPADVVEIR	0.0943 16.0
HLA-DRB1*04:01 1 302	316	15	YSRNHTYNT	LFDSSYSRNHTYNTY	0.0952 16.0
HLA-DRB1*04:01 1 75	89	15	FDSSYDRNT	DGKKFDSSYDRNTLV	0.0957 16.0
HLA-DRB1*04:01 1 501	515	15	FEDMDLNKD	PPANLFEDMDLNKDG	0.0957 16.0
HLA-DRB1*04:05 1 145	159	15	WNKEDTVQV	VLLDVWNKEDTVQVS	0.0970 16.0
HLA-DRB1*04:05 1 141	155	15	LLDVWNKED	YFDVVLLDVWNKEDT	0.0974 16.0
HLA-DRB1*07:01 1 400	414	15	YHYNCSLLD	DFVRYHYNCSLLDGT	0.0981 16.0
HLA-DRB1*04:01 1 28	42	15	LGRASPAGG	GRGLGRASPAGGPLE	0.0984 16.0
HLA-DRB1*04:01 1 519	533	15	FIKAQVSEG	PEEFSTFIKAQVSEG	0.0999 16.0
HLA-DRB1*07:01 1 146	160	15	WNKEDTVQV	LLDVWNKEDTVQVST	0.1000 16.0
HLA-DRB1*04:01 1 289	303	15	YHYNGSLMD	MRYHYNGSLMDGTLF	0.1009 16.0
HLA-DRB1*07:01 1 360	374	15	VLIFNVHVI	GSAVLIFNVHVIDFH	0.1016 16.0
HLA-DRB1*04:01 1 251	265	15	FHVLLIDVH	SLVFHVLLIDVHNPK	0.1028 16.0
HLA-DRB1*04:01 1 565	579	15	LKSDEDEER	DELKLKSDEDEERVH	0.1046 16.0
HLA-DRB1*04:01 1 236	250	15	YGTVIPPQA	AYGEKGYGTVIPPQA	0.1050 16.0
HLA-DQA1*01:02/DQB1*06:02	1	411	425 15	LFTSHDYGA	LDGTQLFTSHDYGAP	0.1077	16
HLA-DQA1*01:02/DQB1*06:02	1	80	94 15	NTLVAIVVG	DSSYDRNTLVAIVVG	0.108	16
HLA-DQA1*01:02/DQB1*06:02	1	27	41 15	LGRASPAGG	VGRGLGRASPAGGPL	0.1102	16
HLA-DQA1*01:02/DQB1*06:02	1	85	99 15	LVAIVVGVG	RNTLVAIVVGVGRLI	0.1107	16
HLA-DQA1*05:01/DQB1*02:01	1	502	516 15	FEDMDLNKD	PANLFEDMDLNKDGE	0.1124	16
[truncated: 13,688 more rows]
